# Supplementary material for: Transcriptome analyses in infertile men reveal germ cell–specific expression and splicing patterns
Source: Life Sci Alliance. 2022 Nov 29;6(2):e202201633. doi: 10.26508/lsa.202201633 (PMC9713473; doi:10.26508/lsa.202201633)
Supplement: Supplementary file 1 [file LSA-2022-01633_TableS1.xlsx]

## Sheet: Table SXI
Table S1: Somatic interstitial cell parameters assessed for each patient's biopsy.
Patient	Tubular width	Tubular wall	Lumen	Interstitium	Number of Leydig cells	Leydig cell maturation status
SCO-1	mixed	partially tickenend	rare	multicellular	increased	partially unremarkable
SCO-2	reduced	thickened	none	multicellular	increased	unremarkable
SCO-3	reduced	partially tickenend	none	increased	slightly increased	partially unremarkable
SPG-1	reduced	partially tickenend	rare	increased	increased	partially unremarkable
SPG-2	reduced	thickened	none	increased	increased	partially unremarkable
SPG-3	reduced	thickened	rare	multicellular	strongly increased	partially mature
SPG-4	mixed	partially tickenend	regular	increased	normal	partially unremarkable
SPC-1	mixed	partially tickenend	frequent	increased	normal	unremarkable
SPC-2	mixed	thickened	rare	multicellular	slighly increased	unremarkable
SPC-3	mixed	normal	rare	multicellular	increased	unremarkable
SPD-1	mixed	normal	rare	increased	normal	unremarkable
SPD-2	mixed	normal	frequent	fibrotic	normal	unremarkable
SPD-3	mixed	partially tickenend	rare	fibrotic	slighly increased	partially unremarkable
CTR-1	mixed	partially tickenend	rare	regular	normal	partially unremarkable
CTR-2	mixed	normal	regular	fibrotic	normal	immature
CTR-3	mixed	partially tickenend	rare	regular	normal	unremarkable
