# Supplementary material for: Transcriptome analyses in infertile men reveal germ cell–specific expression and splicing patterns
Source: Life Sci Alliance. 2022 Nov 29;6(2):e202201633. doi: 10.26508/lsa.202201633 (PMC9713473; doi:10.26508/lsa.202201633)
Supplement: Supplementary file 2 [file LSA-2022-01633_TableS2.xlsx]

## Sheet: SCOvsSPG
Table S2: List of DEGs between Sertoli cell-only phenotype vs. spermatogonial arrest groups.
ensembl_gene_id	external_gene_name	SCO-1 normalized_counts M1045	SCO-2 normalized_counts M911	SCO-3 normalized_counts M1742	SPG-1 normalized_counts M1570	SPG-2 normalized_counts M1575	SPG-3 normalized_counts M1072	SPG-4 normalized_counts M2822	baseMean	log2FoldChange	lfcSE	stat	pvalue	padj
ENSG00000224089	CT47A10	0	0	0	0	0	75.6054	144.978	50.9581	20.6914	4.56312	-4.53448	5.77453e-06	0.000296732
ENSG00000237671	GAGE12C	0	0	0	39.5807	0	140.674	0	68.953	20.262	4.56339	-4.44012	8.99095e-06	0.000413386
ENSG00000281394	SCARNA4	0	0	0	0	100.176	0	0	15.254	19.5623	4.21367	-4.64258	3.44088e-06	0.000197374
ENSG00000224902	GAGE12H	0	0	0	2.32967	0	76.1958	0	32.1968	19.1807	4.56523	-4.20148	2.65176e-05	0.000943828
ENSG00000226929	CT47A11	0	0	0	23.5227	0	0	0	131.932	17.3256	4.49273	-3.85636	0.00011509	0.00291743
ENSG00000226023	CT47A6	0	0	0	0	0	5.90496	0	12.8735	15.4818	4.60623	-3.36106	0.000776441	0.0115717
ENSG00000274611	TBC1D3	0	0	0	130.43	129.897	0	160.85	53.7978	9.4481	3.35402	-2.81695	0.00484823	0.0417425
ENSG00000205944	DAZ2	0	0	0	0	0	208.984	52.4326	101.039	8.76114	2.32555	-3.76735	0.000164991	0.00377912
ENSG00000075043	KCNQ2	0	0.610893	0	28.0942	22.9791	298.507	343.943	242.756	8.72648	1.14432	-7.62591	2.42314e-14	3.16593e-11
ENSG00000129864	VCY	0	0	0	0	10.7196	161.672	43.2854	128.794	8.48299	2.08667	-4.06532	4.79674e-05	0.00149855
ENSG00000103449	SALL1	0	0.427213	0	24.8498	23.3519	119.749	222.051	85.7911	8.45304	1.30409	-6.48196	9.05404e-11	4.1146e-08
ENSG00000227059	ANHX	0	0	0	14.3562	22.5513	69.5436	102.009	83.3099	8.44703	1.29318	-6.53201	6.48935e-11	3.22995e-08
ENSG00000248118	LINC01019	0	0	0	15.3475	13.781	57.5992	118.922	81.0595	8.41556	1.3232	-6.35999	2.01771e-10	7.90866e-08
ENSG00000274274	GAGE13	0	0	0	6.1383	11.8906	37.4135	139.341	162.359	8.34072	1.47137	-5.66867	1.43908e-08	2.53512e-06
ENSG00000233803	TSPY4	0	1.58691	0	45.5251	47.0215	345.414	315.914	204.065	8.24862	1.21433	-6.79271	1.10044e-11	6.83807e-09
ENSG00000187191	DAZ3	0	0	0	28.9364	0	37.567	101.763	164.276	8.12554	2.00528	-4.05208	5.07637e-05	0.00155906
ENSG00000197172	MAGEA6	0	0	0	12.3825	7.11561	83.4019	65.2553	83.5675	8.12519	1.33908	-6.06774	1.29724e-09	3.94927e-07
ENSG00000258997	NF1P2	0	0	0	25.0583	12.215	60.6971	52.4168	25.0782	7.96548	1.43766	-5.54058	3.01468e-08	4.55652e-06
ENSG00000263503	MAPK8IP1P2	0	0.440002	0	150.376	1.27841	113.752	0	79.9134	7.90829	1.8673	-4.23515	2.28399e-05	0.000843498
ENSG00000238074	TSPY9P	0	0	0	2.46679	5.01918	68.9144	67.2875	44.8237	7.90249	1.44187	-5.48073	4.23584e-08	5.87713e-06
ENSG00000168757	TSPY2	0	0	0	14.0287	2.65624	50.3515	75.3443	52.4619	7.89332	1.40493	-5.61829	1.92855e-08	3.18282e-06
ENSG00000184735	DDX53	0	0	0	13.9935	4.73489	62.3279	57.3125	81.0111	7.84953	1.32537	-5.92251	3.1707e-09	7.82863e-07
ENSG00000277865	GOLGA6L22	0	0	0	62.7036	49.2461	25.5461	0	72.4227	7.82865	1.48463	-5.27315	1.34103e-07	1.45514e-05
ENSG00000274099	ABCB10P1	0	0	0	13.0604	12.2004	47.2263	63.1874	26.9003	7.81991	1.3398	-5.83661	5.3275e-09	1.1521e-06
ENSG00000228589	SPCS2P4	0	0	0	41.6633	28.3716	64.9428	0	17.6194	7.80658	1.98718	-3.92847	8.54881e-05	0.002331
ENSG00000189064	GAGE2A	0	1.71879	0	58.1616	26.665	388.488	261.348	329.324	7.78982	1.04763	-7.43563	1.04073e-13	1.12532e-10
ENSG00000226057	PHF2P2	0	0.755057	0	20.2339	41.7584	127.747	102.767	81.1502	7.74753	1.30996	-5.91435	3.33198e-09	8.16257e-07
ENSG00000258354	AC138932.1	0	0	0	53.6688	0	60.178	0	37.2585	7.56085	2.6476	-2.85574	0.00429371	0.03831
ENSG00000231421	AC011840.1	0	0	0	3.9942	7.04312	38.0131	63.3108	38.3218	7.55634	1.36406	-5.53959	3.03183e-08	4.55652e-06
ENSG00000287345	AC183088.4	0	0.931542	1.15884	26.7262	29.6819	286.919	201.905	155.918	7.53911	1.09443	-6.8886	5.63438e-12	4.01539e-09
ENSG00000258027	NF1P4	0	0	0	5.71253	8.53733	36.0285	59.5507	28.2365	7.51687	1.36397	-5.51102	3.56756e-08	5.27679e-06
ENSG00000228714	AL691420.1	0	0	0	3.86667	4.13273	45.6617	56.1739	50.2748	7.51573	1.39414	-5.39093	7.00938e-08	8.38905e-06
ENSG00000143032	BARHL2	0	0	0	9.88676	2.54378	65.3181	28.7283	37.9349	7.47235	1.37806	-5.42236	5.88162e-08	7.49715e-06
ENSG00000155495	MAGEC1	0	1.83098	0	47.28	32.6624	296.237	235.32	251.67	7.44041	0.991547	-7.50385	6.19717e-14	7.19721e-11
ENSG00000241476	SSX2	0	0	2.09841	0	0	139.466	127.831	133.931	7.38903	2.05963	-3.58755	0.000333806	0.00635142
ENSG00000053438	NNAT	0	0	0	8.77192	26.2287	25.3711	39.3271	19.6755	7.3818	1.24992	-5.90583	3.50868e-09	8.4632e-07
ENSG00000236424	TSPY10	0	0	0	9.78543	0	55.665	35.2933	32.048	7.38042	1.44346	-5.11301	3.17072e-07	2.93656e-05
ENSG00000268606	MAGEA2	0	0.535767	0	70.4803	5.62088	70.312	44.8916	65.7502	7.29939	1.28837	-5.66561	1.465e-08	2.56636e-06
ENSG00000063515	GSC2	0	0.439047	0	17.1493	3.7216	73.0972	79.6773	53.9683	7.28152	1.33339	-5.46089	4.73747e-08	6.3238e-06
ENSG00000282416	AC092299.1	0	0	0	7.95206	14.1399	13.7263	52.7566	73.7566	7.20833	1.4389	-5.00961	5.45396e-07	4.58171e-05
ENSG00000169800	RBMY1F	0	0	0	4.48142	0	64.0952	19.3787	46.1831	7.19169	1.69127	-4.25223	2.1165e-05	0.000794815
ENSG00000259611	LINC01582	0	0.887424	0	13.9842	24.7238	109.705	140.856	141.639	7.14645	1.09798	-6.50871	7.57998e-11	3.54755e-08
ENSG00000189023	MAGEB16	0	0	0	8.01725	0	53.4469	21.1373	29.2094	7.10421	1.47386	-4.82015	1.43453e-06	0.000101084
ENSG00000257162	MED15P6	0	0	0	4.45773	7.85389	38.9097	28.7451	15.1994	7.07027	1.41909	-4.98225	6.28491e-07	5.18621e-05
ENSG00000150275	PCDH15	0	0	0	2.81867	1.5388	33.7964	43.1536	56.7403	7.06528	1.46033	-4.83815	1.31057e-06	9.42555e-05
ENSG00000215182	MUC5AC	0	0	0	1.24932	6.31625	38.409	32.6426	30.5151	7.04061	1.35436	-5.19847	2.00933e-07	2.06579e-05
ENSG00000147381	MAGEA4	0	3.4071	0	42.23	31.3609	307.773	392.504	256.132	7.02891	0.937937	-7.49401	6.67998e-14	7.48087e-11
ENSG00000120068	HOXB8	0	0	0	24.6069	0.948358	39.7556	14.2764	16.2841	7.02249	1.40191	-5.00923	5.46468e-07	4.58171e-05
ENSG00000213886	UBD	0	0	0	7.98693	21.0526	10.4571	38.4703	6.54376	7.01633	1.56923	-4.4712	7.77833e-06	0.000371806
ENSG00000285668	AC126544.2	0	0	0	41.0224	0	35.0496	0	16.0521	6.97731	1.73533	-4.02074	5.80166e-05	0.0017326
ENSG00000176566	DCAF4L2	0	3.8595	1.36408	53.6037	55.5512	399.164	522.874	448.068	6.97593	0.853497	-8.17335	2.99937e-16	1.04501e-12
ENSG00000230450	NEK2P4	0	0	0	0	2.45579	24.6296	48.2891	29.6669	6.97541	1.48763	-4.68895	2.74615e-06	0.000166882
ENSG00000165643	SOHLH1	0	1.7755	0	20.941	9.3693	139.152	157.732	135.324	6.96814	1.2427	-5.60727	2.05546e-08	3.35693e-06
ENSG00000123576	ESX1	0	0.874998	0	27.626	8.80653	104.794	82.3342	93.0795	6.93104	1.1693	-5.92751	3.07564e-09	7.65998e-07
ENSG00000256463	SALL3	1.07155	0.896229	0	8.70929	7.85882	172.452	161.731	71.4447	6.92903	1.1765	-5.88955	3.87254e-09	9.13018e-07
ENSG00000185038	MROH2A	0	1.1937	0	4.85837	3.34565	57.3513	216.659	112.122	6.92382	1.4896	-4.64811	3.34995e-06	0.000193542
ENSG00000099399	MAGEB2	0	4.21245	0	43.7364	35.7838	413.202	374.845	283.545	6.91727	0.921038	-7.51029	5.89943e-14	7.11495e-11
ENSG00000287396	AL592464.3	0	0	0	7.15042	3.79217	31.7604	27.0495	23.4384	6.86964	1.31443	-5.22631	1.72926e-07	1.80748e-05
ENSG00000197893	NRAP	0	0	0	2.39394	3.73582	22.5184	40.7808	31.9088	6.86123	1.38329	-4.96009	7.04596e-07	5.66513e-05
ENSG00000205777	GAGE1	0	0	0.579029	0.835027	9.94935	31.7904	57.5376	58.9391	6.70268	1.43397	-4.67423	2.95058e-06	0.000176231
ENSG00000284800	AC235565.2	0	0	0	0	0	31.9741	29.2527	46.8443	6.67432	1.52352	-4.38084	1.18222e-05	0.000505407
ENSG00000176956	LY6H	0	0	0	5.15543	3.9568	26.5253	25.1642	17.1239	6.67285	1.34471	-4.9623	6.96647e-07	5.61562e-05
ENSG00000239589	LINC00879	0	0	0	6.85744	1.03705	24.9156	27.8912	72.6073	6.66469	1.31209	-5.07943	3.78563e-07	3.37233e-05
ENSG00000181984	GOLGA8CP	0	0	0	0	7.35478	48.3409	5.11387	356.15	6.6592	1.91033	-3.4859	0.000490487	0.00836335
ENSG00000277367	NEK2P1	0	0	0	6.75492	2.44736	24.4781	26.174	15.5784	6.64187	1.46775	-4.52521	6.03366e-06	0.000305157
ENSG00000277529	NF1P10	0	0	0	0	0.751273	34.9182	24.5414	15.3078	6.6352	1.57416	-4.21506	2.49707e-05	0.000900008
ENSG00000234593	KAZN-AS1	0	1.43684	0	11.9423	21.4617	99.5908	134.612	83.693	6.60709	1.10106	-6.00068	1.96489e-09	5.45248e-07
ENSG00000260302	LINC01882	0	0.911701	0	9.78475	15.0733	89.7745	64.5469	62.4246	6.60424	1.24145	-5.31979	1.03885e-07	1.18026e-05
ENSG00000227790	SPECC1P1	0	0.640557	0	8.02047	1.69923	41.8109	70.7152	48.5241	6.58555	1.36601	-4.821	1.42837e-06	0.000101025
ENSG00000229375	USP24P1	0	0	0	3.47332	5.03883	26.2474	22.4432	15.4193	6.57946	1.39811	-4.70598	2.52652e-06	0.000155953
ENSG00000228927	TSPY3	0	0	0	20.9728	5.35842	0	30.0384	42.0541	6.55739	1.52471	-4.30075	1.70223e-05	0.000668883
ENSG00000259035	AL355838.1	0	0	0	8.23581	5.93838	15.2979	25.1447	27.6213	6.54183	1.26379	-5.17637	2.26249e-07	2.22398e-05
ENSG00000169594	BNC1	0	0.55767	3.34133	24.5138	11.986	198.008	197.756	436.892	6.53237	1.01364	-6.44446	1.16011e-10	5.05244e-08
ENSG00000214132	AC094103.1	0	0	0	2.30677	3.68081	22.7969	26.2414	27.5105	6.52812	1.35749	-4.80898	1.51703e-06	0.000105475
ENSG00000278184	NF1P11	0	0	0	3.49707	0	28.4304	23.2445	14.9433	6.52627	1.48174	-4.40447	1.06043e-05	0.000473672
ENSG00000276807	AC022188.1	0	1.37011	0	11.92	12.5383	114.109	104.688	72.417	6.52489	1.13535	-5.74705	9.08152e-09	1.76875e-06
ENSG00000228159	LINC01674	0	0.443299	0	8.03302	1.9781	31.4771	61.5238	39.9307	6.51656	1.35547	-4.8076	1.52755e-06	0.000105528
ENSG00000236956	NF1P8	0	0.475981	0	2.28707	4.88943	41.3411	56.5228	35.3142	6.51344	1.37293	-4.74419	2.09344e-06	0.000134242
ENSG00000280709	LINC02203	0	0	0	5.00708	4.31344	23.1266	21.6194	58.5138	6.48908	1.33195	-4.87185	1.10558e-06	8.21506e-05
ENSG00000182308	DCAF4L1	5.04474	13.6195	2.82141	205.497	162.987	1163.15	1214.3	1172.15	6.47551	0.661769	-9.78516	1.3039e-22	1.36288e-18
ENSG00000257635	CR383656.4	0	0	0	1.13152	0	19.4748	32.2889	12.4148	6.46606	1.51246	-4.27518	1.90981e-05	0.000732103
ENSG00000181355	OFCC1	0	0.855222	0	12.3651	14.5078	30.9129	61.9432	62.5816	6.4384	1.2799	-5.0304	4.8945e-07	4.18193e-05
ENSG00000231216	GS1-600G8.3	0	0.472455	0	9.3756	4.95322	39.0921	43.6041	78.3323	6.40304	1.25837	-5.08837	3.61154e-07	3.25423e-05
ENSG00000271079	CTAGE15	0	0	0	29.6529	4.91242	10.2661	6.16938	20.508	6.40202	1.84523	-3.4695	0.00052143	0.00871096
ENSG00000258855	OR11J2P	0	0.463723	0	6.85898	3.67069	49.2063	33.084	17.7325	6.35889	1.70965	-3.71942	0.000199684	0.00434525
ENSG00000142025	DMRTC2	0	1.3164	0	12.0964	2.33621	148.765	36.2881	333.168	6.34847	1.32386	-4.79544	1.62319e-06	0.000109695
ENSG00000102021	LUZP4	0	1.07928	0	8.39468	3.93274	65.7121	82.8404	53.7265	6.33628	1.28711	-4.92288	8.52817e-07	6.57046e-05
ENSG00000214929	SPATA31D1	0	1.33762	0	9.09498	1.74135	74.6682	123.994	321.443	6.33609	1.32357	-4.78711	1.69198e-06	0.000113366
ENSG00000230399	RBBP8P1	0	0	0	1.09901	0	29.714	16.2891	40.3411	6.30442	1.42476	-4.42489	9.64907e-06	0.000437867
ENSG00000117834	SLC5A9	0	0	0	9.07658	3.21939	26.8332	6.58661	16.9422	6.29688	1.3045	-4.82703	1.38583e-06	9.85386e-05
ENSG00000007372	PAX6	0	0.378936	0	28.1312	1.0761	33.1005	19.734	42.8326	6.28488	1.24114	-5.06381	4.10949e-07	3.6197e-05
ENSG00000164093	PITX2	0	0	0	3.37982	1.6449	19.6598	19.9304	12.1684	6.25335	1.36746	-4.57296	4.80879e-06	0.000258644
ENSG00000186191	BPIFB4	0	0	0	0	0	15.7484	28.3535	7.77191	6.20488	1.66327	-3.73053	0.000191079	0.00423373
ENSG00000226364	LINC02089	0	0.467558	0	2.33787	3.76057	40.5825	37.3086	36.1163	6.2031	1.38325	-4.48445	7.31027e-06	0.000356498
ENSG00000238212	LINC02096	0	1.78008	0	5.08611	18.9915	78.7466	123.214	112.602	6.20147	1.14523	-5.41506	6.12672e-08	7.65401e-06
ENSG00000283431	AC099654.5	0	0	0	1.01944	1.14764	13.9433	27.75	23.7022	6.19481	1.42991	-4.33232	1.47546e-05	0.000600986
ENSG00000162624	LHX8	0	0	0	1.31048	0	22.4446	19.8818	13.9896	6.19042	1.47649	-4.19265	2.75713e-05	0.000971093
ENSG00000258501	EIF3LP1	0	0	0	3.50567	3.74286	11.6581	24.3542	13.2759	6.18356	1.36376	-4.53421	5.7819e-06	0.000296732
ENSG00000284500	AC134980.1	0	1.27637	0	5.68139	2.94785	86.7469	59.0803	99.6522	6.1659	1.35802	-4.54037	5.61553e-06	0.000291534
ENSG00000261368	AL731537.2	0	0.493458	0	13.2081	4.93015	50.3824	15.1699	19.7711	6.1636	1.3258	-4.64895	3.33628e-06	0.000193542
ENSG00000286098	AC008770.4	0	0	0	0	0	11.2457	31.6388	6.27645	6.15719	2.08219	-2.95707	0.00310576	0.0306636
ENSG00000173157	ADAMTS20	0	0	0.898442	17.3364	4.49583	40.0999	14.6388	22.2752	6.14881	1.29387	-4.75227	2.01149e-06	0.000129782
ENSG00000234511	C5orf58	0	0.619454	0	10.0533	6.01422	86.3581	19.2984	415.805	6.1368	1.0433	-5.8821	4.05097e-09	9.47958e-07
ENSG00000173769	TOPAZ1	0	3.56194	0	29.314	25.9504	203.306	177.331	281.897	6.1227	0.865352	-7.07538	1.49038e-12	1.26308e-09
ENSG00000228184	SNX19P1	0	0.462664	0	9.3814	2.48076	23.3849	43.6649	28.6703	6.11917	1.29371	-4.72992	2.24608e-06	0.000143442
ENSG00000231107	LINC01508	0	0	0	2.84745	4.54409	9.65712	23.7995	13.6375	6.11648	1.42916	-4.27976	1.87093e-05	0.000719837
ENSG00000250111	AC107982.1	0	0	0	0	0	41.5993	0	69.0758	6.11464	2.08533	-2.93221	0.00336554	0.0325419
ENSG00000263146	LINC01896	0	0	0	1.61946	2.05657	14.641	23.1125	17.2493	6.1145	1.40958	-4.33782	1.43904e-05	0.000590628
ENSG00000276403	AC105105.4	0	0	0	4.5773	0	12.4737	24.2344	10.3481	6.11171	1.46807	-4.16308	3.13985e-05	0.00107251
ENSG00000046774	MAGEC2	0	3.70664	2.29502	47.7327	33.5345	260.022	276.074	250.81	6.10286	0.771958	-7.90569	2.66455e-15	6.4271e-12
ENSG00000269096	CT45A3	0	0	0	6.88316	0	10.4432	23.365	88.8882	6.09411	1.38574	-4.39773	1.09389e-05	0.000485163
ENSG00000135638	EMX1	0	0.368353	0	7.93413	1.84169	32.7499	28.9079	38.9884	6.09361	1.30025	-4.68651	2.77906e-06	0.000167922
ENSG00000262874	C19orf84	0	1.70689	0	21.3651	18.0929	122.452	71.4547	106.353	6.09282	0.954364	-6.38417	1.72327e-10	7.05065e-08
ENSG00000283205	AL353572.3	0	0	0	2.24983	2.4907	8.32192	27.293	21.1344	6.08545	1.36639	-4.45366	8.44183e-06	0.000392745
ENSG00000253868	FER1L6-AS2	0	0	1.51276	3.92866	2.48697	32.731	49.4416	94.7126	6.07869	1.32993	-4.57068	4.86143e-06	0.000261027
ENSG00000236362	GAGE12F	3.06185	8.59206	0	73.2721	20.9027	536.56	491.1	627.013	6.06781	0.992557	-6.11331	9.75868e-10	3.06003e-07
ENSG00000260157	AC233702.1	0	0	0	5.63474	3.70658	7.25278	22.9137	12.1435	6.05723	1.31035	-4.62261	3.78936e-06	0.00021371
ENSG00000258732	AC025884.1	0	0	0	7.55654	4.12683	16.3567	11.2517	30.2812	6.04576	1.28741	-4.69607	2.65219e-06	0.000162114
ENSG00000224960	PPP4R3C	0	0.514314	0	3.22771	3.56337	32.2188	39.1708	49.8084	6.04367	1.31803	-4.58537	4.53184e-06	0.000244587
ENSG00000214081	CYP4F30P	0	0	1.11447	11.7559	3.71429	17.0394	43.5424	168.266	6.03783	1.26311	-4.78013	1.75179e-06	0.00011605
ENSG00000287694	AC106741.1	0	0	2.02858	9.5807	3.73795	114.854	23.3441	68.3312	6.02884	1.34429	-4.48477	7.29925e-06	0.000356498
ENSG00000224435	NF1P6	0	0.477389	0	8.04976	7.36242	38.3541	21.1635	16.6706	6.023	1.26694	-4.75396	1.99466e-06	0.000128962
ENSG00000177504	VCX2	0	0.866836	0	6.26351	5.14974	45.7301	58.8887	72.9221	6.01816	1.23099	-4.88889	1.01404e-06	7.62255e-05
ENSG00000227011	LINC02876	0	0	0	5.14605	0	15.8908	16.7667	28.1912	6.00977	1.33208	-4.51155	6.43556e-06	0.000320317
ENSG00000233515	LINC01518	0	1.29262	1.18545	4.1988	12.2505	95.6644	121.276	149.22	6.00432	1.05676	-5.68182	1.33268e-08	2.38793e-06
ENSG00000267257	AC105105.1	0	0	0	3.44426	6.07078	7.26876	21.0609	8.53998	5.9858	1.37734	-4.34591	1.38699e-05	0.000570761
ENSG00000156269	NAA11	0	0.875401	1.14183	6.40927	7.95015	83.1231	80.6361	135.193	5.97965	1.09268	-5.47248	4.43792e-08	6.04987e-06
ENSG00000282944	AC140481.3	0	2.73831	0	20.1616	20.1118	121.739	155.728	467.711	5.97777	0.914878	-6.53396	6.4054e-11	3.22995e-08
ENSG00000248370	LINC02434	0	0	0	1.31745	2.89136	16.9204	14.9672	18.3428	5.97587	1.30851	-4.56692	4.9494e-06	0.000264392
ENSG00000286973	AC087490.1	0	0.462413	0	1.15495	3.73579	39.0371	27.0977	32.7421	5.96843	1.38093	-4.32203	1.54599e-05	0.000625517
ENSG00000234421	SLC25A5P4	0	0	0	3.51994	2.5072	13.8616	17.0641	8.83161	5.96042	1.35088	-4.41226	1.02297e-05	0.000460219
ENSG00000185247	MAGEA11	0	1.09162	0	14.5185	5.86496	63.7412	43.3141	60.6394	5.95844	1.20565	-4.94209	7.72913e-07	6.12026e-05
ENSG00000274455	GUSBP7	0	0	0	4.8636	1.27275	18.6442	12.1487	16.6783	5.95396	1.39055	-4.28174	1.85438e-05	0.000715225
ENSG00000007350	TKTL1	0	45.6659	1.06776	266.817	155.005	1476.66	2041.54	2397.81	5.95214	1.12381	-5.2964	1.18106e-07	1.30403e-05
ENSG00000273679	AC100757.1	0	0	0	0	1.21215	26.6519	9.03742	9.58585	5.95138	1.49026	-3.99352	6.51009e-05	0.00189016
ENSG00000272815	AC098850.4	0	0	0	7.04761	6.17464	11.6614	12.1886	37.4411	5.95073	1.3633	-4.36496	1.27148e-05	0.000531598
ENSG00000125816	NKX2-4	0	0	0	2.46148	1.19061	19.8019	12.9751	18.0686	5.93696	1.3158	-4.51207	6.41989e-06	0.000320045
ENSG00000171794	UTF1	0	1.12312	0	10.0208	20.0578	61.26	55.4749	52.002	5.90765	1.02834	-5.74487	9.19939e-09	1.78065e-06
ENSG00000134184	GSTM1	6.79023	9.13788	7.42499	215.79	1649.59	4.05103	0.876665	184.471	5.90703	2.0405	-2.8949	0.00379283	0.0353964
ENSG00000286884	AC012060.1	0	0	0	2.27578	0	10.2861	23.0171	11.0187	5.90336	1.43707	-4.10792	3.99243e-05	0.00129453
ENSG00000204379	XAGE1A	0	2.53951	0	21.4879	6.45717	138.489	111.736	147.517	5.8985	1.00072	-5.89427	3.76347e-09	8.94024e-07
ENSG00000280266	AC006372.4	0	0	0	2.42119	1.24895	22.6508	9.11209	10.4233	5.89524	1.39517	-4.22546	2.38454e-05	0.000869443
ENSG00000261581	HERC2P11	0	0	0	3.51993	1.23451	7.44069	23.4724	6.10599	5.89396	1.9064	-3.09167	0.00199033	0.0225309
ENSG00000198414	TATDN2P1	0	0.945192	0	10.5131	2.47095	42.0573	56.9317	64.6683	5.89095	1.20975	-4.86955	1.1185e-06	8.25246e-05
ENSG00000183434	TFDP3	0	1.38559	0	8.25957	3.75596	61.7483	82.4601	63.1943	5.88617	1.15352	-5.10279	3.34676e-07	3.0596e-05
ENSG00000258780	BMS1P15	0	0	0	0	4.91084	12.3854	18.1671	6.1291	5.88524	1.75305	-3.35714	0.000787543	0.0116769
ENSG00000234170	LINC02645	0	0	0	2.55313	1.61127	14.5435	15.1429	39.6995	5.88484	1.34334	-4.38077	1.18262e-05	0.000505407
ENSG00000249877	AC105924.1	0	0	0	1.2036	2.65282	1.12652	30.1986	4.94987	5.88479	1.63102	-3.60805	0.000308508	0.00596049
ENSG00000170689	HOXB9	0	0	0	9.76924	0	18.3655	7.21092	7.72746	5.88271	1.39173	-4.22691	2.36926e-05	0.000864875
ENSG00000205266	KRT17P5	2.4371	6.66645	1.59966	39.3161	36.8046	238.9	604.367	257.411	5.87675	0.843355	-6.9683	3.20783e-12	2.57918e-09
ENSG00000234381	MED15P7	0	0	0	3.71549	1.30081	16.7078	13.0615	9.10435	5.87594	1.35778	-4.32761	1.50733e-05	0.000612245
ENSG00000266826	IGBP1P2	0	0	0	3.61078	0	15.1514	15.3608	52.8931	5.85287	1.31359	-4.45564	8.36423e-06	0.000389713
ENSG00000254130	LINC01947	0	0	0	2.35009	2.56311	14.0698	15.2236	9.37005	5.85218	1.33974	-4.36815	1.25305e-05	0.000528826
ENSG00000124721	DNAH8	1.01069	3.63787	3.1156	33.9544	28.8915	301.416	253.85	1349.32	5.84719	0.814765	-7.17654	7.14963e-13	6.22753e-10
ENSG00000185037	ZNF733P	0	0	0	0	1.24235	19.5444	13.1403	18.4094	5.83811	1.41756	-4.11843	3.81463e-05	0.0012499
ENSG00000185269	NOTUM	0	1.07964	0	7.71385	4.29892	39.8402	35.4231	40.6116	5.82347	1.32564	-4.39294	1.11826e-05	0.000491797
ENSG00000261127	AC133548.2	0	1.39666	0	12.9805	3.66044	64.5001	70.354	195.242	5.81816	1.11692	-5.20911	1.89747e-07	1.96366e-05
ENSG00000234068	PAGE2	2.34955	0.411784	0	7.56812	3.52346	56.8256	62.886	73.483	5.80625	1.16931	-4.96554	6.85096e-07	5.53674e-05
ENSG00000227802	DNAJB3	0	0	0	0	1.23631	17.8661	14.1094	87.0599	5.80575	1.41957	-4.0898	4.31744e-05	0.00137892
ENSG00000258684	BMS1P16	0	0.487258	0	7.87261	0	21.4452	35.2809	15.2344	5.80238	1.40625	-4.12613	3.68917e-05	0.00122027
ENSG00000226250	LINC00408	1.04115	0.648901	1.17696	10.1197	8.19244	70.0285	109.196	98.3064	5.76182	1.05022	-5.48627	4.10511e-08	5.77238e-06
ENSG00000233436	BTBD18	0	0.415403	0	5.41366	0	27.3976	25.434	51.215	5.7524	1.30888	-4.39489	1.10827e-05	0.000488753
ENSG00000181433	SAGE1	0	1.62815	0	11.2872	3.60899	49.4092	68.8839	70.0393	5.73862	1.23219	-4.65725	3.20468e-06	0.000188027
ENSG00000242389	RBMY1E	0	1.86604	0	14.4789	0	89.6637	48.037	41.6988	5.73787	2.10135	-2.73056	0.00632276	0.0499529
ENSG00000234414	RBMY1A1	0	3.65746	0	0	20.0326	132.233	136.642	159.059	5.73372	1.7591	-3.25945	0.00111627	0.0150939
ENSG00000263733	AC091691.1	0	0	0	2.27379	0	16.4908	12.86	8.00009	5.73095	1.47895	-3.87501	0.000106619	0.00275392
ENSG00000183691	NOG	0	0	0.861084	6.28563	1.24592	14.3511	34.7704	13.0209	5.72878	1.35341	-4.23283	2.30764e-05	0.000847314
ENSG00000144290	SLC4A10	0	0.294326	0	1.92523	1.47614	20.749	27.3773	36.4038	5.70405	1.32194	-4.31491	1.59666e-05	0.000640051
ENSG00000286058	AC018865.2	2.30803	9.84505	0	72.6237	69.8658	356.762	456.085	952.634	5.69924	0.715699	-7.96317	1.67684e-15	4.38171e-12
ENSG00000264177	AL353997.2	0	0.892648	0	13.7188	3.7795	38.4206	40.2375	208.106	5.69533	1.14519	-4.97327	6.58323e-07	5.37579e-05
ENSG00000287747	AF233439.2	0	0	0	3.54394	1.23189	10.6762	15.1673	8.89365	5.69197	1.35762	-4.19262	2.75747e-05	0.000971093
ENSG00000256151	ADGRD1-AS1	0	0	0	1.11877	1.57095	17.1956	9.82575	26.731	5.68543	1.31835	-4.31253	1.614e-05	0.000643076
ENSG00000206557	TRIM71	4.07127	14.8365	1.24972	97.4375	74.2973	639.878	682.083	573.094	5.68204	0.724309	-7.84478	4.33721e-15	9.71443e-12
ENSG00000240707	LINC01168	0	0	0	0.469434	0	19.0888	12.0692	33.5911	5.67798	1.58353	-3.58565	0.000336237	0.00638992
ENSG00000285578	AL035696.4	0	0	1.22107	5.77503	2.43537	17.6857	35.1924	21.8908	5.66872	1.32356	-4.28294	1.84441e-05	0.000713133
ENSG00000285914	AC022440.1	0	0	0	3.4606	0	9.36613	17.2676	17.8972	5.6652	1.39641	-4.05698	4.97117e-05	0.00153577
ENSG00000182601	HS3ST4	0	0.379373	0	3.10381	4.20487	16.8326	31.3767	18.7673	5.66474	1.27811	-4.43211	9.33151e-06	0.000426543
ENSG00000227159	DDX11L16	0	0	0	4.79173	1.23915	9.76027	14.2039	12.2828	5.66171	1.34743	-4.20186	2.64727e-05	0.0009433
ENSG00000270831	NF1P1	0	0	0	7.98367	0	0	22.1921	25.0632	5.65776	1.55915	-3.62875	0.000284802	0.00562199
ENSG00000148826	NKX6-2	0	0.410016	0	3.63505	5.88409	18.0606	26.7232	20.6667	5.65112	1.26422	-4.47005	7.82001e-06	0.00037323
ENSG00000187475	H1-6	1.03574	10.5708	2.27516	74.1072	61.5748	441.079	452.131	1728.35	5.64658	0.723369	-7.80595	5.90563e-15	1.15739e-11
ENSG00000231056	LINC02522	0	0	0	2.47845	1.37463	8.22982	17.3653	6.78652	5.64246	1.42158	-3.96914	7.21315e-05	0.00206257
ENSG00000261426	AC144833.1	0	0	0	1.11634	0	9.10269	19.2132	12.6092	5.6338	1.41512	-3.98114	6.85863e-05	0.00197671
ENSG00000175718	RBMXL3	0	1.35262	0	7.97051	5.23876	64.7382	53.2088	104.683	5.6254	1.08471	-5.18608	2.14766e-07	2.15157e-05
ENSG00000154415	PPP1R3A	0	0	0	0.534875	1.18008	14.54	15.331	15.9928	5.61595	1.4758	-3.80537	0.000141594	0.00337896
ENSG00000153779	TGIF2LX	0	0.449888	0	4.88411	1.27682	24.1449	24.4797	21.1546	5.61451	1.32484	-4.23789	2.25631e-05	0.000836608
ENSG00000177551	NHLH2	0	0	0	3.21309	3.00995	13.0693	9.35461	11.5299	5.6025	1.26945	-4.41332	1.01799e-05	0.000458638
ENSG00000269586	CT45A10	0	1.43147	0	15.5352	2.84375	35.1305	59.7246	88.4157	5.58831	1.22403	-4.56548	4.98345e-06	0.000265758
ENSG00000104499	GML	0	0.386053	0	2.85996	0	25.8894	22.1975	19.9536	5.58149	1.38725	-4.02342	5.73594e-05	0.00171952
ENSG00000284741	PDE11A	0	0	0	0	0	13.3245	15.1306	14.3545	5.57828	1.59133	-3.50543	0.000455872	0.00796949
ENSG00000256971	LINC00508	0	0.24793	0	4.88849	5.83795	12.0333	16.1184	8.57039	5.56763	1.29237	-4.30807	1.64688e-05	0.000652859
ENSG00000233776	LINC01251	0	0	0	3.16771	0	10.0539	13.9206	14.6601	5.56311	1.31316	-4.23643	2.27098e-05	0.000840744
ENSG00000237439	Z83839.1	0	0	0	3.57186	2.51026	11.9171	9.95477	9.99696	5.5606	1.3237	-4.20082	2.65954e-05	0.000945523
ENSG00000184507	NUTM1	0	1.4154	1.08982	20.7216	8.41919	89.0363	60.2422	236.945	5.5599	0.965061	-5.76119	8.35217e-09	1.67884e-06
ENSG00000251258	RFPL4B	0	0.481303	0	9.95985	0	22.1235	22.0743	23.8803	5.55602	1.3328	-4.16869	3.06352e-05	0.00104872
ENSG00000152910	CNTNAP4	0	0.58809	0	21.1428	2.28259	30.1872	18.2026	18.0458	5.55218	1.29215	-4.29686	1.73234e-05	0.000677318
ENSG00000273639	AL512310.11	0	0.951647	0	3.56915	5.20164	36.4826	42.0357	17.8333	5.55217	1.28814	-4.31021	1.63097e-05	0.000648194
ENSG00000176299	OR4M1	0	0	0	1.04895	3.48574	11.431	11.9438	30.6542	5.55027	1.35386	-4.0996	4.13863e-05	0.00133103
ENSG00000269437	NXF2B	0	1.20725	0	12.0485	0	74.166	7.00207	18.4887	5.54617	1.58315	-3.50325	0.000459616	0.00799789
ENSG00000178836	AC114812.1	0	0	0	0	2.3346	14.0601	11.2906	80.3783	5.54496	1.33935	-4.14004	3.47247e-05	0.00115836
ENSG00000234442	BX276092.5	0	0	0	1.44367	0.499171	5.64461	26.4937	36.2422	5.54063	1.55618	-3.56041	0.000370282	0.00687445
ENSG00000185177	ZNF479	0	0	0	1.2025	0	11.952	14.3101	25.1707	5.53028	1.38951	-3.98003	6.89071e-05	0.00198413
ENSG00000266365	AC053481.3	0	0	0	0	3.72982	9.30191	14.2165	6.78807	5.51395	1.51271	-3.64509	0.000267298	0.00538668
ENSG00000169325	GUSBP12	0	0	0	1.23811	1.29371	9.9762	14.1037	9.84119	5.50722	1.34564	-4.09265	4.26466e-05	0.0013661
ENSG00000257853	MED15P1	0	0.910187	0	3.88267	1.02745	42.1141	34.7484	17.0895	5.50134	1.33793	-4.11183	3.9253e-05	0.0012755
ENSG00000243347	LINC02045	0	0.370802	0	2.84763	4.64856	20.8401	17.49	14.459	5.49552	1.2486	-4.40134	1.07586e-05	0.000479254
ENSG00000259098	AC025884.2	0	0.41279	0	0	6.31266	19.5973	23.0058	31.2084	5.49463	1.33483	-4.11635	3.84927e-05	0.00125731
ENSG00000204952	FBXO47	0	1.02305	0	7.59393	1.18743	58.7141	18.9528	100.124	5.47051	1.2523	-4.36837	1.25175e-05	0.000528826
ENSG00000234158	RPEP2	0	0	0	1.146	2.51777	8.43092	14.1157	11.224	5.46922	1.3725	-3.98485	6.75218e-05	0.00194961
ENSG00000283679	AC025278.3	0	0	0	0	0	20.0933	6.14941	79.4253	5.46003	1.37911	-3.9591	7.52337e-05	0.0021215
ENSG00000278057	TEX28	0	0	0	0.907396	2.87863	4.86633	21.3481	22.3187	5.45994	1.386	-3.93936	8.16987e-05	0.00226593
ENSG00000268651	CTAG1A	0	0	2.4594	11.7605	0	63.3137	57.8437	74.1888	5.45735	1.16702	-4.67631	2.92083e-06	0.000174828
ENSG00000279475	AC087894.2	0	0	0	1.22853	1.35066	18.4868	5.03493	11.7885	5.45164	1.41299	-3.85824	0.000114207	0.00289966
ENSG00000170091	NSG2	0	1.11959	0	7.1317	3.73538	40.0813	36.0598	71.627	5.44682	1.18638	-4.59113	4.40859e-06	0.000239308
ENSG00000129951	PLPPR3	0	1.53598	0	17.9925	11.4788	59.7129	49.2854	41.2052	5.43594	0.97864	-5.55458	2.78274e-08	4.25651e-06
ENSG00000287426	AP003327.2	0	1.82371	0	8.43473	2.51595	69.3076	65.4342	70.6255	5.43578	1.11146	-4.89065	1.00505e-06	7.57578e-05
ENSG00000136750	GAD2	0	1.20029	0	7.38654	6.77147	33.6007	42.507	19.1223	5.41703	1.27432	-4.25091	2.12903e-05	0.00079761
ENSG00000284834	AC183088.2	0	0.927162	0	10.2931	0	36.7162	30.9679	32.2667	5.41509	1.31256	-4.12559	3.69783e-05	0.00122184
ENSG00000139797	RNF113B	0	0.449043	0	2.5179	1.28234	33.354	10.3907	257.272	5.4107	1.30511	-4.14578	3.38661e-05	0.00113902
ENSG00000258841	EEF1A1P2	0	0	0	2.27975	2.43671	10.3369	10.0746	14.0418	5.40981	1.31632	-4.1098	3.95999e-05	0.00128544
ENSG00000156925	ZIC3	0	0.605811	0	2.96275	0.76948	29.8323	30.2658	14.9402	5.40265	1.36905	-3.94629	7.93728e-05	0.00222024
ENSG00000188848	BEND4	11.8991	19.9543	8.08073	199.206	134.135	841.829	1145.21	866.902	5.40248	0.592093	-9.12437	7.21559e-20	4.52519e-16
ENSG00000229558	SACS-AS1	0	0.475599	1.23205	4.60359	3.67899	34.1872	44.6566	37.7704	5.40179	1.19534	-4.51906	6.21147e-06	0.000312637
ENSG00000267075	AC015818.8	0	2.73998	3.09482	47.494	18.9786	163.104	120.166	784.964	5.40057	0.7484	-7.21616	5.34753e-13	4.93184e-10
ENSG00000176746	MAGEB6	0	0.924578	0	3.49319	0	36.787	36.4658	55.3832	5.39342	1.30292	-4.13949	3.48086e-05	0.00115993
ENSG00000267909	CCDC177	0	0	0	1.2386	0	14.1536	9.43162	12.2056	5.39209	1.38919	-3.88147	0.000103828	0.00268626
ENSG00000255644	AC010185.1	0	0	0	3.57871	0	9.92594	11.1545	7.75169	5.37749	1.397	-3.84931	0.000118451	0.00297856
ENSG00000229238	PPP1R12BP1	0	0	0	4.71423	0	10.7095	9.18596	6.3915	5.37729	1.34231	-4.00599	6.17591e-05	0.0018201
ENSG00000216817	R3HDM2P2	0	0	0	0	0	6.46433	18.1327	8.99382	5.37612	1.51396	-3.55104	0.000383716	0.0070446
ENSG00000156687	UNC5D	4.98809	0.341468	0	14.7239	8.19774	52.3929	67.3574	48.611	5.37271	1.02672	-5.23288	1.66891e-07	1.75023e-05
ENSG00000285822	AC129926.2	0	0.4877	0	2.18881	1.20853	26.0986	17.9648	18.4655	5.35969	1.39225	-3.84966	0.000118282	0.0029767
ENSG00000151952	TMEM132D	0	0	0	1.35501	0	7.40102	15.1051	14.6463	5.35886	1.37547	-3.89603	9.77812e-05	0.0025658
ENSG00000284604	AC073869.5	0	0	0	0	0	6.88277	17.3839	23.3678	5.35747	1.4687	-3.64777	0.000264531	0.0053481
ENSG00000172073	TEX37	0	0.446245	1.01313	10.0634	3.93875	37.4108	25.9874	80.42	5.35696	1.13134	-4.73505	2.19003e-06	0.000140149
ENSG00000225448	AC009477.1	0	0	0	1.30719	1.35451	6.21549	15.1701	7.38803	5.35663	1.46792	-3.64914	0.000263121	0.00532991
ENSG00000178021	TSPYL6	2.03436	9.37852	3.50917	64.3423	45.4629	395.929	368.375	484.926	5.35077	0.691419	-7.73882	1.00344e-14	1.62276e-11
ENSG00000222038	POTEJ	0	0	0	3.5006	0	11.4883	9.16089	255.097	5.34831	1.40446	-3.80807	0.000140053	0.00335324
ENSG00000204701	OR2J3	0	0.802129	0	5.37051	0	38.2135	25.2996	40.4236	5.34707	1.28569	-4.1589	3.19791e-05	0.00108997
ENSG00000251273	LINC02228	0	0.593884	0	4.42902	9.86189	24.3166	20.4133	87.3834	5.34121	1.11189	-4.80373	1.55736e-06	0.000106625
ENSG00000255099	AC023245.2	0	0	0	0	1.22143	15.7167	7.05088	11.5765	5.3403	1.41265	-3.78034	0.000156617	0.00364051
ENSG00000152670	DDX4	1.2375	19.3899	3.87694	101.083	38.6441	645.853	597.677	1645.18	5.33854	0.890545	-5.99469	2.03875e-09	5.51113e-07
ENSG00000143278	F13B	0	0	0	1.85586	2.11149	11.9747	6.38565	9.66176	5.33274	1.47319	-3.61986	0.000294764	0.00576241
ENSG00000223638	RFPL4A	0	0	0	0	3.74864	18.2634	2.01599	20.7511	5.32549	1.48933	-3.57577	0.000349198	0.00656856
ENSG00000261182	AL596211.1	0	0	0	3.84381	1.09684	3.48897	15.6114	12.2943	5.3239	1.32926	-4.00516	6.19762e-05	0.0018234
ENSG00000205215	KRT17P7	0.964841	4.22616	3.09763	31.9956	37.2641	121.209	230.501	95.2753	5.32334	0.833927	-6.38346	1.73135e-10	7.05065e-08
ENSG00000276318	GTF2IP8	0	0	0	0	0	8.35995	15.2999	10.8143	5.32302	1.45971	-3.64663	0.000265703	0.00536834
ENSG00000162374	ELAVL4	0	0.470686	0	2.51517	11.0555	17.2181	15.5382	81.1764	5.32225	1.28922	-4.12829	3.65474e-05	0.00121272
ENSG00000186190	BPIFB3	0	0	0	1.20833	3.77717	9.70059	9.05303	5.3624	5.31823	1.43168	-3.71467	0.000203469	0.00441422
ENSG00000214324	C3orf56	0	0	0	3.62783	0	12.9675	7.09674	7.02014	5.31713	1.40561	-3.78279	0.000155081	0.00361552
ENSG00000231254	PCED1CP	0	0.417796	0	4.03111	3.78826	23.9629	11.3794	31.1194	5.31597	1.21346	-4.38082	1.18232e-05	0.000505407
ENSG00000229967	MAGEA4-AS1	0	0	0	0	1.81737	9.58999	11.4513	8.94557	5.31551	1.37298	-3.87152	0.000108159	0.00277996
ENSG00000281097	LINC01395	0	0	0	2.39993	0	11.9373	9.11766	9.47334	5.31134	1.36517	-3.8906	9.99969e-05	0.00261388
ENSG00000137707	BTG4	0	0	0	0.935671	0	13.1471	9.69093	87.019	5.3098	1.34147	-3.95819	7.55205e-05	0.00212767
ENSG00000198681	MAGEA1	0	1.36586	0	7.03484	2.48516	44.5752	49.7839	51.264	5.30094	1.13125	-4.68593	2.78698e-06	0.000167963
ENSG00000154118	JPH3	1.28666	0.877529	1.03661	13.8544	6.95446	76.3153	61.1985	66.9588	5.29794	0.906348	-5.84537	5.05429e-09	1.11611e-06
ENSG00000109255	NMU	0	0	0	2.18142	2.54156	12.7256	5.72602	9.0888	5.29537	1.34351	-3.94145	8.09909e-05	0.00225344
ENSG00000042781	USH2A	0.669921	1.27584	0	27.236	11.0211	79.5462	13.8417	139.483	5.29439	0.962039	-5.5033	3.7274e-08	5.41111e-06
ENSG00000205634	LINC00898	0	0	0	1.27144	0	10.8713	10.7084	60.4821	5.29373	1.3496	-3.92246	8.76512e-05	0.00237552
ENSG00000268916	CSAG3	0	0	0	0	0	14.512	8.70896	16.4337	5.28364	1.43611	-3.67914	0.000234025	0.00488398
ENSG00000183304	FAM9A	0	0.483732	0	3.52938	1.26495	21.2093	18.3268	37.9004	5.27733	1.25067	-4.21961	2.44724e-05	0.000888172
ENSG00000283269	AC005524.1	0	0.454464	0	2.2272	0	34.8052	11.7766	53.3811	5.27016	1.29041	-4.0841	4.42488e-05	0.00140721
ENSG00000257178	AC103702.1	0	0.466178	0	18.8528	3.68585	13.6677	8.12848	18.6832	5.26617	1.21737	-4.32588	1.51925e-05	0.000615494
ENSG00000261554	AC037471.2	0	0	0	2.24638	1.22301	10.4646	8.87327	7.23122	5.26501	1.39596	-3.77161	0.000162196	0.00373641
ENSG00000253725	AC126915.1	0	0.447272	0	7.48035	0	16.8449	18.5806	14.3071	5.26219	1.36138	-3.86533	0.000110939	0.00283977
ENSG00000233884	AL772337.2	0	0	0	1.15827	0	7.37638	14.1037	8.7594	5.26151	1.42975	-3.68002	0.000233211	0.00487826
ENSG00000259870	AC024651.2	0	0	0	0	0	13.6613	9.1201	7.3221	5.25971	1.56686	-3.35686	0.00078834	0.0116769
ENSG00000198555	AC133561.1	0	0.449491	0.96977	1.22091	1.25864	56.4952	13.3637	56.7699	5.25563	1.35369	-3.88246	0.000103405	0.00267965
ENSG00000213232	PPP1R2P10	0	0	0	0	2.56856	9.68563	10.1326	24.5636	5.24976	1.34459	-3.90435	9.448e-05	0.00250596
ENSG00000139800	ZIC5	0	0.929228	0	1.14646	1.1839	55.8765	10.6381	103.469	5.24825	1.36575	-3.84277	0.000121654	0.00303068
ENSG00000277535	AL772284.1	0	0	0	0	0	21.7616	1.06091	52.9427	5.24523	1.48046	-3.54298	0.000395637	0.00721117
ENSG00000148704	VAX1	0	0	0	1.53937	1.53339	11.6531	6.46305	7.28226	5.24058	1.3423	-3.90419	9.45418e-05	0.00250596
ENSG00000279973	CU104787.1	0	0	0	1.21017	1.34022	13.9231	6.09052	7.87287	5.24036	1.49179	-3.51279	0.000443421	0.00783345
ENSG00000204429	AL451142.1	0	0	0	1.17313	3.78791	5.3569	12.1279	5.05592	5.23793	1.44729	-3.61913	0.000295597	0.00577151
ENSG00000228836	CT45A5	0	0	0	0	0	2.06193	20.2036	39.3516	5.2316	1.56769	-3.33714	0.000846443	0.0122766
ENSG00000221867	MAGEA3	0	2.7244	0	22.3264	6.21706	81.2433	78.6242	96.0135	5.22391	0.905698	-5.76783	8.03e-09	1.63504e-06
ENSG00000198914	POU3F3	0	0	0	2.43102	1.21873	5.46581	12.9321	8.92503	5.2203	1.3298	-3.92561	8.65093e-05	0.00235271
ENSG00000159556	ISL2	0	0	0	1.29544	0	10.87	9.28005	10.9857	5.21929	1.36128	-3.8341	0.000126027	0.00309704
ENSG00000260053	ABCB10P4	0	0.883114	0	0	9.87888	26.1182	28.3013	15.225	5.21059	1.46552	-3.55545	0.000377339	0.00695195
ENSG00000248313	CYP4F27P	0	0	0	0	0	5.68848	16.2077	14.3569	5.20838	1.53834	-3.38571	0.000709946	0.010893
ENSG00000197309	OR10D3	0	0.408831	0	2.68677	1.945	13.1943	22.1341	27.5531	5.20656	1.29177	-4.03055	5.56459e-05	0.00167778
ENSG00000286473	AC133485.7	0.957879	3.60781	2.07372	33.7442	36.8969	219.646	59.6714	92.8743	5.20135	0.864058	-6.01968	1.74762e-09	4.89285e-07
ENSG00000164508	H2AC1	0	12.1786	3.09355	56.3196	24.3048	465.151	253.704	3702.48	5.19849	0.918839	-5.65767	1.53442e-08	2.64367e-06
ENSG00000143839	REN	0	0.883577	0	55.3296	2.50099	0	4.02475	5.49102	5.19745	1.74211	-2.98342	0.00285045	0.0288263
ENSG00000266357	LINC02074	0	3.59695	0	18.114	1.93531	142.323	36.6135	76.7868	5.19024	1.14848	-4.5192	6.20724e-06	0.000312637
ENSG00000203900	AL121827.1	0.76791	0.337118	0	13.1844	3.83949	9.09054	31.7214	24.9415	5.18867	1.13009	-4.59137	4.40341e-06	0.000239308
ENSG00000226921	LINC00454	0	0	0	1.41491	0	21.0134	0	50.0335	5.17928	1.48746	-3.48197	0.000497735	0.00845018
ENSG00000258883	NBEAP4	0	0	1.19661	5.73256	0	18.0128	19.5646	8.65041	5.17352	1.40415	-3.68445	0.000229195	0.00482269
ENSG00000286459	AP006287.3	0	0.443546	0	2.49744	0	17.6028	19.5013	43.9222	5.16225	1.29262	-3.99362	6.50725e-05	0.00189016
ENSG00000264230	ANXA8L1	0	0.951902	0	3.21417	8.9866	30.5238	10.0725	7.48806	5.16171	1.44239	-3.57859	0.000345452	0.00651765
ENSG00000156959	LHFPL4	0.90089	0.199345	0	12.3604	0	4.33716	43.9208	32.9613	5.16053	1.15281	-4.47649	7.58796e-06	0.000365093
ENSG00000254532	AL358944.1	0	0	0	5.1298	1.12242	9.41513	5.50496	5.24838	5.15952	1.37366	-3.75603	0.000172632	0.00391129
ENSG00000171889	MIR31HG	0	0	0	1.27777	2.69936	12.5132	4.65908	7.2998	5.15587	1.35725	-3.79877	0.000145418	0.00343883
ENSG00000157965	SSX8P	0	0	0	0	0	19.7589	1.46744	13.7505	5.14375	1.56503	-3.28668	0.00101375	0.0140905
ENSG00000145194	ECE2	0	0	0.580382	0	0	13.4022	19.6256	10.9017	5.13529	1.64881	-3.11455	0.00184224	0.0213461
ENSG00000286610	AL356433.1	0	0	0	0	1.23586	5.30672	14.0688	15.0317	5.13273	1.41188	-3.63539	0.000277561	0.00553305
ENSG00000215115	CXorf49	0.961812	0.829942	0	3.63501	2.42925	43.8814	43.718	88.6276	5.12896	1.09461	-4.68565	2.79072e-06	0.000167963
ENSG00000165462	PHOX2A	0	0	0	2.13394	6.18554	7.47485	5.33091	7.3049	5.12147	1.34426	-3.80988	0.000139032	0.00334071
ENSG00000165309	ARMC3	0	0.662735	0	10.8171	1.64287	35.4296	11.0193	254.935	5.12034	1.18554	-4.31897	1.56757e-05	0.00063326
ENSG00000285819	AC131180.1	0	0.463741	2.38147	14.0336	6.18685	32.6839	57.4812	32.9318	5.12006	1.03713	-4.93678	7.94237e-07	6.22622e-05
ENSG00000287211	AL121904.2	0	1.5176	0	3.21766	4.72826	17.5469	70.6697	40.1192	5.11749	1.17917	-4.33989	1.42552e-05	0.000585844
ENSG00000258927	AL133467.2	0	0	0	0	2.09916	11.1452	7.41117	17.482	5.10508	1.32604	-3.84987	0.000118182	0.00297656
ENSG00000267333	ASNSP6	0	0	0	3.40411	6.09427	6.18505	5.04722	6.46185	5.10436	1.30672	-3.90624	9.37443e-05	0.00249239
ENSG00000115297	TLX2	0	0	0	3.63893	0	9.4971	7.00844	18.0921	5.10094	1.31995	-3.86449	0.00011132	0.00284487
ENSG00000258585	ZNF519P3	0	0.508112	0	4.32974	0	18.8169	16.9251	13.8822	5.09462	1.45375	-3.50447	0.000457522	0.00798804
ENSG00000171483	SSX6P	0	0	0	0	0	8.93377	11.3962	17.0432	5.09445	1.50509	-3.3848	0.000712299	0.010922
ENSG00000248796	MED15P8	0	0.438909	0	1.25405	0	12.544	23.31	9.45772	5.07468	1.49307	-3.39882	0.000676783	0.0105612
ENSG00000107165	TYRP1	0	0.649202	0	6.33762	0	24.1198	20.4374	14.7321	5.07162	1.31868	-3.84597	0.000120075	0.00300255
ENSG00000197990	ZNF734P	0	0	0	4.46417	0	6.05325	9.12767	11.4291	5.06335	1.31739	-3.84347	0.000121308	0.00302614
ENSG00000165496	RPL10L	0	0	1.02811	1.20131	1.26209	22.9139	12.0788	147.987	5.06323	1.29404	-3.91272	9.12619e-05	0.00244641
ENSG00000213401	MAGEA12	0	1.42285	0	9.88485	7.79961	37.5767	38.6215	43.6017	5.06238	1.01211	-5.00181	5.67949e-07	4.73648e-05
ENSG00000286442	AL512603.1	0	0	0	0	2.45536	4.13621	13.0784	10.5278	5.06144	1.40087	-3.61307	0.000302598	0.00586076
ENSG00000278143	NF1P7	0	0.477412	0	0	0	12.5502	25.3648	5.6682	5.05687	1.76467	-2.86563	0.00416184	0.0375009
ENSG00000250420	AACSP1	4.79136	5.48861	0	25.0072	26.0968	164.509	257.682	172.238	5.05492	0.804718	-6.28161	3.35087e-10	1.20774e-07
ENSG00000285815	GET1-SH3BGR	0	2.16139	0	31.8032	48.7075	5.99194	31.4428	16.5664	5.05156	1.34523	-3.75517	0.000173223	0.00391589
ENSG00000118976	OTUD4P1	0	0.97975	0	7.94699	4.86136	24.6317	26.4017	32.3425	5.03971	1.17154	-4.30179	1.69426e-05	0.000667528
ENSG00000185056	C5orf47	0	3.07859	0	5.21827	3.42379	100.258	56.5246	335.28	5.03623	1.16967	-4.30568	1.66477e-05	0.000657458
ENSG00000158516	CPA2	0.847394	0	0	2.95503	2.06998	16.6901	14.5165	17.9778	5.02959	1.32267	-3.80261	0.000143178	0.00340641
ENSG00000198883	PNMA5	0	2.25796	0	13.7723	8.81208	74.7606	44.9592	223.167	5.02247	0.873028	-5.75293	8.7709e-09	1.74721e-06
ENSG00000226933	NRBF2P2	0	0	0	2.33736	0	6.3864	10.1945	15.6615	5.02246	1.29958	-3.86467	0.000111239	0.00284487
ENSG00000126778	SIX1	1.53468	2.91312	1.89872	31.28	26.1832	119.358	114.197	56.7295	5.02246	0.684651	-7.3358	2.20399e-13	2.09426e-10
ENSG00000123364	HOXC13	0	0	0	1.24004	0	6.57056	11.415	5.24512	5.01962	1.53994	-3.25962	0.00111563	0.0150918
ENSG00000279479	AP005205.3	0	0	0	0	0	7.7684	10.9931	13.3062	5.01605	1.37176	-3.65665	0.000255533	0.00522683
ENSG00000154478	GPR26	0	0	1.21529	3.45066	1.21611	21.7289	12.1518	14.546	5.01094	1.33133	-3.76387	0.000167301	0.00382088
ENSG00000257224	CR383656.2	0	0	0	1.38037	0	5.19984	12.17	6.10572	4.99828	1.49714	-3.33855	0.000842154	0.0122427
ENSG00000160505	NLRP4	1.66218	1.6325	1.87734	16.0807	11.3238	139.197	52.3012	95.9435	4.99757	0.99429	-5.02627	5.00111e-07	4.26141e-05
ENSG00000183770	FOXL2	0	0	0	5.02434	0	5.45872	8.4268	11.935	4.99749	1.32352	-3.77593	0.000159414	0.00369185
ENSG00000165584	SSX3	0	1.73623	0	9.72887	3.416	60.4233	34.2702	95.819	4.99321	1.01087	-4.9395	7.83226e-07	6.1575e-05
ENSG00000148482	SLC39A12	0	0	0	3.30006	1.32329	8.58701	5.26356	7.8502	4.97983	1.3564	-3.67136	0.000241264	0.00500683
ENSG00000248498	ASNSP1	0	0	0	0.881082	0	3.99935	14.3517	17.8502	4.97928	1.40363	-3.54744	0.000388989	0.00712472
ENSG00000261194	LINC01898	0	0	0	2.20098	2.37689	5.98945	7.98871	20.2248	4.97253	1.30185	-3.81959	0.000133675	0.00324934
ENSG00000112273	HDGFL1	0	6.74406	1.85908	26.7246	20.3894	208.382	153.743	915.989	4.97155	0.768865	-6.46608	1.00578e-10	4.442e-08
ENSG00000237361	TUSC8	1.27875	0.877047	0	11.1621	10.3332	36.6586	45.1729	28.2815	4.96986	0.833414	-5.96325	2.47273e-09	6.35553e-07
ENSG00000130287	NCAN	2.28266	1.48081	0.837011	2.92839	2.01853	112.629	63.5754	61.9313	4.96836	1.08784	-4.56718	4.94332e-06	0.000264392
ENSG00000254299	LINC01944	0	0	0	1.1973	2.51482	8.63433	6.08797	7.26508	4.96615	1.32839	-3.73846	0.00018515	0.0041234
ENSG00000234402	ELK2BP	0	0	0	0	0	8.00824	10.4722	10.7397	4.96078	1.47111	-3.37213	0.000745897	0.0112882
ENSG00000143006	DMRTB1	0	3.39854	0	14.085	7.26249	119.507	50.7371	418.265	4.95812	0.890488	-5.56787	2.5787e-08	4.00299e-06
ENSG00000147127	RAB41	0	0.414069	0	2.24297	2.17344	17.7696	9.74948	31.1638	4.95788	1.26089	-3.93204	8.42274e-05	0.00231271
ENSG00000254111	AC124067.3	0	0.335033	0	1.844	2.79607	18.5455	6.29869	35.1783	4.9572	1.26489	-3.91908	8.8886e-05	0.00240069
ENSG00000237321	AL354936.1	0	0	0	3.18674	2.38508	5.91078	6.93561	4.10093	4.95372	1.32887	-3.72778	0.000193176	0.00425959
ENSG00000142273	CBLC	0	1.00656	0	0	0	20.7967	25.6242	15.7064	4.95039	1.527	-3.2419	0.00118734	0.015822
ENSG00000146047	H2BC1	0	22.1666	21.7472	112.206	34.8788	1007.73	663.456	10172.8	4.94791	1.01992	-4.85129	1.22663e-06	8.88303e-05
ENSG00000230227	SIAH1P1	0	0.47073	0	0	0	19.7685	15.0359	19.5971	4.94077	1.44369	-3.42231	0.000620905	0.00990826
ENSG00000166104	AC126323.1	0	0.255428	1.33857	7.75316	1.43401	24.1551	14.2783	28.3641	4.93975	1.15232	-4.2868	1.81262e-05	0.00070519
ENSG00000151475	SLC25A31	0	2.98196	0	9.77734	2.37236	70.8636	75.0041	271.214	4.93143	0.992104	-4.97067	6.67206e-07	5.43417e-05
ENSG00000222004	LINC02860	0	0	0	2.30683	0	10.4473	5.0639	25.8577	4.93039	1.3057	-3.77607	0.000159325	0.00369185
ENSG00000281347	NF1P9	0	2.75555	0	0	2.07601	56.4684	60.1688	34.2686	4.92759	1.32447	-3.72044	0.000198879	0.00433611
ENSG00000215029	TCP11X2	0	0.417108	0	1.35222	4.34615	14.2405	12.4236	21.7877	4.9259	1.25296	-3.93142	8.44462e-05	0.00231467
ENSG00000077935	SMC1B	0	9.16223	1.52996	40.8414	17.1123	285.466	141.04	895.493	4.92362	0.950107	-5.18217	2.19319e-07	2.18324e-05
ENSG00000278811	LINC00624	3.16612	3.93767	1.6061	21.1281	16.9924	240.737	94.9788	213.582	4.92134	0.847853	-5.80447	6.45716e-09	1.35891e-06
ENSG00000250447	LINC02105	0	0	0	0	3.09138	9.28334	5.47848	20.4424	4.9134	1.30636	-3.76114	0.000169144	0.00385454
ENSG00000259995	AC106729.1	1.03204	0	0	1.13459	1.26067	14.6921	17.9119	11.5322	4.91292	1.3286	-3.69782	0.000217455	0.00465484
ENSG00000285894	AL136372.2	0	0.997217	0	3.23615	4.73889	27.2	23.1435	22.0662	4.90936	1.21062	-4.05523	5.00844e-05	0.00154425
ENSG00000254734	AC107973.1	0	0	0	4.7731	2.56509	8.65353	2.04653	5.95426	4.90867	1.40088	-3.50398	0.000458358	0.00798898
ENSG00000126752	SSX1	0	0.958481	0	3.53885	0	39.3365	13.2102	60.5052	4.9083	1.28769	-3.81172	0.000138002	0.00332106
ENSG00000182347	PDSS1P1	0	0	0	0	1.23028	7.13968	9.11813	7.1155	4.90307	1.37139	-3.57524	0.000349903	0.00657789
ENSG00000112238	PRDM13	0	0	0	1.25663	1.23079	12.0581	3.16008	4.22662	4.89786	1.44602	-3.38713	0.00070627	0.0108668
ENSG00000152086	TUBA3E	2.01945	4.43892	0	4.86604	3.79443	213.896	48.1193	675.672	4.89667	1.48045	-3.30755	0.000941151	0.0133115
ENSG00000250266	LINC01612	0	0	0	0	2.05996	8.35642	7.12955	4.42258	4.89571	1.45652	-3.36125	0.000775919	0.0115694
ENSG00000095627	TDRD1	8.86043	20.9516	4.6599	147.235	85.232	525.024	690.961	745.202	4.89336	0.609529	-8.02811	9.89878e-16	2.82178e-12
ENSG00000236253	SLC25A3P1	0	0.360251	0	1.82493	0	14.6281	13.6643	69.7472	4.89303	1.33603	-3.66236	0.000249901	0.00513174
ENSG00000238269	PAGE2B	0	3.55712	2.17835	17.85	10.3507	110.549	115.348	138.021	4.89072	0.815689	-5.99581	2.02472e-09	5.51113e-07
ENSG00000205312	KRT17P4	7.22668	2.34048	0	2.61107	13.1668	165.813	198.672	82.695	4.88877	1.00321	-4.87311	1.09853e-06	8.1821e-05
ENSG00000244588	RAD21L1	0	0.722648	0	7.10209	0	38.4948	4.42887	120.168	4.88604	1.24687	-3.91863	8.90533e-05	0.00240314
ENSG00000237452	BHMG1	0	1.35784	0	3.76816	0	62.0829	9.30745	149.505	4.88596	1.24745	-3.91675	8.97519e-05	0.00241783
ENSG00000112319	EYA4	1.54734	3.64218	0	12.9705	30.0013	131.755	69.3277	138.767	4.88151	0.705059	-6.92355	4.40457e-12	3.36864e-09
ENSG00000237265	BX276092.7	2.4814	0.288386	0	2.44567	4.17806	29.415	23.0855	41.0103	4.87994	1.12194	-4.34955	1.3642e-05	0.000564344
ENSG00000259434	AC068875.1	0	0.773401	0	7.17547	2.13453	17.2089	13.8532	17.1482	4.87894	1.32005	-3.69603	0.000218999	0.00467789
ENSG00000278626	AC023310.4	0	0.936033	0	1.14046	4.96481	14.5756	33.811	15.2247	4.87414	1.23865	-3.93505	8.31785e-05	0.0022967
ENSG00000237119	LINC01056	0	0	0	1.23671	0	6.60251	9.21687	16.0459	4.87196	1.3497	-3.60967	0.000306592	0.00593078
ENSG00000214794	KRT18P42	0	0	0	2.43978	0	5.5178	9.12607	9.409	4.86433	1.37574	-3.53579	0.000406554	0.00735197
ENSG00000238205	MPC1L	0	0	0	1.24566	0	6.5873	9.12705	16.7026	4.86062	1.3809	-3.51988	0.000431735	0.00768762
ENSG00000229311	BX088651.2	0	0	0	0	1.14395	13.996	1.99143	6.28592	4.85416	1.70093	-2.85383	0.00431955	0.0384506
ENSG00000259882	AC142384.1	0	0	0	1.20426	0	13.0097	3.04436	5.8632	4.85396	1.61234	-3.0105	0.00260816	0.0270988
ENSG00000215262	KCNU1	0	0	0	0	1.11509	10.3624	5.53734	92.4114	4.85311	1.50617	-3.22214	0.00127235	0.0165996
ENSG00000197213	ZSCAN5B	0	0	1.93199	3.32007	12.0638	21.9264	18.8715	29.1545	4.85231	1.10621	-4.38644	1.15223e-05	0.000499039
ENSG00000164651	SP8	0	0	0	2.36107	1.11706	6.84454	6.18215	10.7719	4.85171	1.31902	-3.67827	0.000234819	0.0048925
ENSG00000140557	ST8SIA2	0	0	0	0	0	16.1355	5.01398	5.87623	4.84956	1.55075	-3.12723	0.0017646	0.0207714
ENSG00000266296	ARIH2P1	0	0	0	0	1.24988	8.54123	7.07538	8.36798	4.84922	1.35321	-3.58351	0.000339011	0.00641618
ENSG00000188425	NANOS2	0	0.442417	0	2.52735	3.81493	13.3182	12.2713	18.8915	4.84872	1.32838	-3.65011	0.000262132	0.00532018
ENSG00000205359	SLCO6A1	0	1.41442	0	0	7.22919	23.7106	15.9293	221.791	4.8469	1.307	-3.70841	0.000208565	0.00450101
ENSG00000164113	ADAD1	0	3.29326	1.25933	18.8397	7.92122	116.491	64.4311	624.178	4.84605	0.844304	-5.7397	9.48458e-09	1.82459e-06
ENSG00000168263	KCNV2	1.01502	0	0	1.26766	0	17.6096	14.2366	32.3134	4.84372	1.32952	-3.64321	0.000269261	0.0054158
ENSG00000175707	KDF1	0	0.439751	0	2.48356	1.42803	20.4661	7.03839	20.4113	4.83673	1.27726	-3.78681	0.000152591	0.00357225
ENSG00000187642	PERM1	0	0	0	1.87734	1.49009	4.52133	9.68273	17.1408	4.83391	1.48487	-3.25545	0.00113214	0.015269
ENSG00000161992	PRR35	0	0.417029	0	2.56143	3.69042	12.3796	11.8903	16.6059	4.81516	1.26473	-3.80727	0.000140507	0.00335814
ENSG00000009709	PAX7	0	0	0	1.04074	0	9.23992	6.13521	7.18545	4.81091	1.47043	-3.27177	0.00106876	0.0146345
ENSG00000238129	AL121904.1	0	0	1.61595	2.7842	1.05961	10.1043	23.1303	27.2268	4.80716	1.30603	-3.68074	0.000232557	0.00486998
ENSG00000236744	AC016822.1	0	0	0	0	0	6.44985	10.0224	6.41097	4.80228	1.55053	-3.09718	0.00195374	0.0222291
ENSG00000226317	LINC00351	0	0.462552	0	3.45105	1.26751	7.36162	19.3007	14.1403	4.80222	1.34866	-3.56074	0.000369812	0.00687386
ENSG00000187721	GTF2IP3	0	0	0	1.13189	0	5.19685	10.1514	7.48004	4.8003	1.51042	-3.17813	0.00148229	0.0183643
ENSG00000277661	AL662791.2	0	0.404169	0	2.46743	0	17.2007	9.80561	28.8926	4.80009	1.28682	-3.7302	0.000191326	0.00423389
ENSG00000274835	AC100757.2	0	0	0	1.19469	0	9.353	6.07035	4.55512	4.79852	1.51931	-3.15835	0.00158665	0.0192914
ENSG00000205494	OR52A4P	0	0	0	3.11094	2.47751	5.50871	5.4469	5.00821	4.79799	1.3164	-3.64478	0.000267618	0.00538967
ENSG00000184029	DSCR4	0	0	0	1.93114	0	5.27109	9.18617	14.6408	4.79636	1.36828	-3.50538	0.000455951	0.00796949
ENSG00000232216	IGHV3-43	0	0	0	3.58659	1.2807	6.68034	4.95777	4.40218	4.79357	1.42265	-3.36946	0.000753152	0.0113541
ENSG00000235592	AC004674.1	0	0.452057	0	2.40111	0	14.2119	14.2507	22.716	4.7933	1.29487	-3.70176	0.000214108	0.0046048
ENSG00000259458	MGC15885	0	0	0	0	0	9.07547	7.58644	9.09336	4.79199	1.38497	-3.46001	0.000540165	0.00893129
ENSG00000251218	AC103764.1	0	0	0	0	0	9.2559	7.0644	7.99873	4.79052	1.53448	-3.12192	0.00179674	0.0209941
ENSG00000182901	RGS7	0	1.30737	1.66292	13.1572	2.56534	34.4608	59.3015	57.558	4.78893	0.984164	-4.86599	1.13888e-06	8.35116e-05
ENSG00000236504	AC087499.5	0	0.456937	0	2.39669	0	11.9233	16.3902	13.2034	4.77882	1.34056	-3.56478	0.000364158	0.00680102
ENSG00000112246	SIM1	0	0	0	1.54234	0	6.84389	7.00112	20.3639	4.77031	1.47716	-3.22937	0.00124064	0.0163388
ENSG00000163530	DPPA2	0	1.42055	1.25337	19.7206	4.93839	48.1538	34.0922	29.7172	4.76778	0.954123	-4.99703	5.82198e-07	4.82962e-05
ENSG00000279935	AL353611.2	0	0	0	1.18709	0	11.7375	3.04137	26.3875	4.76608	1.34257	-3.54996	0.000385287	0.0070693
ENSG00000054796	SPO11	0	1.56474	0	2.13859	3.71574	43.3947	27.8002	65.9866	4.76105	1.13875	-4.18094	2.90306e-05	0.00100698
ENSG00000137808	AC027088.1	0	0	3.25702	15.3284	24.8272	23.4534	20.2405	30.1771	4.75939	0.891056	-5.34129	9.22858e-08	1.07576e-05
ENSG00000226485	RBM22P3	0	0	0	0	0	16.1634	0	106.375	4.75584	1.71717	-2.76958	0.00561288	0.0458939
ENSG00000258343	AC090001.1	0	0	0	0	0	8.07207	7.81067	12.3812	4.73945	1.36697	-3.46712	0.000526072	0.00875323
ENSG00000266117	FBXO36P1	0	0	0	1.11719	2.46134	5.17455	7.00675	7.52055	4.73563	1.35149	-3.50401	0.000458313	0.00798898
ENSG00000198054	DSCR8	0	0.776806	0	1.43506	3.40274	13.172	26.8727	72.0966	4.73346	1.16384	-4.06711	4.76003e-05	0.00149111
ENSG00000236330	RPL5P9	0	0	0	1.14964	1.24692	7.29708	6.08172	4.16156	4.73168	1.52644	-3.09982	0.0019364	0.022088
ENSG00000168078	PBK	0	1.96703	0	7.48174	8.00808	61.5509	21.9276	350.298	4.72903	0.980982	-4.82071	1.43047e-06	0.000101025
ENSG00000227582	ADGRF5P1	0	0.497557	0	1.25511	12.2335	5.36032	12.119	4.6249	4.72713	1.45664	-3.24523	0.00117357	0.0156995
ENSG00000286522	H3C2	5.07899	13.909	3.71422	87.3147	47.2919	366.634	338.227	619.524	4.71573	0.609499	-7.73706	1.01743e-14	1.62276e-11
ENSG00000182459	TEX19	0	1.80146	0	3.58624	0	73.3619	0	219.757	4.71422	1.68181	-2.80307	0.00506192	0.0427374
ENSG00000284823	AL356747.1	1.01308	0.908277	1.12521	14.0511	3.71549	46.8141	38.3668	36.6352	4.70765	0.960008	-4.90376	9.40189e-07	7.15571e-05
ENSG00000279998	FP475955.3	0	0	0	2.24511	0	4.03972	9.0908	18.51	4.70702	1.42182	-3.31055	0.000931114	0.0132113
ENSG00000242441	GTF2A1L	0	0	0	8.40564	0	11.6055	0	172.579	4.69803	1.34593	-3.49055	0.000482025	0.00826852
ENSG00000185792	NLRP9	0	0	0	3.82944	0	6.91395	4.49691	6.12875	4.6914	1.39745	-3.3571	0.000787634	0.0116769
ENSG00000111700	SLCO1B3	0	1.0823	0	3.72799	3.46748	30.3909	13.8901	42.0263	4.68979	1.35747	-3.45479	0.000550712	0.00904593
ENSG00000224723	GUSBP10	1.00935	0	0	3.73643	0	6.69408	19.3864	9.75153	4.68624	1.38475	-3.38418	0.000713908	0.0109307
ENSG00000255502	LINC02713	0	0	0	0	2.68019	5.93403	7.04046	6.93716	4.68552	1.43566	-3.26368	0.00109976	0.0149546
ENSG00000268660	LETM1P2	0	0.448913	0	3.74684	0	13.2803	11.2976	57.6374	4.67978	1.2253	-3.81928	0.00013384	0.00325082
ENSG00000271494	AC034205.3	0	0	0	2.38532	1.24678	6.44916	5.05742	7.55414	4.67806	1.38045	-3.38878	0.000702036	0.0108335
ENSG00000238222	MKRN4P	0	0.895823	0	3.62069	2.50243	18.3467	22.4914	25.2346	4.67242	1.15885	-4.03193	5.53217e-05	0.00167121
ENSG00000287349	AC108477.2	0.999249	0	0	3.61553	1.29351	10.046	14.0568	12.0764	4.6715	1.29179	-3.61631	0.000298835	0.00581315
ENSG00000260107	AC005606.1	0	0	0	0	1.29776	6.73496	7.05681	4.44914	4.67072	1.53886	-3.03519	0.00240383	0.0257699
ENSG00000204624	DISP3	0	2.2036	0	27.853	5.33523	40.5872	46.9729	93.9148	4.66351	0.821195	-5.67893	1.35541e-08	2.41486e-06
ENSG00000259803	SLC22A31	0	0.278559	0	2.7699	2.523	10.6713	8.05809	38.1882	4.65818	1.14388	-4.07225	4.65611e-05	0.00147031
ENSG00000106689	LHX2	0	0	0	8.49609	0.736127	5.30764	2.85002	14.4007	4.65465	1.42165	-3.27411	0.00105995	0.0145647
ENSG00000214860	EVPLL	0	0.366011	0	0	0	11.0483	15.1295	9.99947	4.65225	1.49355	-3.11489	0.00184014	0.0213313
ENSG00000234296	AL390961.1	0	0	0	0	1.3509	13.7769	0	100.495	4.65079	1.47196	-3.15959	0.00157993	0.0192396
ENSG00000250590	LINC02492	0	0	0	0	0	0.865106	15.436	22.167	4.64784	1.56702	-2.96604	0.00301665	0.0299724
ENSG00000238235	TSPY11P	0	0	0	0	0	6.56249	8.222	7.75682	4.6469	1.50433	-3.08902	0.00200818	0.0226676
ENSG00000253301	LINC01606	3.32466	16.0916	5.08021	64.2094	35.4083	591.238	194.4	2620.54	4.63892	0.726046	-6.38928	1.66664e-10	6.96811e-08
ENSG00000158164	TMSB15A	0	0.491119	0	2.19492	2.447	12.1273	11.9366	8.39694	4.63603	1.31289	-3.53116	0.000413746	0.0074456
ENSG00000144015	TRIM43	0	0	0	3.45798	0	7.30334	4.05116	7.80278	4.63576	1.57504	-2.94326	0.00324779	0.0316866
ENSG00000203907	OOEP	0	1.30885	0.626196	6.93102	6.98975	32.7124	33.0275	44.3124	4.63427	0.917136	-5.05298	4.34967e-07	3.79923e-05
ENSG00000054938	CHRDL2	1.07362	2.71226	0	6.16025	15.5672	40.1772	29.6609	26.032	4.63152	1.10881	-4.17702	2.95354e-05	0.00101657
ENSG00000166342	NETO1	1.14328	0.389701	10.7442	35.4326	2.16895	26.1978	66.6627	35.2593	4.62708	1.04428	-4.43086	9.38592e-06	0.000428405
ENSG00000235281	AL713851.1	0	0	0	0.697568	0	3.49154	16.2517	20.3785	4.62459	1.47882	-3.12722	0.00176468	0.0207714
ENSG00000205409	OR52E6	0	0	0	1.13524	1.20834	7.27163	4.97508	7.77558	4.62198	1.44688	-3.19444	0.00140101	0.0176069
ENSG00000286393	Z97192.4	0	1.36706	0	5.93067	6.19132	24.4093	30.3534	25.9121	4.61788	1.02683	-4.49723	6.88438e-06	0.000339424
ENSG00000183324	REC114	0	0.496524	1.17138	4.00583	1.41012	20.849	23.4909	104.513	4.61579	1.18512	-3.89479	9.82854e-05	0.00257687
ENSG00000211679	IGLC3	1.03154	0	0.930631	12.5939	6.74385	29.029	6.17462	4.35163	4.61209	1.45254	-3.17519	0.00149737	0.0184927
ENSG00000183844	FAM3B	0.670562	0.921877	1.56218	9.15693	10.3552	34.6949	43.7207	96.1132	4.6078	0.823463	-5.59563	2.19821e-08	3.55306e-06
ENSG00000170748	RBMXL2	1.04788	1.37408	0.960895	4.98495	1.25782	67.1514	39.704	360.298	4.60537	0.963451	-4.78008	1.75228e-06	0.00011605
ENSG00000229066	AC093459.1	1.85465	0	0	0.605248	0.646825	8.21321	27.8257	20.8047	4.60196	1.43352	-3.21026	0.00132616	0.0170288
ENSG00000248762	AC012339.1	0	0	0	1.08972	1.20974	5.98697	6.04007	8.76087	4.60142	1.3925	-3.30442	0.000951715	0.0134186
ENSG00000275126	H4C13	1.01236	0	0	0	6.51584	14.9132	7.07591	25.596	4.60032	1.35952	-3.38379	0.000714921	0.0109408
ENSG00000260734	TLE7	0	0.447309	0	0	3.75947	14.0777	9.1697	10.3077	4.59971	1.29441	-3.55352	0.000380111	0.00699479
ENSG00000188525	AC010969.1	0	1.10973	0	3.69361	6.85017	25.071	21.6648	36.6668	4.59778	1.08494	-4.23781	2.25714e-05	0.000836608
ENSG00000285648	AC137735.2	0	0	0	0	2.52439	7.58141	4.10269	7.47607	4.5853	1.35705	-3.37887	0.000727832	0.0110868
ENSG00000216359	AL139039.1	0	0	0	2.34486	2.51492	6.46496	3.01907	7.57047	4.58503	1.36482	-3.35943	0.000781039	0.0116071
ENSG00000226777	FAM30A	0.460637	0.828703	12.6735	3.83235	3.96744	240.666	168.033	84.0202	4.58304	1.51671	-3.02169	0.00251366	0.026539
ENSG00000264334	AC134978.1	0	0	0	0	1.27072	7.68337	5.05539	11.7533	4.58201	1.33182	-3.44042	0.000580821	0.00939774
ENSG00000258590	NBEAP1	9.58457	12.7799	6.19091	75.4017	24.8176	401.205	428.188	248.276	4.57862	0.702108	-6.52125	6.97232e-11	3.36355e-08
ENSG00000236818	ARL5AP2	0	0	0	1.06599	0	8.93468	3.98035	6.32029	4.57469	1.42532	-3.20959	0.00132926	0.0170547
ENSG00000170925	TEX13B	0	0	0	0	1.27738	7.67354	5.09583	9.13701	4.57231	1.43774	-3.18021	0.00147169	0.0182547
ENSG00000068985	PAGE1	0	1.7483	0	4.79547	5.11876	38.459	33.6138	63.3423	4.57181	0.962449	-4.75018	2.03236e-06	0.00013086
ENSG00000179796	LRRC3B	0	0	0.465594	15.6284	0.357824	8.91577	0.601625	44.8314	4.56889	1.51842	-3.00898	0.00262128	0.027208
ENSG00000182583	VCX	0	3.36945	0	3.25905	10.1753	55.2871	75.6951	209.378	4.566	0.968362	-4.71518	2.41499e-06	0.000150252
ENSG00000171916	LGALS9C	0	0.37497	0	0.490481	1.91749	11.127	14.9239	6.44631	4.56516	1.5063	-3.03072	0.00243971	0.0260211
ENSG00000286115	AC010092.1	1.02152	0	0	1.15843	2.49233	15.8	8.07498	11.4037	4.5632	1.3539	-3.37041	0.000750561	0.0113314
ENSG00000287407	AL596442.3	0	0	0	0	0	6.81395	7.16979	8.96952	4.56186	1.51832	-3.00454	0.00265987	0.0274812
ENSG00000222030	LINC01793	1.02147	0	0	2.04708	2.30214	10.2493	12.9099	6.35988	4.56072	1.33012	-3.42881	0.000606239	0.00971376
ENSG00000230731	AL589745.1	0	0.997302	0	8.07358	2.49714	14.5926	20.9725	11.8812	4.55989	1.16081	-3.92821	8.55806e-05	0.00233149
ENSG00000106410	NOBOX	0	0	0	5.22388	0	7.50395	1.99627	4.95084	4.55945	1.40566	-3.24363	0.00118015	0.0157539
ENSG00000101203	COL20A1	6.16753	3.47955	10.8835	28.076	41.6135	253.899	275.821	319.736	4.55855	0.650571	-7.00701	2.43471e-12	2.00908e-09
ENSG00000246774	COL25A1-DT	0	0	0	1.17359	2.48705	2.12549	8.11503	5.43078	4.55595	1.41008	-3.23098	0.00123365	0.0162675
ENSG00000111249	CUX2	1.46729	1.95041	1.40814	7.88864	27.2127	68.7528	51.8675	42.3748	4.55554	0.778857	-5.849	4.94524e-09	1.09977e-06
ENSG00000263563	UBBP4	1.00832	5.50498	0	15.667	14.8418	111.598	91.6311	264.291	4.55261	0.81291	-5.60039	2.13869e-08	3.47477e-06
ENSG00000231358	AL355516.1	0	0	0	0	2.49969	4.15715	7.07381	7.03104	4.54886	1.36356	-3.33602	0.000849856	0.0122919
ENSG00000182759	MAFA	0	1.63196	0.753689	8.59583	0	53.6049	26.5978	78.133	4.54714	1.01106	-4.49739	6.87933e-06	0.000339424
ENSG00000163735	CXCL5	0	0	0	2.11546	0	6.6467	4.99148	4.6813	4.54489	1.5029	-3.02409	0.00249383	0.0264097
ENSG00000182968	SOX1	0	0.912627	0.985151	8.51534	1.22371	24.8494	30.0186	28.2997	4.54114	1.02376	-4.43575	9.17511e-06	0.00042062
ENSG00000168748	CA7	0	0.431642	0	2.03634	1.2219	8.41102	14.0875	6.3822	4.53978	1.34292	-3.38051	0.000723503	0.0110398
ENSG00000232517	CSPG4BP	0	0	0	1.12745	3.63468	2.03726	7.10761	4.41504	4.53866	1.40387	-3.23297	0.0012251	0.0161954
ENSG00000260172	LINC01413	0	0.548114	0	5.72431	1.62072	6.69781	12.8629	13.9754	4.53723	1.2469	-3.6388	0.000273913	0.00547775
ENSG00000231058	MSANTD2P1	0	0	0	2.3347	0	9.43243	2.02258	4.21205	4.5369	1.5217	-2.98146	0.00286879	0.0289716
ENSG00000261272	MUC22	0	0.448074	0	1.17092	2.49259	13.9541	8.20828	9.90794	4.53546	1.3115	-3.45823	0.000543731	0.00895942
ENSG00000287243	THCAT155	0	0	0	2.33829	0	6.88097	4.21805	12.5151	4.53471	1.33441	-3.39829	0.00067809	0.0105733
ENSG00000269935	AC092720.2	0	0	0	0	0	9.67163	4.08623	4.6485	4.53416	1.6178	-2.80268	0.00506801	0.0427542
ENSG00000129514	FOXA1	0	0	0	1.84437	0	8.92363	2.44041	9.86488	4.53282	1.36829	-3.31277	0.000923758	0.0131128
ENSG00000188937	NYX	0	0	0	2.55467	1.24095	4.49888	5.3609	7.16092	4.52886	1.34389	-3.36995	0.000751823	0.011345
ENSG00000282033	AC074387.1	0	1.47241	0	11.2278	7.34449	18.3744	29.2585	27.9413	4.52756	1.00695	-4.49633	6.91376e-06	0.000340047
ENSG00000248951	MTCO2P32	0	0	0	1.155	0	5.26739	7.12595	4.13824	4.52713	1.44774	-3.12704	0.00176574	0.0207761
ENSG00000198930	CSAG1	0	0	0	3.42569	1.52883	1.924	6.87839	6.47563	4.52699	1.40217	-3.22855	0.0012442	0.0163651
ENSG00000279285	AP005264.5	0	0	0	1.11817	1.22899	9.2038	1.98271	37.4623	4.52601	1.32564	-3.41421	0.000639663	0.0101269
ENSG00000189275	LINC01164	0	0	0	0	2.5376	2.60849	8.31076	9.69029	4.52438	1.37649	-3.28689	0.001013	0.0140867
ENSG00000171944	OR52A5	0	0	0	1.02747	0	5.54491	6.85754	7.06568	4.52049	1.43746	-3.14478	0.0016621	0.0199305
ENSG00000261263	AC138907.5	1.04234	0.433543	0	2.46177	9.67981	20.3329	12.07	11.3485	4.51595	1.23014	-3.67107	0.000241533	0.0050091
ENSG00000168148	H3-4	0	7.88826	8.82864	11.7119	6.57008	477.71	18.6083	2167.59	4.50853	1.23679	-3.64534	0.000267039	0.00538668
ENSG00000179148	ALOXE3	0.706305	0	0	0	0	24.1658	2.04844	19.9716	4.5084	1.51321	-2.97935	0.00288858	0.0290791
ENSG00000258712	CXADRP2	0	0	0	1.12841	0	11.2692	1.01075	46.2702	4.50387	1.5156	-2.97167	0.00296187	0.0296253
ENSG00000131126	TEX101	0	9.62833	1.11458	8.43498	3.59828	300.983	31.0331	700.591	4.49064	1.23962	-3.62259	0.000291669	0.00571975
ENSG00000250261	CCDC74BP1	0	0	0	2.45153	1.27667	5.47152	4.07405	10.2366	4.4904	1.35782	-3.30706	0.00094279	0.0133227
ENSG00000265994	AC090365.1	0	0	0	1.10041	0	7.05667	5.04321	4.65084	4.48949	1.45416	-3.08734	0.00201957	0.0227715
ENSG00000285789	AL162717.1	0	0.515923	0	1.04592	1.1642	13.2725	10.9035	13.04	4.48867	1.35421	-3.31461	0.000917716	0.0130607
ENSG00000205916	DAZ4	0	8.32023	0	12.2174	0	158.704	95.8429	161.498	4.4853	1.44594	-3.102	0.00192216	0.0219655
ENSG00000285758	AC036214.4	0	0	0	0.999216	1.50982	6.83434	3.66671	11.7589	4.4853	1.31915	-3.40014	0.000673503	0.0105279
ENSG00000265763	ZNF488	1.00446	1.92102	0	7.16816	12.3476	43.8105	41.4572	31.2741	4.48498	0.888762	-5.04632	4.50399e-07	3.9231e-05
ENSG00000215568	GAB4	0	3.71381	0	17.8646	3.67397	26.7104	51.6377	85.6998	4.47445	0.968307	-4.6209	3.82087e-06	0.00021497
ENSG00000268655	AC008687.4	0	0	0	3.12589	5.14604	3.31239	2.50722	7.72526	4.47371	1.3699	-3.26573	0.00109182	0.0148659
ENSG00000243316	GUCY2GP	0.892769	0.396205	0.93858	0.856899	1.10256	35.4337	24.4547	31.4343	4.47064	1.22852	-3.63904	0.000273654	0.00547605
ENSG00000204398	AL359649.1	0	0.229248	0	4.53637	0	8.89939	4.33505	11.9591	4.46754	1.24722	-3.58201	0.000340955	0.00644832
ENSG00000019169	MARCO	38.6517	12.866	9.83845	830.018	861.981	70.7782	42.2191	126.785	4.46617	0.826613	-5.40298	6.55433e-08	8.0182e-06
ENSG00000177398	UMODL1	0	0	0	7.30313	0	3.79564	3.32865	54.6419	4.46037	1.39873	-3.18888	0.00142826	0.0178573
ENSG00000235687	LINC00993	0	0.425935	0	1.5497	0	18.0221	3.52023	72.288	4.45615	1.32643	-3.3595	0.000780842	0.0116071
ENSG00000236875	DDX11L5	0	0	0	1.2333	0	4.50174	7.17856	4.15137	4.45467	1.50918	-2.95172	0.00316007	0.0310531
ENSG00000149735	GPHA2	0	0	0	3.01246	2.11984	5.05624	3.25347	21.4639	4.45372	1.29498	-3.43921	0.000583409	0.00943431
ENSG00000267465	AC011525.2	0	0	0	1.83801	0	7.06581	3.28455	49.3426	4.45271	1.30648	-3.40818	0.000653985	0.0102878
ENSG00000133454	MYO18B	2.87701	9.41986	1.64619	36.9832	21.7513	145.673	218.71	524.822	4.45253	0.797159	-5.58549	2.3304e-08	3.69062e-06
ENSG00000237136	C4orf51	0	0.260849	0	0.640885	0	16.5235	6.61409	19.6798	4.45081	1.35427	-3.28649	0.00101443	0.0140938
ENSG00000204897	KRT25	0	0	0	3.52207	0	4.24917	5.07753	5.42376	4.44885	1.34633	-3.30443	0.000951695	0.0134186
ENSG00000273238	TMEM271	0	0.410982	0	1.19456	0	12.0315	10.1427	5.79945	4.44082	1.40695	-3.15635	0.0015976	0.0194095
ENSG00000204175	GPRIN2	0	0.502199	1.01068	2.9149	2.91496	11.3979	25.294	19.7447	4.43528	1.28024	-3.46441	0.000531392	0.00880852
ENSG00000231590	AC235565.1	0	0	0	2.31409	0	6.30347	4.02094	9.44785	4.43174	1.34868	-3.28597	0.0010163	0.0141018
ENSG00000214614	AC142086.1	0	0.423662	0	0	0	13.4153	10.0051	38.8932	4.43093	1.4083	-3.1463	0.00165353	0.0198658
ENSG00000215612	HMX1	0	0	0	4.45396	0	2.67341	4.9124	8.13038	4.42477	1.31738	-3.35877	0.000782896	0.0116292
ENSG00000182645	CCDC172	0	2.16532	1.20322	7.53699	2.57579	42.7308	24.9321	96.1944	4.42236	1.20152	-3.68064	0.000232651	0.00486998
ENSG00000164256	PRDM9	0	1.58846	0	3.04611	1.06938	56.3908	5.25648	81.1064	4.42117	1.19765	-3.69154	0.000222898	0.0047162
ENSG00000267501	AC104365.2	0	0	0	0	0	4.35255	8.09976	5.72275	4.42003	1.4273	-3.09678	0.00195636	0.0222366
ENSG00000136155	SCEL	1.33204	1.39135	2.09084	9.30101	3.24427	57.7681	58.5896	41.662	4.41363	0.976749	-4.5187	6.22214e-06	0.000312673
ENSG00000163064	EN1	0	0	0.912675	2.49673	0	12.1457	8.64385	4.43435	4.41261	1.48186	-2.97776	0.00290367	0.0292015
ENSG00000264570	SNX19P3	1.02299	2.31208	0	15.2312	1.23917	27.6424	68.0024	51.8629	4.41239	0.969044	-4.55334	5.28006e-06	0.000278145
ENSG00000232827	LINC01189	1.08325	0.272578	1.22972	3.74373	2.65225	29.3915	17.5249	33.9075	4.41034	1.06208	-4.15256	3.28772e-05	0.00111345
ENSG00000198033	TUBA3C	4.5058	8.8463	7.82697	34.0894	18.9356	357.996	199.234	1789.55	4.4099	0.714098	-6.17548	6.59635e-10	2.17728e-07
ENSG00000226930	GTF2IP2	0	0.973266	0	4.60576	1.26292	16.7587	18.2414	22.8758	4.40929	1.15998	-3.8012	0.000143999	0.00341816
ENSG00000187772	LIN28B	2.21455	3.31388	3.83938	10.7523	13.4936	84.4471	143.672	130.128	4.40836	0.799323	-5.51512	3.48549e-08	5.17984e-06
ENSG00000187416	LHFPL3	0	1.52587	0	4.17974	38.11	13.5231	0	5.19828	4.40657	1.43959	-3.06099	0.00220604	0.0242719
ENSG00000236718	RBMY2QP	0	0	0	0	0	7.31595	5.07236	4.18548	4.40631	1.45335	-3.03183	0.00243074	0.0259696
ENSG00000266450	AC019183.1	0	0	0	2.22927	0	4.12218	6.01507	8.01823	4.40577	1.35409	-3.25367	0.00113925	0.0153385
ENSG00000237463	LRRC52-AS1	0	0.333655	0	0	1.74712	10.2316	15.2145	65.519	4.4054	1.31986	-3.33777	0.000844531	0.0122675
ENSG00000261963	CCDC92B	0	0.381716	0	2.52941	0	9.32707	10.2476	7.52652	4.39952	1.33839	-3.28719	0.00101193	0.0140867
ENSG00000164299	SPZ1	0	0	0	0	3.28833	5.45136	3.68991	77.3947	4.39795	1.48538	-2.96082	0.00306819	0.0303787
ENSG00000228966	HOMER2P1	0	0	0	2.50736	0	6.72019	3.08153	18.8289	4.37389	1.38889	-3.14919	0.00163724	0.019723
ENSG00000150361	KLHL1	0	0.484148	0	1.15945	0	16.6016	5.92305	6.79366	4.37186	1.436	-3.04447	0.00233092	0.0252124
ENSG00000205810	KLRC3	0	0	0	1.32672	5.2331	3.43216	2.54609	4.26794	4.37131	1.36451	-3.20358	0.00135732	0.0172664
ENSG00000173093	CCDC63	0	0	1.08232	0	3.25585	9.01281	11.7015	76.5141	4.36625	1.33518	-3.27015	0.00107489	0.0146992
ENSG00000118733	OLFM3	0	0.378983	0	3.36667	3.1959	5.30578	8.70438	4.87263	4.36311	1.2959	-3.36685	0.000760322	0.0114226
ENSG00000258028	AL135878.1	0	0	4.5801	1.89365	3.72678	24.983	25.1679	48.0391	4.35584	1.1418	-3.81487	0.000136255	0.00329927
ENSG00000168348	INSM2	0	0	0	0	1.23627	8.68738	2.0974	15.5471	4.35134	1.34074	-3.24549	0.00117249	0.0156918
ENSG00000280114	AL021920.2	0	0.909164	0	10.6807	1.25845	16.2047	10.2051	31.0324	4.35086	1.14252	-3.80813	0.000140021	0.00335324
ENSG00000285969	AC087591.1	0	0	0	1.22362	1.2592	5.46153	4.05143	4.66214	4.35011	1.38713	-3.13604	0.00171244	0.0203167
ENSG00000215506	TPTE2P4	0	0	0	2.11016	0	5.76788	3.9736	4.44167	4.34654	1.38498	-3.13834	0.00169907	0.0202269
ENSG00000161609	KASH5	0	6.60191	2.64467	16.1847	8.28259	176.504	70.6782	651.11	4.34634	0.959674	-4.52897	5.92707e-06	0.000301613
ENSG00000283003	AC007221.1	0	0.450493	1.13251	1.1753	2.49964	11.6519	24.2731	13.3124	4.34458	1.23225	-3.52573	0.000422313	0.0075628
ENSG00000275410	HNF1B	0	0.886626	2.02514	9.13431	3.66177	25.1758	38.271	43.5951	4.34193	0.879956	-4.93426	8.04559e-07	6.29141e-05
ENSG00000248817	PMPCAP1	0	0	0	1.20645	1.26044	4.30971	5.08934	7.17509	4.3404	1.37622	-3.15386	0.00161128	0.0195003
ENSG00000158639	PAGE5	2.07065	1.34412	2.20092	6.82527	2.58522	71.4339	63.0097	72.4089	4.33887	0.893014	-4.85868	1.18171e-06	8.59738e-05
ENSG00000142619	PADI3	0	0	0	2.39605	0	7.52343	2.0358	6.60761	4.3362	1.39436	-3.1098	0.00187212	0.0215642
ENSG00000260097	SPDYE6	0	0	0	2.31821	2.47139	4.20612	3.06765	66.5167	4.33479	1.34721	-3.21761	0.00129263	0.0167769
ENSG00000258783	KRT18P6	0	0	0	0	1.25025	8.68068	2.0179	5.92503	4.32682	1.5372	-2.81474	0.00488164	0.0418794
ENSG00000197241	SLC2A7	0	0	0	1.24514	0	3.27723	7.08168	8.07869	4.32619	1.39319	-3.10524	0.00190124	0.021786
ENSG00000116254	CHD5	2.92168	19.8028	12.975	100.547	60.489	369.994	431.088	975.181	4.32237	0.640069	-6.75297	1.44848e-11	8.56982e-09
ENSG00000178297	TMPRSS9	2.9603	4.37304	1.54836	9.47028	9.9856	102.222	122.914	97.341	4.31989	0.76539	-5.64404	1.66103e-08	2.81539e-06
ENSG00000166558	SLC38A8	0	0	0	0	0	2.07282	10.3269	4.84314	4.31655	1.56141	-2.76452	0.00570059	0.0463933
ENSG00000173838	MARCHF10	3.79769	2.22002	0.992953	10.8235	4.31613	80.4902	70.3421	489.53	4.31526	0.838353	-5.1473	2.64257e-07	2.54181e-05
ENSG00000143552	NUP210L	5.27225	3.00457	9.87593	189.219	11.2051	159.662	90.451	617.651	4.31109	0.707192	-6.09607	1.08706e-09	3.37495e-07
ENSG00000280257	AC007741.1	0	0.494295	0	4.44032	1.20138	7.00125	10.0507	23.3052	4.30076	1.23984	-3.46881	0.000522767	0.00872865
ENSG00000054356	PTPRN	0	0.452647	0	0	9.59323	5.48993	11.1144	18.4796	4.29875	1.2369	-3.47543	0.000510026	0.00856608
ENSG00000265843	LINC01029	2.85176	1.03954	0	5.93463	0.614638	43.2696	28.6526	42.9042	4.29531	1.11744	-3.84389	0.0001211	0.00302335
ENSG00000285116	AC135068.11	0	0	0	0	2.42343	4.08836	4.99062	8.83657	4.29054	1.38708	-3.09322	0.00197996	0.022446
ENSG00000273225	FAM25BP	0	0.398403	2.75298	17.2596	3.23987	41.4296	2.80651	11.4641	4.28959	1.20324	-3.56504	0.000363798	0.00679835
ENSG00000236313	VN1R53P	0	0	0	0	1.21561	9.1044	0.996799	32.6786	4.28903	1.33659	-3.20893	0.00133232	0.0170799
ENSG00000270946	CT45A9	0	0	0	0	0	9.35234	2.03179	14.4171	4.28276	1.47079	-2.91188	0.00359258	0.0341154
ENSG00000267051	AP005229.1	0	0	0	0	0	6.24953	5.05498	7.23856	4.28078	1.44111	-2.97048	0.00297331	0.0296861
ENSG00000183421	RIPK4	2.07997	3.50151	0.984908	6.35713	9.00569	64.1301	102.125	63.121	4.28017	0.841431	-5.08678	3.64202e-07	3.27229e-05
ENSG00000188508	KRTDAP	0	0	0	3.19025	0	7.64116	0.919511	13.6516	4.27811	1.42717	-2.99762	0.002721	0.0278649
ENSG00000169994	MYO7B	0.705462	0.810208	1.77522	2.48127	8.25921	43.5111	17.4306	62.7643	4.27701	0.918399	-4.65703	3.20804e-06	0.000188027
ENSG00000277858	H2AB2	0	0	0	3.94655	2.65658	0	5.11522	18.769	4.27227	1.38202	-3.09133	0.00199264	0.022549
ENSG00000286101	AC093894.2	0	0	0	1.13978	0	5.19426	5.04315	4.49853	4.27165	1.52131	-2.80787	0.00498704	0.042423
ENSG00000231565	NEK2P2	0	1.46084	0	4.50407	3.67256	27.5553	16.107	11.2637	4.26899	1.2013	-3.55364	0.000379941	0.00699479
ENSG00000248311	AC026719.1	0	0	0	1.08858	0	5.07851	5.04569	5.85282	4.26786	1.36658	-3.12303	0.00179001	0.0209438
ENSG00000226521	AC087499.2	0	2.41666	0	6.54194	5.94975	25.6201	42.0466	29.1037	4.26769	0.950602	-4.48946	7.14023e-06	0.000349838
ENSG00000168267	PTF1A	0	0.335328	0	0	1.91573	6.08745	12.2394	9.71278	4.26669	1.31144	-3.25344	0.00114018	0.0153445
ENSG00000187556	NANOS3	0	0.818497	1.31048	1.71967	1.28547	16.0308	35.4915	16.3602	4.26423	1.17666	-3.624	0.000290082	0.00569575
ENSG00000287958	AC092053.5	0	0	0	0	0	6.14149	5.02708	4.61036	4.25987	1.4968	-2.84599	0.00442732	0.0391055
ENSG00000239620	PRR20G	0	1.33936	0	1.24387	0	34.0948	13.1875	59.6783	4.25883	1.21966	-3.49182	0.000479733	0.00824726
ENSG00000233974	AC138951.1	0	0	0	6.14638	2.53745	0	3.01188	50.7771	4.25739	1.54083	-2.76304	0.00572653	0.0465319
ENSG00000204091	TDRG1	0	4.37471	0	3.69344	0	116.788	6.19693	435.379	4.25419	1.45904	-2.91574	0.0035485	0.0338657
ENSG00000236389	AL121970.1	0	0.489788	0	5.54672	2.41692	10.0853	4.04596	6.07915	4.25091	1.3727	-3.09675	0.00195653	0.0222366
ENSG00000148123	PLPPR1	0	0	2.88854	3.31519	0.894401	5.95454	21.8777	12.1342	4.2502	1.3685	-3.10573	0.00189813	0.021786
ENSG00000183305	MAGEA2B	0	0	0	6.3295	0	1.85032	1.68606	26.8072	4.24874	1.44188	-2.94668	0.00321209	0.0314342
ENSG00000218819	TDRD15	1.14009	4.51537	2.40932	14.915	10.4754	103.973	95.6109	364.877	4.24745	0.837455	-5.07186	3.93947e-07	3.48954e-05
ENSG00000285254	AL513128.2	0	0	0	1.26202	1.24275	6.55953	2.07395	10.058	4.24286	1.33095	-3.18785	0.00143337	0.0179068
ENSG00000274766	BX072579.2	0	1.05996	0	0.691916	0	22.0023	7.23274	24.0158	4.24064	1.46904	-2.88668	0.00389328	0.0359558
ENSG00000234629	WDR82P1	0	0.472717	0	1.17355	1.24895	10.6359	8.02537	28.9809	4.23642	1.23546	-3.42903	0.000605746	0.00971104
ENSG00000178762	H2BC2P	0	0	0	0	0	8.05066	3.06702	267.789	4.22921	1.33212	-3.1748	0.00149937	0.0185029
ENSG00000141096	DPEP3	3.02413	7.07917	0	13.4125	9.98978	177.687	78.4309	418.492	4.22868	0.821752	-5.14593	2.66197e-07	2.55265e-05
ENSG00000279072	AC118758.2	73.4973	61.1406	14.6869	141.163	301.358	1886.21	1381.46	5794.17	4.22827	0.793072	-5.3315	9.74041e-08	1.11879e-05
ENSG00000186075	ZPBP2	1.00109	3.57419	0	6.23175	2.28814	104.594	14.6499	561.487	4.22428	1.16102	-3.63841	0.000274322	0.00548241
ENSG00000262267	U95743.1	0	0	0	0	0	3.40364	8.78214	5.72463	4.22328	1.44733	-2.91797	0.00352316	0.0336714
ENSG00000214071	BX842568.1	0	0	0	0	2.58359	5.51816	2.97672	6.00237	4.21872	1.35384	-3.11613	0.00183244	0.0212735
ENSG00000225280	AL158013.1	0	0.38226	0	1.4815	0	9.88694	7.79132	25.6684	4.21842	1.28904	-3.27252	0.00106595	0.0146152
ENSG00000176601	MAP3K19	0	1.076	0	0	0.802766	19.1602	9.71131	121.118	4.21778	1.4201	-2.97006	0.00297743	0.0296863
ENSG00000121743	GJA3	6.09875	2.38524	1.17674	10.2908	11.9782	95.7263	117.258	64.2213	4.21257	0.810459	-5.19776	2.01704e-07	2.06694e-05
ENSG00000282265	AL450990.1	0	1.30715	0	0	3.76949	28.6829	12.168	17.9269	4.21206	1.36201	-3.09253	0.0019846	0.0224868
ENSG00000197210	AP000550.1	0	5.50414	2.05184	4.93056	11.4623	171.883	9.30009	2170.25	4.21107	1.27857	-3.29358	0.000989197	0.0138536
ENSG00000259204	AC073964.1	0	0.448934	0	3.67492	10.7668	6.90644	0	10.4032	4.2107	1.40399	-2.99911	0.00270771	0.0277833
ENSG00000286785	LINC01622	0	0.894058	0	2.09892	6.02646	18.6138	7.65285	76.8078	4.2107	1.20206	-3.5029	0.00046023	0.00799968
ENSG00000234123	RHBDF1P1	0	0	0	1.23688	0	6.5602	3.05107	7.8434	4.21026	1.38615	-3.03738	0.00238645	0.0256274
ENSG00000166984	TCP10L2	0	0.711536	0	1.57788	2.6721	15.3475	8.09423	90.5515	4.20581	1.31401	-3.20075	0.00137071	0.0173873
ENSG00000126890	CTAG2	0	1.70407	0	4.79792	5.17226	32.3354	20.2743	33.8823	4.20538	0.98394	-4.27402	1.91982e-05	0.000734571
ENSG00000116032	GRIN3B	0	0	0	1.23188	2.34613	4.29922	3.06366	7.37495	4.20164	1.38919	-3.02453	0.0024902	0.0264063
ENSG00000171804	WDR87	0	1.94754	3.01451	1.91305	2.00859	116.155	6.6897	931.022	4.20084	1.32246	-3.17653	0.0014905	0.0184441
ENSG00000276715	YWHAEP7	0.496546	4.37935	3.71852	40.4802	4.22903	21.0474	142.997	50.1534	4.19885	0.936616	-4.483	7.36007e-06	0.000357813
ENSG00000233601	NCOR1P3	0	0.456223	0	0	0	8.16631	12.347	5.71356	4.19865	1.4954	-2.80771	0.00498956	0.0424235
ENSG00000261727	AC142381.4	0	0	0	1.55421	0.778517	6.11019	2.48743	7.399	4.19796	1.46941	-2.85691	0.0042779	0.0382088
ENSG00000233359	AC114485.1	0	0.517132	0	3.58453	1.31316	8.31249	8.1408	9.69791	4.19607	1.29416	-3.24231	0.00118564	0.015807
ENSG00000253521	HPYR1	0	0	0.902622	4.48239	2.85992	6.9729	5.46071	11.4251	4.19378	1.30398	-3.21613	0.00129933	0.016836
ENSG00000223723	TFDP1P2	0	0	0	1.21161	0	3.27677	6.11073	6.02793	4.1923	1.38781	-3.02081	0.00252101	0.0265718
ENSG00000285833	AL590989.1	0	0	0	0	0	8.72779	2.04087	11.3384	4.18472	1.51156	-2.76848	0.00563191	0.0459544
ENSG00000167494	NOS2P2	0	0	0	0.972818	0	2.6919	6.99818	28.8771	4.18409	1.387	-3.01665	0.00255588	0.0267953
ENSG00000242894	RN7SL634P	0	0	0	0	0	4.61817	5.95395	6.97528	4.1802	1.44282	-2.89725	0.00376453	0.0352266
ENSG00000237471	AC073115.2	1.68831	1.5268	1.8628	5.76525	2.05438	71.9946	42.6387	37.2419	4.17963	0.98002	-4.26484	2.00042e-05	0.000758491
ENSG00000233225	SSBL3P1	0	0	0	0	0	2.21365	8.29737	4.9772	4.16841	1.51778	-2.74639	0.00602558	0.0482739
ENSG00000225509	AIFM1P1	0	0	0	1.16469	1.2283	3.14806	5.03951	8.32019	4.16503	1.4521	-2.86828	0.00412707	0.0373054
ENSG00000163421	PROK2	1.03147	0.498739	0	2.20919	2.38878	18.9512	13.2295	40.8012	4.16366	1.21905	-3.41549	0.000636676	0.0100982
ENSG00000258977	LINC01467	0	1.06349	1.30471	6.65691	4.28908	26.7052	21.9687	27.4924	4.16079	0.917231	-4.53625	5.72638e-06	0.000295883
ENSG00000123388	HOXC11	0	0	0	3.23228	1.04571	5.64778	1.3222	8.0186	4.15644	1.37384	-3.02541	0.00248294	0.026362
ENSG00000235748	SEPTIN14P12	0	0	0	1.13948	0	6.31759	3.0377	4.57407	4.15229	1.51109	-2.74787	0.00599837	0.0481421
ENSG00000126259	KIRREL2	0	0	0	0	1.71403	7.76185	0.860332	9.00769	4.1485	1.49166	-2.78112	0.00541714	0.0448194
ENSG00000232903	LINC01166	1.01961	0.461083	0	1.21367	2.51302	12.9458	18.3525	13.8872	4.14691	1.32022	-3.14107	0.00168332	0.0200928
ENSG00000279987	AC008103.1	0	0	1.13825	2.35709	2.49681	9.66354	6.08414	77.6082	4.14675	1.31496	-3.15352	0.00161314	0.0195075
ENSG00000258992	TSPY1	0	2.68822	0	6.12924	0	26.3946	48.5419	35.2614	4.14593	1.17498	-3.5285	0.000417919	0.00750554
ENSG00000282375	AC100797.4	0	0.443929	0	1.20836	1.22055	8.58027	8.36341	12.3699	4.14528	1.23488	-3.35681	0.000788463	0.0116769
ENSG00000172818	OVOL1	0	0.658392	1.24261	2.69422	0	19.1268	22.1064	244.296	4.14247	1.05699	-3.91913	8.88706e-05	0.00240069
ENSG00000261600	AC233266.2	0	1.54627	0	6.83372	6.84976	15.6945	18.5815	5.1757	4.13338	1.28426	-3.2185	0.00128864	0.0167528
ENSG00000115665	SLC5A7	0	0.473613	0	3.96182	5.38905	5.36629	5.56674	6.84437	4.1319	1.30293	-3.17123	0.00151793	0.0186878
ENSG00000101251	SEL1L2	0	0.741169	0	0.772788	18.0727	4.60184	10.9524	49.6637	4.12836	1.25402	-3.29209	0.000994444	0.0139094
ENSG00000107014	RLN2	0	0	0	0.905728	1.42529	2.47566	5.83316	5.07013	4.12629	1.49089	-2.76767	0.00564589	0.0460318
ENSG00000171136	RLN3	0	0	0	0	0	2.03828	8.26077	6.32643	4.123	1.46339	-2.81743	0.00484102	0.0416918
ENSG00000283613	CUPIN1P	0	0	0	1.11173	0	7.08709	2.01114	6.4265	4.12266	1.47047	-2.80364	0.00505295	0.0427163
ENSG00000265717	AC103808.3	0	0.465807	0	2.34038	5.06215	6.43118	6.04434	13.4335	4.12029	1.2423	-3.31666	0.000911	0.0129787
ENSG00000137699	TRIM29	0	6.94941	0	21.1722	16.6667	62.1298	50.3039	57.9487	4.11786	0.76604	-5.37551	7.6365e-08	9.07037e-06
ENSG00000255262	ELOBP2	0	0	0	1.3338	0	2.35529	6.11127	19.9767	4.11199	1.32824	-3.09582	0.00196271	0.0222827
ENSG00000075891	PAX2	0	2.2976	0.46176	2.51302	1.66235	17.3237	21.6854	12.4663	4.10852	1.24904	-3.28933	0.00100425	0.0140019
ENSG00000138755	CXCL9	2.05174	3.51694	0	20.8458	21.3472	46.5989	62.3967	36.3801	4.1068	0.648668	-6.33113	2.43371e-10	9.08498e-08
ENSG00000120075	HOXB5	0	1.36762	0	24.5835	2.49381	15.1969	5.11542	15.1993	4.10417	1.0491	-3.91207	9.15094e-05	0.00245044
ENSG00000176679	TGIF2LY	0	0.455459	1.06394	0	1.28867	15.5328	16.4156	13.859	4.10164	1.31286	-3.12421	0.00178283	0.0208831
ENSG00000165891	E2F7	0	4.4234	0	5.76344	0.857225	35.5623	44.2126	49.2903	4.09936	1.12297	-3.65046	0.000261768	0.00531624
ENSG00000286755	AC135893.1	0	0	0	7.10103	1.2681	2.14293	0	17.0663	4.09639	1.41527	-2.89442	0.00379864	0.0354294
ENSG00000279655	AC004009.3	0	0.468301	0	1.17293	2.52868	6.43821	9.14166	16.7617	4.09255	1.40852	-2.90556	0.00366594	0.0345723
ENSG00000265125	AC011824.2	0	0.85815	0	2.65891	2.45759	12.6384	12.4538	10.0163	4.09105	1.1843	-3.45439	0.000551545	0.00905131
ENSG00000264660	AC107926.1	0	0.445692	0	0	0	10.6784	7.96516	13.0762	4.08855	1.32837	-3.07788	0.00208477	0.0232737
ENSG00000186714	CCDC73	9.61298	3.04364	0	8.732	7.56976	85.8977	62.372	181.251	4.08733	0.900904	-4.53692	5.70821e-06	0.000295855
ENSG00000287390	AC006525.1	1.02546	0	0	2.07569	1.15586	3.75579	12.9101	7.59631	4.08716	1.37255	-2.97779	0.00290336	0.0292015
ENSG00000148513	ANKRD30A	4.01605	5.81875	2.69907	3.58451	4.84881	252.08	31.5985	752.631	4.08476	1.12516	-3.63037	0.000283012	0.00560607
ENSG00000156414	TDRD9	9.95927	39.8887	7.85749	91.2611	114.837	668.698	464.92	1408.54	4.0823	0.625463	-6.52684	6.71734e-11	3.29118e-08
ENSG00000268009	SSX4	0	0.440605	0	0	0	16.0976	2.2896	20.0574	4.08151	1.45492	-2.80531	0.0050268	0.04259
ENSG00000263485	AC004147.1	0	0	0	0	0	7.03737	3.06229	7.82953	4.07882	1.48469	-2.74726	0.00600956	0.0481948
ENSG00000283361	CFAP97D2	0	0.299597	0	0	4.71026	5.42664	5.20263	14.3462	4.07733	1.21642	-3.3519	0.000802588	0.0118543
ENSG00000251350	LINC02475	0	0.892903	0	2.71911	2.80946	21.9126	2.94313	97.3875	4.06936	1.20142	-3.38713	0.000706269	0.0108668
ENSG00000184100	BRD7P2	0	1.4488	0	2.32254	2.48651	26.229	14.3162	33.7257	4.06605	1.15375	-3.52419	0.000424785	0.00759509
ENSG00000233906	AL445623.1	0	0	0	3.49084	0	5.59573	1.00017	5.58857	4.06583	1.44925	-2.80547	0.00502433	0.0425805
ENSG00000043355	ZIC2	0	0.495457	0.507754	5.4098	6.91065	14.0361	2.99268	39.7837	4.06531	1.00861	-4.0306	5.56349e-05	0.00167778
ENSG00000232790	LINC01162	0	0	0	1.04898	2.27535	3.83444	2.81081	4.53254	4.06183	1.40485	-2.8913	0.00383657	0.0355927
ENSG00000203910	C1orf146	0.90494	0	1.57123	2.01235	3.34302	22.6062	8.4114	34.1872	4.0538	1.09835	-3.69079	0.000223556	0.00472693
ENSG00000288063	AC099050.1	0	0	0	0	1.24278	5.37695	3.04084	15.1727	4.05282	1.31357	-3.08534	0.00203318	0.0228595
ENSG00000036473	OTC	0	0	0	1.93633	3.25892	4.35895	0.867649	4.60121	4.0521	1.41971	-2.85418	0.00431479	0.0384263
ENSG00000177414	UBE2U	0	0.448131	0	0.978856	2.9907	12.7172	2.47177	96.0045	4.04872	1.31269	-3.0843	0.00204033	0.022915
ENSG00000170627	GTSF1	0	2.76532	7.1079	12.5709	13.7939	117.968	75.1901	440.407	4.04857	0.768026	-5.2714	1.35387e-07	1.46391e-05
ENSG00000128610	FEZF1	0	0	0	0	0	4.5543	4.30297	29.9174	4.04714	1.35831	-2.97953	0.0028869	0.0290791
ENSG00000170162	VGLL2	0	0	0	0	0	4.89135	4.81077	6.70731	4.04645	1.44459	-2.80111	0.00509264	0.0428928
ENSG00000281591	DBET	1.05799	0.878943	1.64787	0	7.57375	42.8959	26.0174	35.1856	4.04298	1.00642	-4.01718	5.88982e-05	0.00175513
ENSG00000261348	LINC02136	0	0	0	0	0	5.46815	4.08346	6.52643	4.03535	1.40922	-2.86353	0.00418948	0.0376417
ENSG00000112818	MEP1A	0	0	0	0	1.23981	5.29639	3.05546	6.47703	4.0327	1.40387	-2.87256	0.00407155	0.0370766
ENSG00000128276	RFPL3	0	0.509199	0	1.31784	0	8.3847	9.0453	8.81569	4.02594	1.3771	-2.92348	0.00346142	0.0332129
ENSG00000230645	LINC01818	0	0	0	1.79847	0	2.3046	6.02684	8.77903	4.02187	1.43065	-2.81121	0.00493551	0.0421353
ENSG00000234241	AL109618.1	1.0382	0.49974	0	1.12183	4.86889	11.2014	16.2469	12.107	4.02093	1.20786	-3.32896	0.000871695	0.0125062
ENSG00000266273	AC044873.1	0	0	0	1.11996	2.41467	3.09782	3.03549	5.41985	4.01402	1.40309	-2.86084	0.00422517	0.037908
ENSG00000162761	LMX1A	0	1.07373	0	0.902698	0.893473	14.9211	8.65953	19.0291	4.0139	1.38902	-2.88973	0.00385569	0.0357067
ENSG00000198788	MUC2	0	0	2.37898	2.23235	2.82768	13.6646	5.58784	21.6009	4.01116	1.26015	-3.18307	0.00145723	0.0181263
ENSG00000120054	CPN1	0	0.363038	0	3.94139	1.00579	4.33493	8.61701	13.0997	4.01057	1.26952	-3.15911	0.00158249	0.0192558
ENSG00000287394	AC244102.4	0	0	0	0	0	3.24866	6.00864	4.29041	4.00318	1.4502	-2.76044	0.00577234	0.0468314
ENSG00000181214	OR8G2P	0	0	0	1.1457	0	5.20636	2.98499	4.55613	4.00289	1.395	-2.86946	0.00411177	0.0372531
ENSG00000168619	ADAM18	0	0	1.01511	1.45189	0	11.2154	6.37283	79.7919	3.99797	1.32674	-3.01337	0.00258365	0.0270051
ENSG00000224233	OR2J4P	0	0	0	1.14485	0	3.11686	5.03009	7.96261	3.99728	1.42617	-2.80281	0.00506591	0.0427487
ENSG00000242756	RHOT1P3	0	0.454882	0	0	2.69456	7.89758	7.17683	29.3923	3.99525	1.2785	-3.12496	0.00177828	0.0208469
ENSG00000237055	MTCO1P48	0	1.49817	0	2.20446	2.40037	13.0409	25.9912	13.4207	3.99264	1.18148	-3.37937	0.000726531	0.0110753
ENSG00000262381	MTATP6P24	0	0	0	3.24582	1.21475	2.9727	2.00105	8.55966	3.98646	1.32706	-3.00398	0.00266474	0.0275097
ENSG00000162494	LRRC38	0	0.443453	0	1.23392	0	10.9857	5.21663	7.59309	3.98235	1.3976	-2.84941	0.00438004	0.0388199
ENSG00000205754	SLCO1B7	0	2.16636	0	8.60306	22.8496	9.72355	7.49077	13.0976	3.96282	1.13603	-3.48829	0.000486117	0.00831144
ENSG00000287128	AL445238.2	0	0	0	0	1.17326	3.87489	3.96321	15.285	3.96219	1.38856	-2.85345	0.00432473	0.0384602
ENSG00000187833	C2orf78	0	0.946522	0	1.16568	1.2262	26.2924	0	142.049	3.96128	1.32278	-2.99467	0.0027474	0.0280711
ENSG00000258773	AC087636.1	0	0	0	1.07609	0	3.57512	4.12303	5.32396	3.95658	1.4198	-2.78671	0.00532453	0.0443692
ENSG00000162782	TDRD5	7.45411	6.07878	5.54172	30.63	28.0188	157.836	177.326	384.211	3.95638	0.611679	-6.46806	9.92658e-11	4.442e-08
ENSG00000257183	AC090502.2	0	0.485079	0	2.17224	3.69414	7.07634	4.96791	8.28551	3.95126	1.25615	-3.14552	0.00165791	0.0198955
ENSG00000188280	FAM230G	0	0.698088	0	0.711541	0	13.9272	7.41107	84.5353	3.94979	1.40545	-2.81033	0.00494909	0.0422167
ENSG00000214888	AL772337.1	5.26693	1.52609	2.44294	8.77548	12.9366	67.5374	89.2318	56.0151	3.9431	0.775863	-5.08221	3.73077e-07	3.33292e-05
ENSG00000100721	TCL1A	0	1.28373	0	1.96937	1.82306	19.2355	10.2888	37.7386	3.94218	1.19534	-3.29796	0.000973888	0.013682
ENSG00000272736	AC005323.2	0	0	0	0	1.54243	7.52433	0	10.0133	3.94208	1.44082	-2.736	0.00621903	0.049377
ENSG00000206043	C18orf63	0.996328	7.10246	3.47364	14.2914	8.99761	175.71	53.1896	411.425	3.93717	0.818965	-4.8075	1.52833e-06	0.000105528
ENSG00000243040	RBMY2FP	0	0	3.30837	3.30384	1.10138	18.9074	19.0963	19.5958	3.93569	1.34293	-2.93067	0.00338232	0.0326839
ENSG00000286729	AC137695.3	0	0	0	2.4223	3.8095	3.26966	0	13.7488	3.9348	1.36276	-2.88737	0.00388481	0.0359021
ENSG00000213231	TCL1B	0	0.520406	0	0.85915	0	8.98538	8.64324	11.9503	3.93446	1.41987	-2.77101	0.00558835	0.0457676
ENSG00000117598	PLPPR5	1.50295	5.77983	1.23772	8.30753	2.55594	79.2082	64.9778	43.6181	3.9332	0.980793	-4.01022	6.0661e-05	0.0017961
ENSG00000169059	VCX3A	0	9.86317	0	46.3587	4.82661	137.19	33.5155	287.7	3.93243	1.07862	-3.64579	0.000266573	0.00538244
ENSG00000016082	ISL1	1.71887	1.31608	0	9.74276	5.55848	27.6759	19.417	25.2768	3.92954	0.867697	-4.5287	5.93473e-06	0.000301613
ENSG00000267778	AC004221.1	0	0	0	0	2.61109	5.58262	1.01464	10.6	3.92515	1.34762	-2.91265	0.00358374	0.034073
ENSG00000174225	ARL13A	0	0	0	0	0	7.3161	3.8048	17.7015	3.92408	1.36059	-2.88409	0.00392541	0.0360965
ENSG00000176302	FOXR1	0.929583	0.404671	3.14197	2.23829	1.16346	27.0402	24.0768	29.2516	3.92101	1.07121	-3.66035	0.000251869	0.00516875
ENSG00000166049	PASD1	22.285	14.6107	9.53271	68.6681	55.6593	361.444	449.688	380.147	3.91604	0.599076	-6.5368	6.28482e-11	3.22995e-08
ENSG00000069011	PITX1	0	0.689083	2.35732	20.7702	1.88604	20.3465	9.63092	10.7095	3.91331	0.977478	-4.00347	6.24202e-05	0.00182415
ENSG00000133020	MYH8	1.03291	0	0	2.35248	3.71468	9.5126	2.04013	13.7171	3.91282	1.29761	-3.01542	0.00256626	0.0268593
ENSG00000137309	HMGA1	39.275	59.0891	23.8588	324.171	231.701	1095.03	819.344	1181.68	3.90759	0.452764	-8.63053	6.10694e-18	3.19159e-14
ENSG00000162398	LEXM	0	0	0	0	1.20427	7.88584	0	26.7669	3.90736	1.4	-2.79096	0.00525515	0.0439539
ENSG00000249053	AC106794.1	0	0	0	0	0	4.61811	4.14133	10.3308	3.90011	1.413	-2.76017	0.0057772	0.0468371
ENSG00000147256	ARHGAP36	0	0.474033	0	1.20712	0	8.66263	6.43659	12.5389	3.89938	1.28099	-3.04404	0.00233421	0.0252315
ENSG00000279428	AC087164.2	0	0	0	2.42335	0	5.40494	1.0184	12.4565	3.8955	1.37931	-2.82424	0.00473935	0.0411212
ENSG00000279864	NCOR1P4	3.05138	3.68309	4.51151	14.0977	23.7908	79.8955	103.144	72.4231	3.8937	0.702923	-5.53929	3.037e-08	4.55652e-06
ENSG00000223495	AC239859.2	1.03008	0.839716	0	8.14866	8.06176	21.4609	3.06731	5.22466	3.89188	1.15633	-3.36571	0.000763474	0.0114547
ENSG00000127585	FBXL16	1.33036	4.27352	2.0327	18.9629	10.6553	97.4737	44.9026	145.386	3.89129	0.732013	-5.31587	1.06149e-07	1.19731e-05
ENSG00000267226	AC104971.1	0	0	0	1.1749	2.43383	5.35357	0	12.8066	3.88949	1.34804	-2.88528	0.00391065	0.0360242
ENSG00000227145	IL21-AS1	0	2.04764	0	4.84357	5.5383	11.0532	28.6648	40.0541	3.88581	1.01761	-3.81858	0.000134222	0.00325759
ENSG00000176988	FMR1NB	2.28952	6.27587	0	7.64515	6.97858	131.587	43.9114	261.873	3.88057	0.895233	-4.33471	1.45955e-05	0.000597483
ENSG00000233437	AC118758.1	1.87436	1.60388	1.72084	10.2809	24.6741	37.816	26.6021	89.4672	3.87686	0.638214	-6.07454	1.24347e-09	3.82269e-07
ENSG00000187581	COX8C	1.01089	0.903006	1.09116	5.87314	1.25323	39.5159	10.2048	81.8983	3.87364	0.958897	-4.03969	5.35222e-05	0.00162311
ENSG00000287822	AC098679.5	0	0	0	0	0	4.45823	4.06061	6.36144	3.87321	1.41194	-2.74318	0.00608474	0.0485865
ENSG00000132972	RNF17	5.88642	16.9505	19.2266	72.0822	21.5723	352.069	362.877	809.062	3.87308	0.715085	-5.41625	6.08627e-08	7.63388e-06
ENSG00000122735	DNAI1	4.23649	8.10509	4.77896	31.1883	66.5882	125.716	109.174	345.224	3.86659	0.495018	-7.811	5.67373e-15	1.15739e-11
ENSG00000226869	LHFPL3-AS1	0	0.433191	0	1.29568	2.60562	6.49178	5.41923	6.33025	3.86398	1.37833	-2.80337	0.00505717	0.0427318
ENSG00000171487	NLRP5	5.50616	0	0	2.53658	0	12.9023	15.8229	9.12456	3.86103	1.37115	-2.8159	0.00486408	0.0418329
ENSG00000174562	KLK15	0	0.408394	0	6.85729	0	2.81711	7.32459	15.5434	3.85974	1.25937	-3.06482	0.00217799	0.02409
ENSG00000170561	IRX2	2.25527	3.44277	0	18.8524	7.00934	53.1749	49.8072	43.9891	3.85962	0.707311	-5.45675	4.84933e-08	6.41605e-06
ENSG00000250060	AC122710.1	0	0.417063	1.15738	3.90871	1.05272	9.74785	12.2448	10.0434	3.83478	1.20173	-3.19105	0.00141756	0.0177518
ENSG00000188120	DAZ1	0	5.43345	4.77133	12.7104	32.0973	118.942	27.57	70.6618	3.83431	0.905171	-4.23601	2.27524e-05	0.000841328
ENSG00000164746	C7orf57	0	0.453216	0	2.19862	2.22098	6.92167	4.5756	33.3384	3.82718	1.26877	-3.01645	0.00255757	0.0268041
ENSG00000261678	SCRT1	1.02766	0.433998	0	2.60032	1.25761	10.1186	12.7747	21.7942	3.82576	1.14626	-3.33761	0.000845034	0.0122675
ENSG00000175302	ANKRD30BP1	0	0.999753	5.42761	3.07957	5.67103	31.7174	52.1808	59.7791	3.82455	0.951279	-4.02043	5.80924e-05	0.00173321
ENSG00000223587	LINC01986	0.965514	0	0	2.04988	1.12127	1.74305	11.5315	15.0262	3.81731	1.37879	-2.7686	0.00562984	0.0459544
ENSG00000231031	LINC01804	0.588358	2.3444	0	9.16815	2.88363	18.842	20.8857	20.5263	3.81322	1.02297	-3.72761	0.000193303	0.00425959
ENSG00000196475	GK2	0	0	1.42806	3.30679	0	9.99034	3.96282	348.03	3.80872	1.2823	-2.97022	0.00297588	0.0296863
ENSG00000242097	AC068647.1	1.03876	0	0	1.05885	2.35862	4.79966	8.02589	10.6353	3.80736	1.28385	-2.96558	0.00302117	0.0299983
ENSG00000249259	AC027613.1	0	0	1.50172	4.90631	0	4.36784	15.6999	14.3381	3.80681	1.18528	-3.21174	0.00131932	0.0169896
ENSG00000279388	AC073578.3	1.01462	0	0	1.17071	0	5.25879	9.12037	22.0817	3.7904	1.28779	-2.94335	0.00324685	0.0316866
ENSG00000164588	HCN1	1.77684	1.30814	2.99661	3.44455	162.678	10.4308	20.5928	48.8392	3.79007	1.07072	-3.53975	0.000400511	0.00727626
ENSG00000279770	LINC00552	0	1.38324	2.04681	2.50874	1.27927	51.8066	9.32122	182.738	3.78942	0.996757	-3.80175	0.000143676	0.00341307
ENSG00000222042	AP001341.1	0	0.433409	0	0	0	9.85516	5.13612	17.5522	3.78331	1.32942	-2.84585	0.00442936	0.0391055
ENSG00000168070	MAJIN	0	3.11499	0	10.9916	1.21445	46.5273	11.7681	167.441	3.78185	1.01088	-3.74113	0.000183193	0.00408561
ENSG00000287861	AL137001.2	3.05396	2.63894	0	7.38246	6.4553	38.9195	58.6262	38.2295	3.78166	0.846526	-4.46727	7.92233e-06	0.000375825
ENSG00000187806	TMEM202	0	0	0	0	0	5.77114	2.68082	47.5475	3.77852	1.3262	-2.84913	0.00438388	0.038843
ENSG00000287761	AL162718.3	1.02997	1.89335	0	5.75842	7.43683	24.2196	26.4245	26.642	3.77826	0.905956	-4.17047	3.03975e-05	0.00104286
ENSG00000268100	ZNF725P	0	0.509622	0	1.069	0	10.6653	3.97143	25.4467	3.77167	1.34944	-2.79499	0.00519009	0.0434958
ENSG00000235571	SNX18P14	0	1.30687	0	2.44136	1.29593	18.0523	13.093	72.5681	3.76501	1.12363	-3.35075	0.000805945	0.0118948
ENSG00000271820	AL109910.2	0	0.438837	0	5.13353	3.7644	3.34768	3.09715	4.21294	3.76488	1.36609	-2.75596	0.00585198	0.0472452
ENSG00000251613	AC063979.1	0	0.969493	0	1.29687	3.44609	9.05112	11.6754	30.188	3.76357	1.24686	-3.01845	0.00254074	0.0266723
ENSG00000182379	NXPH4	0.95552	1.24321	1.68732	9.47695	2.34056	23.7139	35.3065	17.8105	3.75913	0.856795	-4.38744	1.14694e-05	0.00049811
ENSG00000179213	SIGLECL1	0	0	1.52507	3.01269	0	9.46975	5.0039	87.0387	3.75848	1.24161	-3.0271	0.00246913	0.0262634
ENSG00000269761	AC025278.2	0	0.448829	1.0239	0	1.29184	20.1155	4.15118	121.114	3.75283	1.18945	-3.1551	0.0016044	0.0194395
ENSG00000267978	MAGEA9B	0	3.63033	0	4.9718	4.51375	32.311	38.396	108.744	3.74279	1.06537	-3.51313	0.000442861	0.00782795
ENSG00000169174	PCSK9	4.00424	32.0296	8.2131	479.271	223.19	81.3001	15.7159	69.7698	3.74184	0.814768	-4.59253	4.37911e-06	0.00023881
ENSG00000156009	MAGEA8	0	1.03033	0	1.09834	0	4.98312	14.3489	22.9819	3.73885	1.31664	-2.83969	0.00451568	0.0396143
ENSG00000205015	LINC02138	2.05167	0	0	3.94826	15.4687	3.40352	6.15828	8.70322	3.73685	1.17825	-3.17153	0.00151637	0.0186759
ENSG00000172752	COL6A5	1.91712	2.26302	1.2613	8.41085	6.75997	43.7265	43.0566	58.6509	3.7357	0.765281	-4.88147	1.05297e-06	7.86144e-05
ENSG00000232765	AL158819.1	0	0.902034	0	0	0	14.746	9.27252	20.1984	3.73366	1.29556	-2.88189	0.00395299	0.0362333
ENSG00000137203	TFAP2A	2.60446	3.82342	3.60307	13.338	9.00826	70.3942	86.8443	42.2176	3.73289	0.763608	-4.88849	1.01611e-06	7.62255e-05
ENSG00000241149	ZNF722P	0	1.02136	0	1.07972	4.77019	10.7979	10.0152	26.0296	3.73064	1.12559	-3.3144	0.000918406	0.0130607
ENSG00000105278	ZFR2	4.33921	8.47342	1.71563	18.7231	30.384	132.56	77.653	271.125	3.72816	0.58145	-6.41184	1.43771e-10	6.09219e-08
ENSG00000197177	ADGRA1	0	0.48598	0	0	3.72601	6.05387	5.72312	10.5322	3.72651	1.34102	-2.77887	0.0054549	0.0450917
ENSG00000127561	SYNGR3	2.45244	3.18737	2.14106	13.4256	16.6879	69.2782	38.2636	58.9664	3.72036	0.652878	-5.6984	1.20934e-08	2.23066e-06
ENSG00000256209	AC073578.1	0	0.654406	0	0.889508	2.20226	11.643	5.99817	21.4399	3.71982	1.11543	-3.33486	0.00085342	0.0123208
ENSG00000224223	VSTM2A-OT1	0	0.520642	0	0	1.12921	8.1679	5.85944	9.47665	3.71868	1.35359	-2.74728	0.00600914	0.0481948
ENSG00000265775	AC004147.5	0	0.444563	0	1.21532	1.2991	8.97607	3.05717	7.36074	3.71494	1.27957	-2.90328	0.00369278	0.0347418
ENSG00000280002	AC078925.4	0	0.913078	0	2.35301	1.23972	9.59483	11.1266	28.252	3.71366	1.16201	-3.19589	0.00139401	0.0175782
ENSG00000230257	NFE4	0	0.473604	1.25725	5.80692	12.5214	3.15138	6.13045	6.72646	3.70976	1.17363	-3.16093	0.00157266	0.0191808
ENSG00000280683	LINC01242	0	0.970252	0	2.2547	1.21155	4.04018	17.1299	12.9361	3.70689	1.2478	-2.97073	0.00297092	0.0296861
ENSG00000124818	OPN5	0	0	0	0.815847	0.882628	3.68966	2.24124	140.639	3.70378	1.31593	-2.81458	0.00488417	0.0418794
ENSG00000132446	FTHL17	0	0.441255	0	0	2.57478	9.91365	2.01188	32.2443	3.69927	1.2714	-2.90959	0.00361901	0.0343051
ENSG00000223518	CSNK1A1P1	0.950569	1.35986	0	5.21032	3.37336	27.8399	11.1598	65.7178	3.69624	0.920811	-4.01412	5.96687e-05	0.00177143
ENSG00000188833	ENTPD8	0	0.450968	3.6395	0	1.91881	9.30641	25.5169	10.0571	3.69598	1.29199	-2.8607	0.00422712	0.0379147
ENSG00000215418	PEX12P1	0	0.937924	0	1.1518	0	6.28144	16.149	8.15455	3.6954	1.31361	-2.81317	0.00490559	0.0420057
ENSG00000167634	NLRP7	0	6.76814	0	9.55338	5.47989	41.7409	24.5044	66.906	3.6819	1.0989	-3.35054	0.000806527	0.0118957
ENSG00000226919	AL365184.1	3.03142	2.63904	1.21213	23.2356	7.53998	59.5577	33.8567	67.6371	3.68063	0.676793	-5.43834	5.37796e-08	6.96845e-06
ENSG00000181378	CFAP65	3.89515	0.608964	3.20077	8.65788	1.13689	50.631	42.8562	251.787	3.66976	0.963572	-3.8085	0.000139813	0.00335324
ENSG00000254840	AC024405.2	1.7321	0.77523	0	0.783701	12.4402	18.2235	21.4883	80.481	3.66234	0.875	-4.18553	2.84501e-05	0.00099344
ENSG00000143476	DTL	6.89093	8.73302	13.6817	60.9344	34.6273	201.36	183.16	436.714	3.65497	0.556225	-6.57102	4.99709e-11	2.70162e-08
ENSG00000008196	TFAP2B	0	0.335704	0	1.65001	0	8.05612	2.15111	8.6085	3.65203	1.31648	-2.77409	0.00553571	0.0454764
ENSG00000223831	AC005006.1	1.01282	1.29223	0	4.81622	2.64112	19.6797	17.6506	21.1284	3.64358	0.964289	-3.77852	0.000157766	0.00366179
ENSG00000185519	FAM131C	0	0.701023	0	7.26735	1.21192	5.3076	2.96197	4.82607	3.64144	1.3269	-2.74431	0.00606382	0.0484935
ENSG00000249642	AC097521.1	0	0.774263	0	1.9756	0.888702	12.3488	6.8796	57.6209	3.63895	1.1646	-3.12463	0.00178028	0.0208611
ENSG00000261449	AC103724.3	0	0.436545	0	4.97167	3.80721	5.50746	0	17.7483	3.63858	1.29129	-2.8178	0.00483545	0.0416667
ENSG00000169314	C22orf15	0	0.229868	0	0.614215	1.65019	4.83989	4.42604	13.7998	3.63798	1.30624	-2.78508	0.00535152	0.0444641
ENSG00000226199	AC112492.1	1.03844	0.464616	0	2.37833	1.26309	8.63065	12.2587	7.25972	3.63437	1.24234	-2.92542	0.00343992	0.0330876
ENSG00000183186	C2CD4C	2.0857	2.19157	0.84172	7.90497	8.98985	21.8234	47.6353	27.424	3.63036	0.73094	-4.96669	6.81042e-07	5.5182e-05
ENSG00000205212	CCDC144NL	9.09766	9.16875	51.26	110.181	64.7541	376.307	545.115	347.778	3.63033	0.646145	-5.61844	1.92686e-08	3.18282e-06
ENSG00000256615	AC010197.1	1.03285	1.77201	1.03622	11.2758	5.20945	35.0324	16.465	28.0755	3.63004	0.821963	-4.41631	1.00401e-05	0.000452989
ENSG00000253584	AC091987.1	0	0.362843	0	0.945056	2.13315	4.3676	4.83509	10.6558	3.62739	1.22547	-2.96	0.00307639	0.0304406
ENSG00000114487	MORC1	11.1359	10.3026	3.52832	42.2597	27.109	191.633	171.156	371.155	3.62602	0.589376	-6.1523	7.63684e-10	2.46875e-07
ENSG00000288549	AC026412.4	0	0.458775	5.27737	14.5949	34.0265	27.0343	9.26682	9.95813	3.62089	1.00309	-3.60975	0.000306495	0.00593078
ENSG00000170608	FOXA3	0	0.399269	0	1.12489	1.13585	5.97221	4.65255	13.6869	3.61998	1.24472	-2.90827	0.00363429	0.0344187
ENSG00000214992	AKAP17BP	0	2.00224	0	0	1.23114	30.7973	11.2418	57.7906	3.61868	1.14247	-3.16742	0.00153797	0.0188457
ENSG00000287388	AC068774.1	0	2.29651	0	18.7092	24.9461	4.26064	4.99954	6.39002	3.61734	0.995696	-3.63298	0.000280169	0.00556029
ENSG00000283408	MIR548A1HG	0	1.18748	0	2.41752	0	12.9216	8.75615	50.7081	3.60732	1.15308	-3.12843	0.00175745	0.0207174
ENSG00000286590	AL132775.1	1.01023	2.38511	3.94449	10.1048	6.01661	37.6242	60.9299	32.3656	3.60555	0.793103	-4.54614	5.46398e-06	0.000285556
ENSG00000180537	RNF182	4.09323	2.98718	0	9.92432	8.34606	48.9702	52.7001	81.5801	3.60301	0.746053	-4.82943	1.36922e-06	9.75785e-05
ENSG00000259676	AC103982.1	0	0	1.13397	1.15906	1.25561	7.54418	3.99457	6.3334	3.59967	1.31255	-2.7425	0.00609743	0.0486687
ENSG00000242375	AL590705.3	0	0.966087	0	7.95174	3.86214	8.5315	3.03631	12.5479	3.5995	1.22322	-2.94264	0.00325426	0.0317301
ENSG00000170786	SDR16C5	0	0.496097	1.32337	1.20172	3.83047	11.5201	9.13474	11.295	3.59791	1.20459	-2.98683	0.00281884	0.0286156
ENSG00000259199	AC022523.1	0	0.934661	0	1.16561	0	11.8025	9.16338	9.78126	3.59513	1.29174	-2.78316	0.00538322	0.0446237
ENSG00000151005	TKTL2	0	1.90415	1.27408	1.13285	2.41351	44.7389	7.01943	562.35	3.58292	1.18399	-3.02613	0.00247708	0.0263211
ENSG00000101204	CHRNA4	15.5517	6.91356	1.12039	61.9618	39.9151	122.159	104.761	100.385	3.57844	0.571012	-6.26685	3.68437e-10	1.2981e-07
ENSG00000266850	AC090912.2	0.683736	0.308745	0	2.47855	0	6.54995	8.24999	8.82862	3.57712	1.20256	-2.9746	0.00293373	0.0294566
ENSG00000109805	NCAPG	2.25589	7.39461	2.50046	8.68017	18.8335	139.403	40.3003	248.276	3.5755	0.777663	-4.59775	4.27068e-06	0.00023371
ENSG00000165480	SKA3	2.35654	3.20586	4.3506	13.2792	6.15014	63.7746	59.3481	110.524	3.56578	0.786499	-4.53374	5.79485e-06	0.00029691
ENSG00000232431	AC055876.1	0	0.624393	1.73369	7.64941	0.923306	11.1259	20.1452	19.5854	3.56449	1.09314	-3.26077	0.00111109	0.0150498
ENSG00000068078	FGFR3	28.9551	16.5188	18.8343	96.2005	58.1942	460.828	393.229	467.933	3.55805	0.595573	-5.97418	2.31256e-09	6.09369e-07
ENSG00000128040	SPINK2	1.79214	1.57441	2.07407	3.24022	1.25517	48.4313	28.4702	434.742	3.54875	0.881418	-4.02618	5.66908e-05	0.00170273
ENSG00000250514	LINC02125	3.0667	2.4134	2.6862	1.127	12.1322	46.0057	65.3053	82.492	3.54149	0.820026	-4.31875	1.56916e-05	0.00063326
ENSG00000263635	AP005242.1	2.05277	0	1.01498	6.05726	5.2783	18.1371	8.13101	9.49981	3.53479	1.04176	-3.3931	0.000691065	0.0107011
ENSG00000205863	C1QTNF9B	0.765019	1.23639	7.07473	11.2669	14.184	55.614	52.8857	26.7148	3.5346	0.863432	-4.09366	4.2461e-05	0.00136279
ENSG00000146839	ZAN	1.05996	0.464144	0	0	1.30869	14.0885	7.42755	66.2696	3.53429	1.18358	-2.98609	0.00282565	0.0286559
ENSG00000196593	ANKRD20A19P	15.3902	28.7403	8.15374	69.4232	40.8908	220.501	493.293	254.481	3.53095	0.634755	-5.56271	2.65618e-08	4.10295e-06
ENSG00000223564	CYP4F32P	0	0	2.11122	0	3.96089	12.4629	7.10266	50.5568	3.52949	1.13657	-3.1054	0.00190023	0.021786
ENSG00000108342	CSF3	2.17043	2.31764	0	5.52346	36.6923	27.1429	6.84361	10.4683	3.52347	0.918743	-3.83511	0.000125511	0.00309162
ENSG00000112742	TTK	10.7455	7.34273	9.64095	41.0921	29.2341	168.872	176.31	434.635	3.51798	0.56663	-6.20859	5.34605e-10	1.80254e-07
ENSG00000274373	AC148476.1	0	0.879814	0	3.73598	0	10.082	7.23694	15.4503	3.51723	1.14533	-3.07095	0.00213382	0.0237018
ENSG00000287415	AC099541.2	1.02797	0.947344	0	1.13989	9.85484	6.24779	16.227	10.9189	3.51547	1.05959	-3.31775	0.000907444	0.012934
ENSG00000211949	IGHV3-23	2.00911	0	0.955532	1.20056	2.60004	19.1587	15.3391	4.31481	3.51116	1.22953	-2.85569	0.00429441	0.03831
ENSG00000135480	KRT7	0	2.39421	0	7.94637	1.54882	8.8397	17.7536	11.2912	3.50791	1.25988	-2.78433	0.00536392	0.0445202
ENSG00000286734	AC133530.1	1.02787	0.940052	1.22762	6.94271	3.70743	16.7933	18.1898	20.4939	3.50058	0.848066	-4.12772	3.66384e-05	0.00121445
ENSG00000255425	OR8G3P	0	0.956394	0	2.33133	1.23718	7.41708	10.1933	10.5801	3.49756	1.24048	-2.81952	0.0048095	0.0415344
ENSG00000274391	TPTE	6.48288	20.4293	10.1473	19.8166	9.34119	413.219	122.493	1457.36	3.49445	0.938542	-3.72328	0.000196653	0.00430847
ENSG00000080224	EPHA6	3.95185	4.23786	1.03244	17.1206	8.21983	51.8427	53.0652	124.594	3.48711	0.748285	-4.66013	3.16006e-06	0.00018626
ENSG00000255583	AC084357.3	0	3.13209	0	2.92997	2.13911	27.6565	30.0294	30.0104	3.48582	0.972049	-3.58605	0.000335725	0.00638407
ENSG00000184716	SERINC4	4.33007	1.23655	1.89393	7.43639	5.02448	42.1828	36.1616	54.6222	3.47292	0.823182	-4.21889	2.45503e-05	0.000888942
ENSG00000187634	SAMD11	4.30438	16.1587	15.1673	157.519	110.424	119.906	164.18	92.0202	3.46862	0.349207	-9.93286	2.99529e-23	4.69617e-19
ENSG00000229525	AC053503.1	0	0.95669	0	4.56291	0	8.23841	8.1583	22.2035	3.46786	1.19667	-2.89793	0.00375629	0.0352125
ENSG00000149403	GRIK4	1.09727	8.10789	0.808552	78.9389	18.2011	38.636	21.5844	70.0344	3.45971	0.767415	-4.50826	6.53625e-06	0.000323975
ENSG00000277801	AL138478.1	0	0.49048	1.5758	1.09358	1.20719	8.95464	12.972	7.91347	3.44988	1.23307	-2.79779	0.00514534	0.0432278
ENSG00000236833	AC024560.1	0	0	9.34318	34.4527	61.072	25.1803	7.21663	13.5277	3.44452	1.13646	-3.03092	0.0024381	0.0260211
ENSG00000249854	CDH18-AS1	0	1.74518	0	1.86741	0	19.3933	15.2413	21.7696	3.44323	1.09403	-3.14728	0.00164794	0.0198263
ENSG00000168811	IL12A	0	0.361127	2.15772	2.48233	7.94762	6.66097	6.08264	5.86551	3.44319	1.19483	-2.88175	0.00395479	0.0362391
ENSG00000259536	AC091045.1	0.81791	0.388539	0	2.67986	0	7.29175	8.02689	27.717	3.44019	1.21181	-2.83888	0.00452725	0.0396872
ENSG00000185002	RFX6	1.61802	0	1.16137	4.32662	2.07229	11.3324	8.60748	9.58598	3.43721	1.16374	-2.95358	0.00314106	0.0309147
ENSG00000189410	SH2D5	5.96855	0.255494	0.854622	7.27439	7.82739	18.9621	16.5629	33.4365	3.437	0.714139	-4.81279	1.48841e-06	0.000103716
ENSG00000183166	CALN1	13.3298	17.6857	22.7802	20.8099	77.1513	129.641	550.63	351.267	3.43664	0.679676	-5.05629	4.27483e-07	3.75478e-05
ENSG00000214711	CAPN14	2.03698	0.467345	0	1.15962	2.45879	14.6633	15.2188	11.7552	3.43149	1.16796	-2.93802	0.00330315	0.032107
ENSG00000101746	NOL4	0	1.75637	2.5952	6.78112	4.91449	25.0798	23.6724	147.253	3.42965	1.0047	-3.4136	0.000641107	0.0101378
ENSG00000164841	TMEM74	0.990839	2.9607	0	5.21051	4.55524	23.5422	34.9719	17.917	3.42632	0.85567	-4.00425	6.22137e-05	0.00182415
ENSG00000112984	KIF20A	2.37022	5.00669	0.892658	6.39015	17.1187	50.6405	53.4589	210.677	3.42089	0.641477	-5.33283	9.66947e-08	1.11473e-05
ENSG00000146276	GABRR1	4.09512	1.28477	1.34889	9.92799	4.53617	20.9102	54.8338	25.7128	3.41712	0.827553	-4.12919	3.64044e-05	0.00120925
ENSG00000142549	IGLON5	10.3688	10.8432	10.6301	27.803	30.961	164.993	228.17	116.181	3.41387	0.621841	-5.48993	4.02087e-08	5.70509e-06
ENSG00000255497	AC022616.8	0	1.36371	0	1.24153	0	18.873	7.15455	16.5713	3.40368	1.22911	-2.76922	0.0056191	0.0459088
ENSG00000143452	HORMAD1	4.79637	9.90072	0	27.0407	8.8143	159.563	25.5687	755.98	3.39786	0.945045	-3.59545	0.000323835	0.00621661
ENSG00000039139	DNAH5	0.489091	19.3975	12.7826	12.9325	64.3064	119.522	213.99	124.697	3.39353	0.824595	-4.11539	3.86523e-05	0.00126083
ENSG00000236446	CT47B1	2.10482	0.879839	0	0	5.26116	17.2869	18.1238	61.5696	3.39311	0.904514	-3.75131	0.000175912	0.00395867
ENSG00000180113	TDRD6	8.80547	39.6348	43.936	218.556	80.1302	553.065	438.466	1174.24	3.39211	0.545683	-6.21626	5.09152e-10	1.74476e-07
ENSG00000039600	SOX30	9.33017	7.10809	11.7993	44.6022	30.919	161.303	149.214	701.974	3.39144	0.577847	-5.86909	4.38184e-09	1.00661e-06
ENSG00000239402	CYP4F62P	0	0.608962	0	0	4.98149	9.39862	2.47998	86.6113	3.39143	1.0494	-3.23179	0.00123018	0.0162421
ENSG00000073792	IGF2BP2	10.6764	19.5643	7.88657	33.9443	104.221	142.971	261.695	249.398	3.38755	0.494318	-6.85298	7.23251e-12	4.82532e-09
ENSG00000280639	LINC02204	5.05613	7.94475	3.58023	38.0317	14.5978	107.4	81.9505	128.466	3.38115	0.586452	-5.76544	8.14473e-09	1.6477e-06
ENSG00000288038	AL445588.1	0.999608	0.488444	1.55476	4.24606	0	27.1428	4.89744	21.372	3.3796	1.18365	-2.85523	0.00430063	0.0383437
ENSG00000128408	RIBC2	0	3.18052	0	5.00463	7.06485	17.8207	20.8999	148.806	3.3779	0.899463	-3.75546	0.00017302	0.00391443
ENSG00000238133	MAP3K20-AS1	3.50048	3.30042	0	6.70888	2.06823	39.9216	53.2684	44.5565	3.37327	0.847088	-3.98219	6.82826e-05	0.00196977
ENSG00000188580	NKAIN2	1.50306	2.56345	0.943809	11.4182	2.59899	6.59847	65.6298	12.7312	3.37225	1.02463	-3.29119	0.00099766	0.0139416
ENSG00000257285	AL132780.1	0	1.36156	0	12.2936	11.4557	5.27368	1.37079	10.3386	3.37202	1.15036	-2.93128	0.00337568	0.0326299
ENSG00000280283	AC010601.2	1.03374	2.81286	0	8.24938	5.05298	24.5578	26.6339	17.3261	3.36705	0.840688	-4.00511	6.19877e-05	0.0018234
ENSG00000121152	NCAPH	9.49024	9.05491	10.662	45.6828	30.3749	202.015	120.875	554.046	3.35848	0.541741	-6.19942	5.66702e-10	1.89043e-07
ENSG00000011426	ANLN	10.2484	9.06578	20.1907	37.8221	30.3761	223.183	197.229	378.916	3.35503	0.611766	-5.48418	4.15403e-08	5.78924e-06
ENSG00000177455	CD19	0	0.749871	0	6.65469	5.65517	7.27469	0	27.1144	3.3488	1.03829	-3.2253	0.00125842	0.016483
ENSG00000134627	PIWIL4	6.7812	23.7745	17.8159	114.009	78.9097	303.643	175.064	200.8	3.34281	0.453426	-7.37233	1.67671e-13	1.64302e-10
ENSG00000268940	CT45A1	0	2.36554	0	0	0	30.786	10.1838	53.377	3.33978	1.19972	-2.7838	0.00537261	0.0445685
ENSG00000215498	FAM230B	5.27981	0.309171	0	10.0804	5.27942	59.4752	12.7832	248.541	3.338	1.08656	-3.07209	0.00212565	0.0236446
ENSG00000130054	FAM155B	9.28985	6.63645	3.64017	13.7563	7.57594	87.4211	152.693	58.5436	3.33462	0.740941	-4.50052	6.77867e-06	0.000335266
ENSG00000228941	UBE3AP2	3.12374	2.03202	0	2.20079	4.81891	28.9244	35.2694	24.8	3.32802	0.891358	-3.73366	0.00018872	0.00419684
ENSG00000205642	VCX3B	4.26619	7.62143	7.1972	8.54355	27.4612	122.857	96.057	195.979	3.32432	0.674629	-4.92762	8.32381e-07	6.44771e-05
ENSG00000234479	AP1B1P1	0.897831	1.20042	0.876506	4.36187	1.13817	20.5883	14.5073	17.5409	3.32115	0.964823	-3.44224	0.000576919	0.00935873
ENSG00000224186	C5orf66	0.384319	0.788375	1.56282	4.94935	2.59173	8.71632	16.719	16.9811	3.32054	0.780047	-4.25685	2.07327e-05	0.000783272
ENSG00000169436	COL22A1	14.3194	3.09231	4.52914	41.8608	60.0505	52.4351	45.9129	90.3049	3.30909	0.429571	-7.70325	1.32653e-14	1.98077e-11
ENSG00000196361	ELAVL3	0	1.03398	6.79729	1.10925	22.4081	33.8429	5.66417	67.1341	3.30705	1.06456	-3.10648	0.00189328	0.0217463
ENSG00000112837	TBX18	8.06201	8.41677	7.57632	72.4042	77.8119	81.0958	84.973	67.9725	3.30567	0.318494	-10.3791	3.08756e-25	9.68166e-21
ENSG00000165474	GJB2	2.05643	0.965012	0	4.5431	2.43479	13.364	19.3361	15.1013	3.30412	0.948805	-3.4824	0.00049694	0.00844583
ENSG00000279516	FAM230C	0	1.7867	0	1.76953	0.9241	21.3098	11.504	63.6558	3.30365	1.10106	-3.00042	0.00269609	0.0277048
ENSG00000269891	ARHGAP19-SLIT1	0	1.75577	0	4.40507	2.3322	22.4868	3.22704	15.4557	3.29984	1.12771	-2.92614	0.00343194	0.0330311
ENSG00000137473	TTC29	0	0.778431	4.22582	5.71038	1.98775	40.3192	10.595	357.126	3.29567	0.963097	-3.42195	0.000621743	0.00991658
ENSG00000124159	MATN4	0	0.853922	1.06257	0	2.51214	10.4812	13.6089	18.7331	3.29493	1.09143	-3.01891	0.00253688	0.0266585
ENSG00000186493	C5orf38	0	0.839636	0	5.20123	0.541527	8.03481	7.04339	7.9374	3.28743	1.15256	-2.85228	0.0043407	0.0385257
ENSG00000100985	MMP9	2.07014	0.908043	1.85519	20.7835	14.2827	23.5442	1.0398	12.8597	3.28678	1.00655	-3.2654	0.0010931	0.0148721
ENSG00000140955	ADAD2	8.87513	12.9383	6.53866	33.8067	28.1972	147.113	162.672	583.58	3.28555	0.543095	-6.04968	1.45131e-09	4.28317e-07
ENSG00000101883	RHOXF1	10.1859	3.50034	0	22.6784	10.2971	66.0185	75.9185	62.3499	3.28329	0.680386	-4.82563	1.39564e-06	9.90117e-05
ENSG00000164270	HTR4	1.62724	0	0.635928	9.62956	1.97056	2.48992	7.11946	5.4873	3.27861	1.18796	-2.75986	0.00578258	0.0468538
ENSG00000198092	TMPRSS11F	2.06936	1.01555	0	2.17948	0	17.8218	20.0791	14.9594	3.27848	1.18245	-2.77261	0.00556089	0.0456354
ENSG00000174527	MYO1H	5.02491	1.12023	0	0.682356	1.43824	60.975	10.1113	43.6965	3.27403	1.12835	-2.90161	0.00371245	0.0348892
ENSG00000233221	AC133785.1	1.36828	1.74582	1.24879	6.64706	3.34475	15.1976	33.2336	19.9431	3.27277	0.798061	-4.10089	4.11556e-05	0.00132496
ENSG00000073861	TBX21	1.89936	1.62997	0	2.29041	22.0502	20.5604	5.90309	9.05317	3.26952	0.988251	-3.30839	0.000938325	0.0132895
ENSG00000152669	CCNO	3.40115	2.57605	0.722892	8.15886	1.06121	39.3687	34.9013	75.7737	3.26792	0.782065	-4.17858	2.93331e-05	0.00101411
ENSG00000112183	RBM24	8.02009	4.59921	3.4334	39.7731	9.92039	77.6816	68.0139	64.9583	3.26127	0.638079	-5.11107	3.20338e-07	2.9457e-05
ENSG00000104804	TULP2	1.39561	1.23556	0.692366	17.6656	38.0822	2.25247	1.40507	108.859	3.25622	1.11444	-2.92184	0.00347969	0.0333678
ENSG00000072832	CRMP1	3.00452	8.85086	7.17885	30.0163	27.9168	86.4286	113.721	70.87	3.25484	0.544695	-5.97552	2.29362e-09	6.09369e-07
ENSG00000183780	SLC35F3	1.16358	0.894002	0	5.70831	3.86217	9.19461	9.00285	12.1795	3.24758	1.01725	-3.19251	0.0014104	0.0176833
ENSG00000285580	CR769776.3	0	5.68243	16.9209	21.6871	3.65105	150.64	101.266	123.118	3.24673	0.898294	-3.61432	0.000301134	0.00583962
ENSG00000182742	HOXB4	3.11854	3.17512	0.986458	27.2143	3.76985	50.6118	13.8055	37.0747	3.24083	0.712626	-4.54773	5.4228e-06	0.000284353
ENSG00000174145	NWD2	1.01865	0.481932	1.32914	4.4846	3.58415	11.1007	11.0478	14.791	3.2393	0.988465	-3.2771	0.00104879	0.0144511
ENSG00000118849	RARRES1	0.757093	16.3778	4.01802	176.918	45.638	20.2815	21.7429	23.1615	3.22718	0.971381	-3.32226	0.000892902	0.0127615
ENSG00000089101	CFAP61	12.4435	2.85301	5.22035	18.5938	22.3022	96.9367	85.04	202.911	3.22653	0.606822	-5.31709	1.05439e-07	1.19359e-05
ENSG00000223553	SMPD4P1	10.2877	7.35059	14.5261	27.1875	33.0831	138.148	193.091	155.956	3.22345	0.571473	-5.64059	1.69472e-08	2.85707e-06
ENSG00000260192	LINC02240	3.94658	1.84947	3.17122	21.3713	4.6262	41.3277	36.9434	49.632	3.217	0.660446	-4.87095	1.11061e-06	8.22393e-05
ENSG00000227762	GUSBP8	1.01108	0.438574	0.988852	1.2451	2.58182	17.9671	5.14831	19.4396	3.21664	1.09995	-2.92434	0.00345191	0.0331521
ENSG00000075461	CACNG4	0	0.455925	2.01302	3.70113	6.31421	6.56545	10.3634	7.61466	3.21212	0.979286	-3.28006	0.00103784	0.0143174
ENSG00000283599	BX276092.9	0	6.93606	2.0445	8.29511	8.45422	65.5987	43.9957	78.3028	3.20988	0.747377	-4.29486	1.74801e-05	0.000682595
ENSG00000234944	LINC02623	1.02656	2.73271	3.10654	7.36974	10.2307	37.5721	30.8929	16.3179	3.20279	0.7596	-4.21641	2.48221e-05	0.000896714
ENSG00000217950	NOC2LP2	0	1.7754	0	1.23163	2.55175	10.968	17.3684	37.0175	3.19485	0.912477	-3.50129	0.000463006	0.00802569
ENSG00000196616	ADH1B	112.267	320.212	121.826	4674.56	1070	881.24	149.892	517.108	3.19415	0.74547	-4.28475	1.82947e-05	0.000708924
ENSG00000285534	AL163541.1	1.02672	10.81	2.44959	27.7205	27.1915	52.0859	91.1318	46.6384	3.19358	0.627911	-5.08605	3.65603e-07	3.27549e-05
ENSG00000164900	GBX1	0	1.5822	0	0	2.33115	24.0873	1.41047	65.0924	3.19145	1.14657	-2.78348	0.00537788	0.0446004
ENSG00000110975	SYT10	0	2.97469	0	6.42753	1.38186	24.692	17.3765	18.1155	3.19107	1.05912	-3.01296	0.00258717	0.0270066
ENSG00000079841	RIMS1	24.8588	31.986	18.0965	68.0424	51.1625	349.327	442.944	537.44	3.18302	0.583091	-5.45887	4.79175e-08	6.36673e-06
ENSG00000257335	MGAM	18.4129	8.28326	1.20399	66.7586	50.6979	62.5339	138.144	143.152	3.176	0.606494	-5.23665	1.63516e-07	1.72638e-05
ENSG00000261226	AC092384.3	3.24759	7.14841	4.5806	16.0022	15.2008	42.0697	113.751	49.7923	3.1708	0.6842	-4.63432	3.58115e-06	0.000203431
ENSG00000242423	RPL12P36	1.03651	0.921744	0	0	3.86364	7.60548	14.1575	14.223	3.17005	1.04494	-3.0337	0.00241571	0.0258707
ENSG00000131747	TOP2A	7.17384	67.2199	8.95573	104.089	24.7035	702.299	173.507	2220.25	3.16946	0.952095	-3.32893	0.000871813	0.0125062
ENSG00000260337	AC091544.4	4.32636	0.70971	0	3.82248	2.503	30.8771	26.5	10.4249	3.16312	1.02865	-3.07503	0.00210484	0.0234463
ENSG00000183632	TP53TG3	1.75758	1.13583	1.70034	3.57304	1.61976	29.5929	14.273	71.9444	3.1583	0.984303	-3.20867	0.00133352	0.0170822
ENSG00000188219	POTEE	36.9438	29.4829	26.2618	81.2604	92.4399	325.602	601.371	1148.23	3.15302	0.582703	-5.41102	6.2665e-08	7.76675e-06
ENSG00000188610	FAM72B	5.89237	0	0	30.4952	16.0405	18.5487	0	29.0094	3.15104	1.06212	-2.96674	0.00300978	0.0299232
ENSG00000138795	LEF1	7.49876	17.0391	3.77428	36.7926	40.9479	113.848	141.369	279.982	3.1431	0.552237	-5.69157	1.25874e-08	2.30099e-06
ENSG00000245688	AC008659.1	1.00848	1.79786	3.20128	22.6652	3.73936	20.4967	21.3375	23.726	3.14274	0.690244	-4.55308	5.28668e-06	0.000278145
ENSG00000183148	ANKRD20A2P	3.18837	8.2821	4.48606	4.35181	3.25517	109.734	75.6244	181.134	3.13841	0.847696	-3.70229	0.000213666	0.00459843
ENSG00000093009	CDC45	3.03139	8.20363	2.04799	18.9612	6.95654	81.8206	47.8357	231.727	3.13796	0.669523	-4.68685	2.77439e-06	0.000167922
ENSG00000184486	POU3F2	0	1.42927	1.16003	1.14517	0	18.3519	13.4078	9.03035	3.13506	1.12378	-2.78975	0.00527484	0.0440232
ENSG00000133863	TEX15	92.5622	70.01	102.264	336.263	309.071	1213.09	1206.91	1475.21	3.13285	0.456392	-6.86439	6.67775e-12	4.55205e-09
ENSG00000269058	CALR3	0	0.463437	2.40662	0	1.22737	18.5699	7.98091	204.262	3.12787	1.10984	-2.81831	0.00482774	0.0416389
ENSG00000285876	AC093912.1	3.01418	0.973527	1.43248	4.33931	2.33179	25.2618	26.57	16.3101	3.11726	0.877676	-3.55172	0.000382717	0.00703449
ENSG00000128645	HOXD1	1.03172	1.79175	3.81416	13.664	6.22824	23.0676	30.9423	18.3291	3.11675	0.659765	-4.72404	2.3121e-06	0.000145289
ENSG00000282692	AC129915.3	0	0.907617	1.12638	4.71784	1.24668	8.5743	10.0774	25.8991	3.1154	0.955891	-3.25916	0.00111743	0.0151032
ENSG00000170396	ZNF804A	2.06284	1.00476	0	2.20561	1.18374	10.9044	21.2552	9.92199	3.11529	1.02739	-3.03224	0.00242749	0.0259438
ENSG00000100167	SEPTIN3	2.59605	2.37696	1.96916	18.0245	11.9071	22.6209	26.7709	29.002	3.1143	0.601461	-5.1779	2.24399e-07	2.21971e-05
ENSG00000108001	EBF3	8.55253	14.3621	7.23125	63.3683	39.6085	110.711	146.727	72.2294	3.11379	0.534872	-5.82156	5.82994e-09	1.25212e-06
ENSG00000197849	OR8G1	0	0.484399	3.38242	1.94765	3.22447	12.3674	13.8917	24.7859	3.11155	1.07163	-2.90357	0.0036894	0.0347309
ENSG00000112232	KHDRBS2	1.04195	1.46643	0	1.14007	10.9803	10.1995	11.308	12.7366	3.10597	0.968535	-3.20688	0.00134184	0.0171459
ENSG00000281106	TMEM272	1.7472	1.18191	0	3.87375	7.80631	13.0551	11.3084	16.2348	3.10593	0.840544	-3.69514	0.000219764	0.00468047
ENSG00000107105	ELAVL2	38.5989	54.9913	35.7603	136.425	96.5687	587.952	680.617	606.005	3.09794	0.542218	-5.71345	1.10707e-08	2.06633e-06
ENSG00000183856	IQGAP3	1.5114	14.3061	2.82291	38.8173	44.3049	95.2653	44.2458	199.971	3.09056	0.570439	-5.41787	6.03135e-08	7.59538e-06
ENSG00000175305	CCNE2	0.932356	4.50948	0	6.87481	5.0032	38.529	26.3295	146.654	3.08779	0.707039	-4.36721	1.25846e-05	0.000529676
ENSG00000224865	AC009518.1	3.06612	1.81596	0	10.6403	2.50451	21.452	22.1887	17.3077	3.08576	0.886408	-3.4812	0.000499179	0.00846278
ENSG00000260071	AC012178.1	0	4.87407	2.62735	5.39606	8.62838	32.2523	48.3667	61.6228	3.08306	0.813766	-3.78863	0.00015148	0.0035527
ENSG00000286176	AC116317.1	5.85852	3.04652	3.06685	9.00404	5.99465	79.1819	37.4334	56.4103	3.08288	0.735894	-4.1893	2.79817e-05	0.000979265
ENSG00000134548	SPX	3.05957	0.529861	0.649361	5.20517	1.01728	16.0937	15.85	7.9159	3.07719	1.01963	-3.01795	0.00254491	0.0267071
ENSG00000176842	IRX5	2.15792	0.431494	2.2854	3.90051	3.54914	12.685	22.9959	16.7499	3.06768	0.803811	-3.81642	0.000135401	0.00328113
ENSG00000133101	CCNA1	0	1.39325	1.21084	3.49575	2.53364	17.033	9.16105	430.693	3.06687	0.911878	-3.36324	0.000770328	0.0115079
ENSG00000255042	AC109635.2	3.41586	0.847915	0	2.05753	1.09023	12.0199	14.3294	82.7904	3.06202	1.05692	-2.89712	0.00376608	0.0352306
ENSG00000231431	FAR2P4	10.3195	27.5601	11.5327	38.7269	41.1276	210.654	270.791	567.396	3.05786	0.589202	-5.18983	2.10484e-07	2.12908e-05
ENSG00000011677	GABRA3	7.38183	1.36969	0	3.34549	2.63976	36.6012	56.7463	30.0031	3.05557	1.01757	-3.00279	0.00267514	0.0275844
ENSG00000152953	STK32B	4.50245	20.3349	5.26391	26.9314	36.8468	123.521	149.852	178.392	3.05522	0.614215	-4.97418	6.55242e-07	5.3646e-05
ENSG00000129354	AP1M2	1.52775	1.66512	0	6.9169	0	19.4461	7.71286	30.8174	3.0543	1.1001	-2.77639	0.00549657	0.0453246
ENSG00000227745	AC098826.2	0	2.51639	0	4.20136	9.49794	21.2305	1.99044	55.92	3.04913	1.0275	-2.96754	0.00300197	0.0298644
ENSG00000277654	AC087633.2	1.00828	5.6168	13.1613	34.0144	19.9414	42.4718	56.8592	73.0854	3.04811	0.558177	-5.46083	4.73927e-08	6.3238e-06
ENSG00000157703	SVOPL	0.541177	2.07824	5.60176	24.0697	13.2171	12.6127	17.4826	24.697	3.04316	0.646472	-4.70733	2.50986e-06	0.000155537
ENSG00000186777	ZNF732	2.15433	3.38994	9.06848	22.7748	3.70505	77.2041	38.2293	83.4595	3.0311	0.70873	-4.27681	1.89589e-05	0.000727657
ENSG00000173404	INSM1	2.06546	0	0.812148	4.99383	1.21642	10.071	7.86866	12.2165	3.03009	1.0136	-2.98943	0.002795	0.028437
ENSG00000235500	SNX19P2	2.04124	6.44856	1.14137	22.3698	7.44147	27.7327	59.8644	37.3249	3.02958	0.720577	-4.20439	2.6179e-05	0.000936026
ENSG00000117399	CDC20	6.62477	8.28902	5.31697	16.1792	43.3158	94.9947	67.6107	288.462	3.02477	0.53149	-5.69111	1.26215e-08	2.30099e-06
ENSG00000253974	NRG1-IT1	0	2.04664	0	4.97711	0	14.5283	10.6946	57.9794	3.02289	0.99218	-3.04671	0.00231358	0.0251028
ENSG00000006377	DLX6	0	5.13323	1.17465	16.6639	3.04497	33.5905	30.8743	46.4519	3.02202	0.718531	-4.20583	2.60128e-05	0.000931146
ENSG00000286844	AC068688.1	0	3.8742	1.4247	4.27608	3.51369	39.9638	17.6653	32.352	3.01872	0.955365	-3.15975	0.00157904	0.0192396
ENSG00000228636	LINC02663	3.01522	0	0	1.69512	2.12355	9.80576	11.5086	55.2597	3.01658	1.02375	-2.9466	0.00321285	0.0314342
ENSG00000197653	DNAH10	17.4064	22.8408	19.6238	52.4837	26.8173	367.014	201.309	831.45	3.0138	0.632871	-4.76211	1.9158e-06	0.000125143
ENSG00000183571	PGPEP1L	5.93071	2.88438	2.67241	11.1797	8.0235	60.0645	35.617	43.931	3.01025	0.694155	-4.33656	1.44728e-05	0.000593232
ENSG00000234626	AL021937.3	2.73617	2.05972	3.15996	8.83232	7.57734	11.1864	53.2895	41.287	3.01021	0.741558	-4.05931	4.92184e-05	0.00152354
ENSG00000233656	AL445430.1	2.27175	0.989968	0	0.952082	2.42524	11.0805	19.5313	33.3952	3.00622	0.969781	-3.09989	0.00193591	0.022088
ENSG00000180806	HOXC9	3.15766	3.23832	0	21.0705	16.0648	22.9007	17.6449	18.2402	3.00608	0.599808	-5.01173	5.39424e-07	4.55922e-05
ENSG00000184012	TMPRSS2	1.38317	1.57213	2.30908	9.28748	9.14279	17.0354	17.6274	32.8706	3.00426	0.704181	-4.26631	1.9873e-05	0.000754429
ENSG00000163220	S100A9	10.6488	4.08946	6.06664	52.3711	106.901	23.089	34.5925	18.9535	2.99733	0.805767	-3.71985	0.000199342	0.00434081
ENSG00000211893	IGHG2	18.0416	0	15.578	40.1249	38.1732	19.9393	250.971	35.6508	2.99413	1.09238	-2.74093	0.00612653	0.0488332
ENSG00000126353	CCR7	3.00651	0.444805	0	5.67924	9.17361	13.5857	5.27702	6.93725	2.98959	0.94373	-3.16785	0.00153571	0.0188327
ENSG00000178803	ADORA2A-AS1	1.4144	9.02742	5.09049	40.4471	23.0911	59.2327	51.2096	165.667	2.98949	0.501248	-5.96409	2.45999e-09	6.35553e-07
ENSG00000132938	MTUS2	26.1439	43.2931	17.7357	139.974	91.9847	253.523	447.787	248.905	2.9884	0.464478	-6.43389	1.24379e-10	5.34266e-08
ENSG00000248144	ADH1C	4.71968	22.4622	3.8529	162.998	113.688	45.7307	24.4806	34.5286	2.98692	0.71282	-4.19029	2.78595e-05	0.000976079
ENSG00000139537	CCDC65	0	1.17567	4.64891	15.4226	3.47351	29.889	6.91879	184.044	2.98668	0.825152	-3.61955	0.000295119	0.00576576
ENSG00000138771	SHROOM3	3.18002	24.8208	2.60534	42.1535	40.9693	133.595	93.8338	118.905	2.98395	0.668241	-4.46537	7.993e-06	0.000378034
ENSG00000064218	DMRT3	6.09631	0.381757	1.64881	5.16527	3.15224	42.4662	26.2146	68.6587	2.97477	0.805175	-3.69456	0.000220266	0.00468264
ENSG00000103089	FA2H	1.18292	4.2861	0	7.26707	28.4669	32.5716	10.1157	34.6401	2.97001	0.715228	-4.15254	3.2881e-05	0.00111345
ENSG00000157087	ATP2B2	5.67344	1.73641	0	6.94174	3.96259	14.7567	48.5329	37.7008	2.96688	0.782407	-3.79199	0.000149442	0.00351806
ENSG00000283117	MGC4859	1.0169	1.00424	0	2.16554	2.3656	7.81333	10.9745	22.2168	2.96541	1.02534	-2.89211	0.00382661	0.0355529
ENSG00000287144	AC097511.1	3.03306	3.29157	1.23723	7.99587	3.66721	44.6523	26.0539	46.6682	2.96522	0.809576	-3.66269	0.000249582	0.00512854
ENSG00000185974	GRK1	2.27642	1.02305	0.737846	9.57313	3.53676	21.8221	11.735	14.9228	2.96505	0.756226	-3.92085	8.82366e-05	0.00238726
ENSG00000117148	ACTL8	8.87054	5.88209	4.36687	17.8984	3.71687	59.6785	115.415	79.111	2.96306	0.724736	-4.08847	4.34223e-05	0.00138514
ENSG00000187950	OVCH1	1.06616	0.832582	0	1.17248	4.71022	11.4236	8.41457	13.4488	2.96215	1.03039	-2.87479	0.00404291	0.0368635
ENSG00000229492	FO681548.1	1.05695	2.24557	0.942379	6.37212	7.88537	13.6181	20.9807	14.842	2.95847	0.707591	-4.18104	2.9018e-05	0.00100698
ENSG00000172061	LRRC15	1.85347	2.08836	2.01524	16.1963	19.1664	8.91982	17.645	5.44447	2.95446	0.835571	-3.53586	0.000406451	0.00735197
ENSG00000148408	CACNA1B	23.0833	25.2128	10.6641	38.3634	105.491	280.887	181.03	392.426	2.95404	0.489172	-6.03885	1.55215e-09	4.38476e-07
ENSG00000170419	VSTM2A	1.68971	0.807757	4.30445	5.84211	3.04419	14.434	13.011	15.7634	2.95056	0.779922	-3.78315	0.000154855	0.00361552
ENSG00000286923	AC004522.5	1.00989	0.872998	0	2.41722	6.43637	7.80071	5.09213	13.2302	2.95026	1.05121	-2.80653	0.00500777	0.0424976
ENSG00000159625	DRC7	0.661119	5.74945	1.27055	10.8698	9.27787	50.2026	10.3415	321.201	2.94977	0.819612	-3.59898	0.000319466	0.00614571
ENSG00000142945	KIF2C	15.2942	21.4224	6.18081	63.6955	40.7398	170.196	171.528	717.276	2.94845	0.492254	-5.98969	2.10241e-09	5.63464e-07
ENSG00000121101	TEX14	16.2435	20.1461	22.5136	43.9215	27.5315	310.054	224.037	968.62	2.94821	0.616349	-4.78334	1.72407e-06	0.000115025
ENSG00000277199	LINC01632	5.11862	1.31778	0	3.95057	6.17353	44.3646	9.44756	14.7537	2.94594	0.979436	-3.00779	0.00263156	0.0272696
ENSG00000273840	AF254983.1	5.0835	12.6933	10.1042	25.2233	34.4932	112.831	119.241	170.18	2.93927	0.518064	-5.67356	1.39858e-08	2.4777e-06
ENSG00000184221	OLIG1	2.36326	0	1.50084	2.95565	3.8272	19.3394	7.51139	15.5885	2.93335	0.933343	-3.14284	0.00167318	0.0200195
ENSG00000237605	DYRK3-AS1	0	1.39098	0	2.3348	0	7.40083	11.2301	31.4785	2.93246	1.00588	-2.91532	0.00355323	0.0338957
ENSG00000104901	DKKL1	0	1.9552	0	2.90566	6.15886	16.8281	3.45168	358.713	2.93191	0.983281	-2.98176	0.00286595	0.0289521
ENSG00000151962	RBM46	12.2225	23.9488	8.21476	38.5558	35.2089	213.92	182.931	447.158	2.92659	0.593298	-4.93275	8.10791e-07	6.32437e-05
ENSG00000231701	BMS1P13	0	2.90693	0	6.84721	10.0085	9.38549	13.2804	4.9624	2.92499	0.958884	-3.0504	0.00228534	0.0249083
ENSG00000258986	TMEM179	13.2247	8.40537	11.8355	49.7307	22.8694	99.4849	157.01	80.5665	2.92152	0.530628	-5.50577	3.67566e-08	5.36083e-06
ENSG00000217576	AL158066.1	0	6.81522	4.32514	21.7816	0	21.657	74.3344	100.145	2.91705	0.879887	-3.31525	0.000915598	0.0130383
ENSG00000181143	MUC16	4.65969	7.87319	5.2913	3.05918	15.9871	24.8663	137.316	252.282	2.91611	0.822817	-3.54405	0.000394031	0.00719188
ENSG00000183840	GPR39	1.08771	0.72108	0.815334	3.33388	0	8.28867	10.5867	43.0018	2.90003	0.949775	-3.05339	0.00226273	0.024748
ENSG00000181577	C6orf223	0.922431	1.22298	0	7.13149	5.65718	11.5693	2.80046	11.6355	2.89773	0.952296	-3.04289	0.00234317	0.0253012
ENSG00000007038	PRSS21	5.31805	4.95659	3.9752	4.03953	2.09454	109.173	24.7712	310.3	2.89212	0.874327	-3.30782	0.00094026	0.0133051
ENSG00000237118	CYP2F2P	0.886652	0	1.91933	5.18439	2.65235	7.98111	6.24834	12.511	2.89087	1.03101	-2.80391	0.00504873	0.0427065
ENSG00000197106	SLC6A17	3.9369	5.59871	12.835	11.2724	8.72339	66.3633	85.497	96.6536	2.88084	0.739386	-3.89625	9.76921e-05	0.0025656
ENSG00000105997	HOXA3	3.76409	8.43565	2.26315	48.2911	3.61271	79.311	14.8484	28.0854	2.87586	0.79791	-3.60425	0.000313062	0.00604103
ENSG00000183778	B3GALT5	15.2746	9.86451	6.11895	37.7705	29.5025	100.271	137.455	96.6427	2.87417	0.494798	-5.80878	6.29301e-09	1.33331e-06
ENSG00000277738	AC126175.2	4.17305	0.451173	1.05311	3.61373	1.30028	25.4034	18.4802	26.7526	2.87067	0.946666	-3.0324	0.00242614	0.0259433
ENSG00000161905	ALOX15	7.71986	3.13376	2.1473	6.69167	7.78997	46.945	67.194	49.1939	2.87008	0.755306	-3.79989	0.000144762	0.00342849
ENSG00000127152	BCL11B	9.66689	9.34437	6.93759	20.257	61.0466	103.479	70.0136	63.3674	2.8615	0.473089	-6.04855	1.46155e-09	4.28317e-07
ENSG00000087510	TFAP2C	0.928307	2.10814	5.02701	6.41365	23.3076	13.3538	32.3171	14.3188	2.85652	0.648424	-4.40532	1.05626e-05	0.000472483
ENSG00000279958	AC019278.1	1.02616	2.26945	0	8.17244	5.12835	10.8206	15.9864	14.7951	2.85223	0.736658	-3.87185	0.000108015	0.00277852
ENSG00000273111	LYPD4	0	5.78448	5.25427	4.53263	2.36062	86.9102	14.7664	718.447	2.84456	1.0073	-2.82396	0.00474343	0.0411337
ENSG00000007402	CACNA2D2	36.0381	57.0046	42.6941	167.58	111.753	441.151	582.91	380.919	2.83784	0.460877	-6.15747	7.39142e-10	2.4143e-07
ENSG00000182885	ADGRG3	1.76263	0.797319	0	14.8438	3.73175	7.60683	0.915406	5.58645	2.8358	1.02535	-2.7657	0.00568007	0.0462383
ENSG00000138944	SHISAL1	9.20366	14.661	20.7895	34.85	53.7264	131.362	202.3	187.163	2.83481	0.511013	-5.54744	2.89887e-08	4.41261e-06
ENSG00000080493	SLC4A4	5.13348	4.2928	3.25813	17.8683	15.1758	48.0055	39.4854	37.1817	2.83412	0.534605	-5.30134	1.14955e-07	1.27824e-05
ENSG00000285454	AC111006.1	1.03204	1.86574	2.25893	4.79709	7.44249	19.1876	17.4057	18.2471	2.83045	0.753338	-3.7572	0.000171823	0.00389859
ENSG00000184661	CDCA2	14.1061	18.8053	13.9153	39.082	27.6118	204.5	175.43	506.274	2.8265	0.571195	-4.9484	7.48246e-07	5.95501e-05
ENSG00000169884	WNT10B	0	1.92422	1.65943	5.48241	6.94681	26.2703	5.62164	14.7129	2.82648	0.801398	-3.52694	0.000420394	0.00753704
ENSG00000115112	TFCP2L1	18.6686	21.7492	9.0011	45.1283	67.7047	230.649	136.593	112.639	2.82577	0.487975	-5.79082	7.00436e-09	1.46424e-06
ENSG00000215458	AATBC	2.97194	1.03906	0.547866	9.4644	19.3953	5.30504	8.19616	32.2079	2.82313	0.785061	-3.59607	0.000323065	0.00620733
ENSG00000224309	ANKRD30BP2	4.71955	3.52565	0.986956	3.54914	5.7743	65.8398	12.5259	226.066	2.81783	0.80987	-3.47936	0.000502612	0.0084916
ENSG00000170516	COX7B2	0	2.13691	0	1.40162	1.23618	14.925	11.4313	94.2292	2.81767	0.892836	-3.15587	0.00160022	0.0194112
ENSG00000203952	CCDC160	0	3.44493	0	8.84827	1.36576	17.6016	15.1618	15.3836	2.81412	0.844706	-3.33148	0.00086385	0.0124323
ENSG00000102683	SGCG	3.06362	1.8885	2.50357	17.3502	9.80806	23.8857	15.0993	17.2959	2.81322	0.651935	-4.31519	1.59465e-05	0.000640051
ENSG00000160963	COL26A1	0	1.79079	2.1836	3.06253	7.58687	11.6606	17.6122	24.0293	2.81154	0.84145	-3.3413	0.000833877	0.01219
ENSG00000261466	AC136944.4	11.1436	7.38766	10.982	27.4101	32.8767	123.414	86.2164	126.592	2.80948	0.541834	-5.18513	2.15866e-07	2.15571e-05
ENSG00000197540	GZMM	1.02204	2.56906	1.69315	4.14923	14.6592	14.2171	20.0664	14.0068	2.80931	0.718823	-3.90821	9.29827e-05	0.00248141
ENSG00000271893	AC064834.1	0	1.78145	2.03275	6.00272	3.86139	11.019	17.1695	9.42385	2.80885	0.810132	-3.46715	0.000526004	0.00875323
ENSG00000260451	GEMIN8P2	0	3.09025	2.01699	7.20719	2.56566	24.1972	20.3342	25.5771	2.80406	0.724047	-3.87276	0.000107608	0.00277192
ENSG00000241728	AP001062.3	0.982016	0.856733	0	2.40526	2.50674	5.04629	8.94985	15.2283	2.80391	1.00633	-2.78628	0.00533167	0.0444051
ENSG00000165973	NELL1	2.37783	0	1.82154	7.32649	1.92416	13.6055	10.747	35.1453	2.80365	0.905522	-3.09617	0.00196039	0.0222644
ENSG00000141431	ASXL3	6.39958	45.1284	34.3834	139.707	98.8209	284.602	273.885	366.668	2.79795	0.503098	-5.56143	2.67568e-08	4.1128e-06
ENSG00000178965	ERICH3	1.23252	3.8241	1.50793	5.88143	15.877	38.8402	7.24043	705.129	2.7969	0.714402	-3.91503	9.03945e-05	0.00242984
ENSG00000272371	AL591167.1	1.02633	1.3802	0	8.26289	2.56592	5.43707	10.0743	16.693	2.79223	0.870493	-3.20764	0.00133827	0.0171072
ENSG00000232679	LINC01705	0	2.19075	0	6.67856	4.29275	11.095	7.41988	5.79798	2.79178	0.923814	-3.02202	0.00251094	0.0265192
ENSG00000261786	AC006058.1	2.02794	0.477116	2.59666	2.252	2.40244	13.2449	21.0578	16.7065	2.78996	0.876503	-3.18306	0.0014573	0.0181263
ENSG00000108691	CCL2	11.7886	86.7968	7.09805	63.3953	750.747	95.5067	77.5734	76.1188	2.78821	0.922195	-3.02345	0.00249908	0.0264385
ENSG00000176979	TRIM60	0	1.72369	0	7.96159	2.93362	7.87698	7.07962	19.3047	2.78649	0.903138	-3.08534	0.0020332	0.0228595
ENSG00000183117	CSMD1	31.0913	15.5616	115.797	57.0414	14.9842	1011.33	400.639	463.921	2.78459	1.00674	-2.76596	0.00567561	0.046214
ENSG00000159618	ADGRG5	3.99713	1.64442	5.89052	5.87708	8.75319	23.3368	66.6577	31.3075	2.78134	0.828586	-3.35673	0.000788713	0.0116769
ENSG00000168658	VWA3B	7.45651	2.14579	5.07886	13.2169	11.7921	50.18	42.2297	458.999	2.77914	0.634392	-4.38079	1.18249e-05	0.000505407
ENSG00000277010	AC120498.10	2.09639	4.79427	2.7393	29.2257	22.1486	17.6935	28.0463	16.4716	2.7774	0.507628	-5.47133	4.46677e-08	6.04987e-06
ENSG00000157456	CCNB2	5.23348	8.65028	14.8388	27.7029	17.4342	94.4654	98.3473	359.001	2.773	0.543175	-5.10517	3.30491e-07	3.03018e-05
ENSG00000171811	CFAP46	13.376	13.8602	12.2953	58.797	12.8849	140.28	148.727	926.944	2.76671	0.572604	-4.8318	1.35303e-06	9.68652e-05
ENSG00000170214	ADRA1B	0.845003	5.38905	3.52188	56.3769	20.9013	11.6993	3.53906	9.32211	2.76669	0.999724	-2.76745	0.00564965	0.0460461
ENSG00000235974	VN2R19P	1.9978	2.26116	8.84543	7.30124	11.3929	41.3706	52.0589	40.3312	2.76616	0.6808	-4.06311	4.84238e-05	0.00150488
ENSG00000265801	AC069366.2	7.15793	4.39795	1.28501	14.5438	12.6199	58.1696	33.6441	30.191	2.76398	0.647264	-4.27025	1.95255e-05	0.000744605
ENSG00000250829	AC108865.1	4.12142	5.30241	1.01085	9.78412	14.5022	37.5138	37.4617	26.0026	2.76165	0.725668	-3.80567	0.000141421	0.00337742
ENSG00000153162	BMP6	15.5066	18.2102	16.701	73.2855	40.7458	85.734	256.234	99.6481	2.75866	0.502263	-5.49246	3.96371e-08	5.67534e-06
ENSG00000244003	RN7SL143P	1.02786	0	2.05119	2.44444	0	7.08828	11.1224	13.484	2.7553	0.995747	-2.76707	0.00565627	0.0460804
ENSG00000172350	ABCG4	2.44179	1.61063	4.53427	10.9454	2.90569	26.0056	38.4869	95.1325	2.75451	0.704211	-3.91148	9.17311e-05	0.00245428
ENSG00000227477	STK4-AS1	0	4.30505	0	2.28436	8.55117	24.8122	16.1747	39.753	2.75001	0.780644	-3.52275	0.000427092	0.00763095
ENSG00000249196	TMEM132D-AS1	1.52928	3.85065	0.338073	6.80616	0.745006	24.2721	17.5294	27.071	2.7498	0.862108	-3.18963	0.00142457	0.0178253
ENSG00000003987	MTMR7	3.04433	3.79244	5.73733	25.5567	10.3825	25.0087	30.3585	39.1021	2.74524	0.45411	-6.04532	1.49113e-09	4.28966e-07
ENSG00000188582	PAQR9	3.55957	7.00587	5.17054	31.2955	12.3536	68.2557	35.2167	133.22	2.74316	0.534469	-5.1325	2.85915e-07	2.68426e-05
ENSG00000283982	AL445623.2	0	2.46605	0	6.73528	3.62332	9.12225	12.108	51.0729	2.74199	0.83473	-3.28488	0.00102027	0.0141186
ENSG00000065320	NTN1	12.2869	18.5319	10.1907	139.177	61.2984	80.2401	96.6274	121.519	2.73896	0.400469	-6.83936	7.95455e-12	5.19648e-09
ENSG00000099822	HCN2	17.801	6.53733	6.65834	23.2158	10.1975	123.245	107.873	82.0527	2.71945	0.660404	-4.11786	3.82415e-05	0.00125171
ENSG00000245662	LINC02211	1.69014	1.56563	3.28561	4.145	14.0502	10.5839	23.2866	29.613	2.7164	0.756684	-3.58987	0.000330845	0.0063181
ENSG00000245768	AC106793.1	10.9549	12.5475	6.10439	16.0505	17.9469	125.617	101.646	138.792	2.71047	0.606421	-4.46962	7.83591e-06	0.00037342
ENSG00000283259	AC242022.1	10.2692	2.69204	4.98009	13.3274	24.2199	67.3366	42.5918	566.035	2.70823	0.636299	-4.25623	2.07907e-05	0.000783573
ENSG00000103241	FOXF1	4.08689	4.20648	0	21.2836	21.8618	17.7578	20.5915	18.7092	2.704	0.55111	-4.90646	9.27327e-07	7.07499e-05
ENSG00000224458	GUSBP6	1.76906	2.1853	0.575464	1.4594	3.70344	19.0444	14.1547	28.1556	2.70291	0.902343	-2.99544	0.00274053	0.0280298
ENSG00000077092	RARB	0	12.6516	4.93185	58.1352	23.7175	63.8745	20.2972	20.6866	2.70285	0.75528	-3.57861	0.000345426	0.00651765
ENSG00000171954	CYP4F22	4.39806	1.43698	2.08016	4.89759	6.8086	32.4299	18.1399	22.6465	2.69798	0.736219	-3.66465	0.000247679	0.00509693
ENSG00000161798	AQP5	4.77859	18.438	5.29505	186.861	17.8257	32.4476	18.4865	484.057	2.69497	0.760673	-3.54288	0.000395778	0.00721117
ENSG00000065675	PRKCQ	3.21267	6.96568	0	12.1404	30.3107	34.1371	25.2407	32.0107	2.6846	0.609178	-4.40692	1.04851e-05	0.000470182
ENSG00000229146	SNX18P4	1.02998	3.16319	2.13452	10.875	1.28844	27.6848	18.241	128.266	2.67718	0.702254	-3.81226	0.000137701	0.00332106
ENSG00000104951	IL4I1	4.00058	5.9513	4.53076	25.9447	62.9381	27.3126	9.79068	156.168	2.67661	0.589122	-4.54339	5.53566e-06	0.000288822
ENSG00000178342	KCNG2	1.05789	2.72975	0	2.7566	4.62898	13.1683	20.3874	20.6594	2.67613	0.768456	-3.48247	0.000496804	0.00844583
ENSG00000231453	LINC01305	0	1.21287	1.88529	7.14594	11.9125	3.70454	4.81154	5.35414	2.66515	0.885853	-3.00857	0.00262482	0.0272238
ENSG00000273983	H3C8	3.98579	6.80202	5.66223	12.0938	7.01084	67.1308	54.5533	183.762	2.66331	0.67138	-3.96692	7.28059e-05	0.00207355
ENSG00000259855	AC007749.1	1.03544	2.40368	0	5.6364	3.72171	12.4107	14.1347	15.7316	2.65778	0.767821	-3.46146	0.000537246	0.00888993
ENSG00000257883	AC125603.2	4.07402	0.443212	0	7.22811	1.27608	10.9884	13.2568	11.0756	2.65734	0.87833	-3.02545	0.00248267	0.026362
ENSG00000146670	CDCA5	14.4463	11.8218	8.19144	34.493	29.3565	123.981	95.3502	348.415	2.6564	0.461819	-5.75204	8.81713e-09	1.74721e-06
ENSG00000099954	CECR2	56.2497	82.792	67.3077	332.527	220.498	526.435	661.267	564.034	2.65552	0.322416	-8.23633	1.77569e-16	6.96003e-13
ENSG00000143546	S100A8	6.65713	1.64708	0	20.9631	32.5423	3.65371	9.82192	12.5499	2.65383	0.932084	-2.8472	0.00441053	0.0390391
ENSG00000285772	AC000120.2	2.13488	2.30328	1.06181	7.62631	0	28.2048	11.6733	21.5356	2.65017	0.921898	-2.87469	0.00404427	0.0368652
ENSG00000287080	H3C3	17.3245	19.8878	19.6863	62.5325	37.5098	200.762	173.588	462.607	2.64483	0.482217	-5.48473	4.14099e-08	5.78924e-06
ENSG00000257891	AL929601.1	52.1335	36.02	12.5126	54.4863	42.0623	473.844	273.205	214.243	2.64218	0.64417	-4.10168	4.10163e-05	0.00132184
ENSG00000006047	YBX2	17.0202	30.9678	12.2301	54.3653	24.9181	334.332	88.6338	2827.6	2.63085	0.617901	-4.25771	2.06527e-05	0.000781192
ENSG00000278463	H2AC4	14.1986	12.7595	5.68837	32.7223	16.82	92.964	127.633	159.215	2.6287	0.560307	-4.69154	2.71153e-06	0.000165419
ENSG00000155265	GOLGA7B	6.03693	1.7246	1.09798	8.19074	5.8053	29.9948	23.1724	39.8698	2.6285	0.638727	-4.11522	3.86809e-05	0.00126083
ENSG00000211899	IGHM	3.72083	0	3.41132	13.8366	9.02639	6.00749	23.1701	12.0419	2.62786	0.812792	-3.23313	0.00122443	0.0161934
ENSG00000176788	BASP1	6.60765	6.79826	2.76414	23.9884	18.8169	71.6938	25.1904	30.0794	2.62038	0.512649	-5.11145	3.19692e-07	2.9457e-05
ENSG00000138622	HCN4	14.4717	8.89651	19.1218	33.53	20.0249	123.78	163.351	195.405	2.61722	0.543799	-4.81283	1.48806e-06	0.000103716
ENSG00000223764	LINC02593	4.84378	12.8559	8.22791	71.3212	57.9585	31.843	60.256	32.5403	2.61459	0.463026	-5.64673	1.63524e-08	2.78675e-06
ENSG00000135625	EGR4	7.56339	12.9522	5.34382	12.5517	87.4293	55.5554	62.3419	57.5941	2.61348	0.54677	-4.77985	1.75423e-06	0.00011605
ENSG00000253755	IGHGP	2.06819	0.893005	2.85009	6.35788	5.26941	16.9632	12.4375	68.6967	2.61076	0.693088	-3.76685	0.000165323	0.00378397
ENSG00000156395	SORCS3	1.02844	5.58406	3.46987	14.0361	3.67796	26.1155	43.9912	37.8924	2.61013	0.708762	-3.68266	0.000230809	0.00484761
ENSG00000254266	PKIA-AS1	4.83105	1.66088	2.85605	7.42193	7.34941	26.7329	27.9432	33.1677	2.60521	0.658858	-3.95412	7.68166e-05	0.0021603
ENSG00000188672	RHCE	4.36069	4.65522	1.14807	9.23577	11.7773	28.0492	39.1309	29.5869	2.60471	0.807829	-3.22434	0.00126265	0.0165061
ENSG00000243710	CFAP57	7.76988	5.96059	15.8348	11.7802	9.77925	117.979	101.145	289.418	2.60345	0.76684	-3.39503	0.000686205	0.0106464
ENSG00000131668	BARX1	3.09994	0.883908	0.863763	2.6128	0	10.1816	22.4535	13.9238	2.59999	0.943479	-2.75575	0.00585579	0.0472517
ENSG00000229703	LYPD9P	5.78301	2.43406	4.44533	8.71344	17.6299	33.8056	33.9887	50.2458	2.59829	0.549958	-4.72454	2.3064e-06	0.000145289
ENSG00000163808	KIF15	7.80955	10.3495	14.63	25.176	16.1396	84.7761	129.364	396.57	2.59108	0.679765	-3.81173	0.000137996	0.00332106
ENSG00000203989	RHOXF2B	40.6674	14.8316	3.04264	41.4721	47.8871	163.028	213.501	154.331	2.58956	0.645142	-4.01395	5.97123e-05	0.00177143
ENSG00000141682	PMAIP1	3.96185	13.4154	2.79531	11.3159	82.8284	40.3033	42.4957	33.5893	2.58836	0.646394	-4.00431	6.21982e-05	0.00182415
ENSG00000258710	LINC01193	30.2822	16.461	35.514	38.2075	60.1383	322.313	205.903	243.098	2.58415	0.645454	-4.00362	6.23796e-05	0.00182415
ENSG00000157470	FAM81A	7.88778	2.74215	3.53633	10.2383	26.1395	33.3188	32.121	34.6297	2.57237	0.519688	-4.94983	7.42784e-07	5.92658e-05
ENSG00000187867	PALM3	24.1394	17.8138	36.8032	53.8526	57.9361	177.995	329.284	122.888	2.57194	0.58465	-4.39911	1.08696e-05	0.000482775
ENSG00000113368	LMNB1	14.9062	20.4858	9.37766	33.9275	77.0268	104.026	148.587	136.342	2.56986	0.440069	-5.83967	5.23046e-09	1.13897e-06
ENSG00000164532	TBX20	0.970893	1.30044	2.36419	6.96419	2.3917	19.6101	2.90173	16.6067	2.56918	0.871225	-2.94893	0.00318876	0.0312664
ENSG00000276203	ANKRD20A3P	58.9213	57.5186	50.8438	158.136	118.689	494.928	552.268	863.809	2.56705	0.443615	-5.78667	7.17962e-09	1.47145e-06
ENSG00000152580	IGSF10	32.2261	25.2649	18.6293	253.128	205.149	42.8226	101.455	247.913	2.56409	0.588785	-4.35488	1.33138e-05	0.000552955
ENSG00000160999	SH2B2	5.88459	9.2217	8.53501	48.1001	31.9797	60.3108	49.2065	46.756	2.56242	0.466503	-5.49283	3.95538e-08	5.67534e-06
ENSG00000117090	SLAMF1	1.39021	1.6344	2.66899	12.808	17.1515	12.8187	2.74439	6.10869	2.5603	0.84268	-3.03828	0.0023793	0.0255774
ENSG00000065609	SNAP91	1.2534	26.9643	9.93545	53.4693	32.1723	108.876	107.259	251.018	2.55928	0.595221	-4.29972	1.71014e-05	0.00067031
ENSG00000196136	SERPINA3	156.659	491.64	167.56	898.532	2973.38	407.394	2124.66	530.177	2.55622	0.861386	-2.96756	0.0030017	0.0298644
ENSG00000101447	FAM83D	15.4453	6.53149	3.22226	16.7014	14.86	95.5492	66.9024	125.512	2.55615	0.596367	-4.28621	1.81748e-05	0.000705331
ENSG00000090889	KIF4A	1.84534	7.67962	3.32333	7.30839	13.232	32.8373	55.9384	82.2846	2.54865	0.635604	-4.0098	6.077e-05	0.0017961
ENSG00000197421	GGT3P	6.38639	6.11021	1.50565	3.88216	19.1888	41.1821	46.1757	30.0039	2.54715	0.80591	-3.16059	0.00157449	0.0191956
ENSG00000178233	TMEM151B	2.76121	0.399292	1.63871	2.23401	2.24763	14.9478	12.4504	26.3377	2.54358	0.85652	-2.96967	0.00298117	0.0297141
ENSG00000204099	NEU4	0.601931	6.47912	6.93335	34.6715	34.1648	14.0474	24.8754	17.7701	2.54031	0.80836	-3.14254	0.00167487	0.0200225
ENSG00000284837	AC007846.1	8.10812	7.24947	7.53589	26.048	12.4357	69.5828	67.2146	54.4821	2.53707	0.536889	-4.72551	2.29543e-06	0.000145117
ENSG00000125337	KIF25	1.39733	5.35865	1.42401	8.46658	6.2247	28.5319	19.004	14.3078	2.53605	0.711771	-3.56301	0.000366632	0.00683095
ENSG00000287188	AC068989.1	0.991219	1.53682	7.62844	7.92163	14.4642	14.3404	21.0281	13.8345	2.53328	0.668715	-3.78828	0.000151692	0.003555
ENSG00000175063	UBE2C	4.26766	1.98026	0	2.41695	2.5486	21.9605	20.4142	46.0896	2.53022	0.792614	-3.19225	0.00141169	0.0176924
ENSG00000265217	AC090358.1	4.73362	1.93059	3.64288	7.44972	2.65922	41.7421	23.3011	25.0008	2.52973	0.777371	-3.25421	0.00113708	0.015316
ENSG00000110427	KIAA1549L	72.4719	8.32026	6.03223	81.7016	96.4913	157.22	304.822	142.653	2.5257	0.655994	-3.85018	0.000118029	0.00297512
ENSG00000171759	PAH	5.47537	12.0501	11.6392	103.968	16.9668	45.8285	54.0052	91.9543	2.52509	0.707323	-3.56992	0.000357084	0.00668482
ENSG00000177483	RBM44	7.25511	21.8829	13.0721	41.8897	24.7965	182.421	80.2776	530.574	2.52403	0.564297	-4.47287	7.71768e-06	0.000369471
ENSG00000235890	TSPEAR-AS1	19.7883	2.53793	1.23563	6.95788	26.9944	77.3132	67.7032	44.2103	2.52269	0.776531	-3.24867	0.00115947	0.0155573
ENSG00000286363	AC087427.1	1.03306	2.00089	0	4.34675	0	9.92471	12.9834	10.2159	2.52163	0.918073	-2.74666	0.0060206	0.048271
ENSG00000253799	LINC01030	2.99566	4.62096	2.43775	6.87739	4.90865	34.7069	33.7895	34.0901	2.51799	0.693947	-3.6285	0.000285071	0.00562199
ENSG00000136011	STAB2	7.23389	44.8834	14.922	320.088	62.8178	92.5922	43.8099	103.087	2.51783	0.651989	-3.86177	0.000112566	0.00286738
ENSG00000214575	CPEB1	81.3467	139.664	66.4143	588.36	279.112	635.602	719.506	679.004	2.51636	0.313059	-8.03799	9.1323e-16	2.82178e-12
ENSG00000256417	AC006206.2	1.83985	1.22146	1.00836	7.07602	9.27362	7.76201	6.56263	8.63517	2.514	0.902528	-2.78551	0.00534429	0.0444393
ENSG00000251129	LINC02506	6.01226	0.832399	2.20377	7.14159	3.26796	32.3653	17.2188	19.8576	2.51386	0.794705	-3.16326	0.00156011	0.0190797
ENSG00000277693	AP003900.1	13.9788	11.4848	13.23	25.0673	26.7949	172.213	68.6855	233.166	2.51106	0.606439	-4.14066	3.46305e-05	0.00115645
ENSG00000273551	AC120498.8	4.08951	21.2868	10.1174	152.703	54.9861	55.4707	12.5156	22.6829	2.50934	0.83098	-3.01974	0.00252992	0.0266389
ENSG00000138166	DUSP5	55.8675	79.2959	23.2344	86.3998	385.97	380.212	360.78	344.626	2.50787	0.45336	-5.53173	3.1708e-08	4.73461e-06
ENSG00000113088	GZMK	2.72291	2.63908	2.68965	14.6845	26.4634	8.89829	8.48576	5.37701	2.50599	0.774005	-3.23769	0.001205	0.0159904
ENSG00000198010	DLGAP2	8.57838	12.1952	18.1025	13.8349	8.74681	139.924	132.737	381.522	2.50551	0.686664	-3.64882	0.000263449	0.00533311
ENSG00000105011	ASF1B	12.6318	7.98164	6.23536	28.1901	8.95862	121.752	41.8973	269.487	2.50421	0.582683	-4.29772	1.7256e-05	0.000675526
ENSG00000092758	COL9A3	5.81384	30.9783	13.4372	55.1469	61.7999	93.2855	174.663	135.585	2.50296	0.506731	-4.93943	7.83506e-07	6.1575e-05
ENSG00000112309	B3GAT2	5.81271	8.47456	2.53155	14.8622	10.0318	55.4178	52.1492	42.3544	2.50023	0.606932	-4.11945	3.7978e-05	0.00124569
ENSG00000216307	AL136309.1	4.05035	12.7331	3.0256	10.9507	14.1378	67.9629	65.4359	72.2618	2.49765	0.65882	-3.7911	0.00014998	0.00352278
ENSG00000160886	LY6K	10.3528	13.3396	10.0408	41.2298	17.4853	145.734	51.29	339.639	2.49639	0.515202	-4.84545	1.26323e-06	9.10602e-05
ENSG00000269068	AC009955.4	0	3.10582	0.945696	6.27157	7.97025	15.8768	7.15067	8.75723	2.49613	0.835584	-2.98729	0.00281462	0.0285903
ENSG00000145975	FAM217A	0	1.60686	1.18208	3.46086	2.93589	12.318	5.56962	119.512	2.49554	0.890546	-2.80226	0.00507454	0.0427748
ENSG00000263612	AF186192.3	1.0188	1.34564	0	1.23612	2.55949	11.9437	5.11893	19.2004	2.49509	0.886356	-2.81499	0.00487783	0.0418681
ENSG00000133067	LGR6	12.5016	17.0553	8.07787	65.1183	26.9582	49.1347	148.531	134.303	2.4869	0.479421	-5.1873	2.13362e-07	2.15125e-05
ENSG00000224389	C4B	150.564	638.189	173.277	1065.85	2076.81	2372.67	1680.38	644.319	2.48517	0.579797	-4.28628	1.8169e-05	0.000705331
ENSG00000260986	AC126335.1	3.0707	3.24159	0	3.4615	8.88233	27.8066	11.0542	26.6671	2.47585	0.772871	-3.20344	0.00135796	0.0172675
ENSG00000258888	AC112693.1	1.01243	1.88641	1.36344	12.3065	13.4074	5.14579	2.98688	4.81017	2.47339	0.901604	-2.74332	0.00608218	0.0485865
ENSG00000050767	COL23A1	8.08878	19.2013	13.2032	87.4403	11.713	92.4783	112.494	92.2987	2.46987	0.558817	-4.41982	9.87835e-06	0.000446977
ENSG00000075886	TUBA3D	6.93129	20.9366	18.4315	31.1244	9.92748	191.877	110.539	994.377	2.46898	0.66359	-3.72065	0.000198714	0.00433611
ENSG00000276368	H2AC14	6.13586	13.4099	7.03092	18.4489	13.32	79.1465	90.6935	122.624	2.46717	0.565909	-4.35966	1.30267e-05	0.000541747
ENSG00000225778	PROSER2-AS1	9.38367	7.23824	1.03692	13.1016	20.4431	28.3161	75.0067	85.5395	2.46389	0.597721	-4.12214	3.75368e-05	0.00123379
ENSG00000231106	LINC01436	1.02741	1.87741	1.235	5.78225	7.42708	6.30575	13.1862	9.6582	2.46258	0.791959	-3.10948	0.00187419	0.0215666
ENSG00000115085	ZAP70	6.412	13.6788	4.31729	30.4831	99.1333	49.8755	11.735	56.4928	2.45924	0.640776	-3.83791	0.000124087	0.00306862
ENSG00000185594	SPATA8	0	3.85832	1.02822	1.49103	3.62743	31.3826	5.08751	712.858	2.45887	0.879751	-2.79496	0.00519058	0.0434958
ENSG00000250033	SLC7A11-AS1	3.67102	3.0965	7.94439	17.5207	3.02107	41.173	42.991	97.9421	2.45392	0.658281	-3.72776	0.000193186	0.00425959
ENSG00000168830	HTR1E	2.03008	1.37683	0	8.22018	2.47022	10.6124	5.10218	5.16857	2.4531	0.866989	-2.82945	0.00466286	0.0406253
ENSG00000167646	DNAAF3	0	3.60738	3.00865	9.35854	16.1899	19.4674	9.62835	315.262	2.451	0.583499	-4.20053	2.66292e-05	0.000945653
ENSG00000258949	AL049870.3	1.02894	2.74356	0	3.61105	1.31352	15.728	13.0911	14.9291	2.4473	0.806202	-3.03559	0.00240067	0.0257448
ENSG00000062282	DGAT2	35.3768	19.5036	14.5937	55.7421	35.5358	220.386	183.462	380.262	2.44177	0.530017	-4.60697	4.08585e-06	0.000225961
ENSG00000172460	PRSS30P	10.9808	2.7087	5.29206	11.5166	16.6992	30.2323	73.0883	99.6637	2.4402	0.583255	-4.18376	2.86722e-05	0.000997864
ENSG00000278848	TP53TG3F	0	8.33866	0	12.3513	7.2677	32.293	19.211	24.7664	2.4353	0.849583	-2.86647	0.0041508	0.0374552
ENSG00000224273	AC005077.2	1.04035	2.28734	3.3712	3.61569	5.21887	24.2323	14.2906	37.1335	2.43391	0.703778	-3.45835	0.000543498	0.00895942
ENSG00000120093	HOXB3	16.5644	10.5724	4.39485	41.9948	10.8167	120.415	41.5243	102.243	2.43161	0.598214	-4.06478	4.80776e-05	0.00149855
ENSG00000077800	FKBP6	11.5863	22.6441	10.4276	26.0597	33.3929	152.739	115.764	526.691	2.43146	0.541999	-4.4861	7.25403e-06	0.000354859
ENSG00000162073	PAQR4	9.06099	10.1626	3.15202	22.5471	44.9773	43.5816	55.8524	46.1333	2.43104	0.387542	-6.27298	3.54199e-10	1.26212e-07
ENSG00000260683	AL591643.1	3.04283	5.09316	0	9.25902	7.39385	26.1351	23.428	28.9496	2.42688	0.686488	-3.53521	0.00040745	0.00735544
ENSG00000287122	AC026495.2	6.11093	4.56785	6.7971	14.1655	14.9573	56.69	34.4764	99.5412	2.4265	0.529374	-4.5837	4.56809e-06	0.00024612
ENSG00000173930	SLCO4C1	3.00716	28.7873	5.0833	147.174	74.0341	47.5772	12.669	52.771	2.42579	0.704053	-3.44546	0.000570089	0.00928156
ENSG00000165182	CXorf58	2.47792	1.18572	0	2.66131	2.8871	8.73614	15.2539	21.2747	2.42568	0.803343	-3.01948	0.00253207	0.0266499
ENSG00000163508	EOMES	1.51976	1.72532	3.33653	11.0086	14.4586	14.5756	6.00048	8.15017	2.42361	0.795832	-3.04538	0.00232385	0.0251707
ENSG00000080007	DDX43	21.32	27.2116	7.13228	70.5722	39.0869	190.515	105.001	233.383	2.41734	0.497686	-4.85716	1.19082e-06	8.64363e-05
ENSG00000095777	MYO3A	4.15249	9.13643	9.08572	7.38847	6.62181	94.772	48.9248	155.59	2.41692	0.744891	-3.24466	0.00117593	0.015722
ENSG00000180777	ANKRD30B	9.16457	17.083	7.63852	23.3413	32.6645	110.639	79.8765	779.888	2.40912	0.65353	-3.68632	0.000227518	0.00479132
ENSG00000168546	GFRA2	13.4703	19.2822	17.3287	44.198	80.5691	114.484	119.935	90.8221	2.40607	0.355014	-6.77739	1.22366e-11	7.3789e-09
ENSG00000130829	DUSP9	2.46735	4.01581	0	8.25088	3.04516	16.323	21.9892	25.3223	2.40146	0.720881	-3.33129	0.000864459	0.0124343
ENSG00000135447	PPP1R1A	0	4.59754	4.70039	10.0907	5.80123	22.5683	30.4158	22.2224	2.39979	0.811801	-2.95613	0.00311525	0.0307282
ENSG00000137261	KIAA0319	10.0145	3.55905	2.28686	11.2398	16.5156	36.6609	40.0685	62.6026	2.39816	0.569011	-4.21461	2.50206e-05	0.000900769
ENSG00000140534	TICRR	24.0794	16.4291	4.70338	40.9303	19.9092	146.821	105.627	223.947	2.38749	0.559343	-4.26839	1.96893e-05	0.000748361
ENSG00000164683	HEY1	7.12414	17.2683	10.5808	65.8084	48.0223	79.2756	59.9575	60.7764	2.38747	0.449441	-5.31208	1.08379e-07	1.20941e-05
ENSG00000087085	ACHE	6.63859	7.44071	10.0895	36.723	21.6627	52.1549	59.7937	49.4747	2.3869	0.47111	-5.06655	4.05098e-07	3.57821e-05
ENSG00000234948	LINC01524	15.6662	17.4334	14.9283	49.7626	47.0707	115.388	122.314	160.72	2.38403	0.39406	-6.04992	1.44921e-09	4.28317e-07
ENSG00000168621	GDNF	3.81893	3.01204	1.15591	6.45687	6.84703	10.2506	39.195	15.8549	2.38241	0.769046	-3.09787	0.00194915	0.0221871
ENSG00000027869	SH2D2A	3.7915	3.0049	1.3082	8.86002	33.6404	11.3597	3.52799	8.61967	2.38172	0.758355	-3.14064	0.0016858	0.0200995
ENSG00000141294	LRRC46	3.70575	4.55437	0.879848	5.55475	4.0402	22.2798	36.881	261.4	2.37933	0.780332	-3.04913	0.00229508	0.0249624
ENSG00000169071	ROR2	39.3495	155.785	61.1605	568.488	345.938	484.251	385.1	282.612	2.37615	0.382299	-6.21541	5.11904e-10	1.74476e-07
ENSG00000070886	EPHA8	2.33952	2.53467	6.29153	4.88036	12.3204	30.2613	28.2803	42.373	2.37311	0.591829	-4.00979	6.07732e-05	0.0017961
ENSG00000165731	RET	29.5814	27.3502	22.4004	69.5489	99.3606	171.53	199.698	104.097	2.3716	0.319934	-7.41279	1.23669e-13	1.29262e-10
ENSG00000113073	SLC4A9	1.18188	3.58933	1.74593	6.24996	2.94342	23.7823	13.9754	15.1688	2.36968	0.741125	-3.19741	0.0013867	0.0175107
ENSG00000154479	CCDC173	0.677237	3.71626	14.2195	17.1665	11.4014	25.5375	21.4817	248.233	2.36893	0.740284	-3.20003	0.00137416	0.0174169
ENSG00000138650	PCDH10	4.1413	6.62053	2.13656	26.3627	10.5267	35.2164	24.3061	89.1701	2.36833	0.604949	-3.91493	9.04304e-05	0.00242984
ENSG00000225420	AC104134.1	0	6.14219	5.10161	4.56098	7.29108	39.2934	28.9725	29.1422	2.36132	0.801354	-2.94666	0.00321227	0.0314342
ENSG00000028277	POU2F2	13.8611	17.2841	23.0645	54.2804	147.945	96.9488	68.0311	206.21	2.35974	0.359669	-6.56087	5.34947e-11	2.81272e-08
ENSG00000139973	SYT16	11.047	10.1726	1.132	10.1751	28.4666	61.6817	52.0166	238.856	2.35697	0.688472	-3.42348	0.000618259	0.00988111
ENSG00000146090	RASGEF1C	5.84572	3.46383	4.61324	7.22482	6.26638	11.9394	70.5026	68.8804	2.35462	0.695364	-3.38617	0.000708757	0.010889
ENSG00000113763	UNC5A	3.01272	2.19848	2.69906	7.56669	8.73345	9.82676	24.9537	17.3669	2.34973	0.654126	-3.59217	0.000327934	0.00627013
ENSG00000008277	ADAM22	31.5921	110.933	38.3448	584.206	204.178	258.4	196.593	195.5	2.34948	0.439643	-5.34407	9.08836e-08	1.06337e-05
ENSG00000224769	MUC20P1	6.21507	9.01643	29.2874	98.0854	144.367	45.9021	10.4578	41.9957	2.34243	0.701351	-3.33988	0.000838146	0.0122127
ENSG00000144229	THSD7B	7.26921	6.41642	12.1845	9.00446	9.45023	51.157	105.218	47.9556	2.34025	0.672325	-3.48082	0.000499876	0.00846278
ENSG00000099994	SUSD2	4.99924	17.9307	13.1112	65.3482	57.9927	62.3684	69.7684	109.44	2.33899	0.310377	-7.53596	4.84753e-14	6.08016e-11
ENSG00000165124	SVEP1	93.3587	387.748	231.108	1619.49	1799.33	771.308	618.777	493.059	2.33713	0.541794	-4.31368	1.60558e-05	0.000640538
ENSG00000170312	CDK1	2.07355	8.28527	3.22838	12.7425	5.21946	53.4475	39.6501	137.395	2.33705	0.723126	-3.23186	0.00122986	0.0162421
ENSG00000066279	ASPM	18.8481	53.4962	29.6939	64.8304	47.7368	279.012	305.351	510.141	2.33675	0.574816	-4.06522	4.79875e-05	0.00149855
ENSG00000100162	CENPM	0.835498	5.89215	2.30166	6.83062	23.8136	20.4129	17.0696	56.6281	2.33313	0.526886	-4.42816	9.50412e-06	0.000432771
ENSG00000254510	AP001107.5	1.05789	5.14866	0	6.79102	13.256	7.37075	19.7238	12.63	2.33301	0.711111	-3.28079	0.00103515	0.0142866
ENSG00000171724	VAT1L	10.2717	16.578	7.58961	21.1549	14.5225	84.5155	114.32	59.888	2.33284	0.636211	-3.66677	0.000245632	0.00506835
ENSG00000177511	ST8SIA3	7.82116	12.8934	19.2438	16.69	12.4393	97.0483	137.458	59.5517	2.33067	0.673665	-3.45968	0.000540823	0.00893129
ENSG00000102554	KLF5	15.1759	53.2394	17.4768	220.595	78.2045	188.72	108.759	263.606	2.33027	0.416816	-5.59065	2.26227e-08	3.61929e-06
ENSG00000214212	C19orf38	6.87236	13.6362	3.60422	42.8969	22.8464	73.1487	33.5456	74.1441	2.32478	0.447874	-5.19071	2.09494e-07	2.12908e-05
ENSG00000286109	AL357972.1	7.24659	6.32115	1.11661	4.78726	7.63244	51.1963	36.8669	35.482	2.32334	0.727739	-3.19255	0.00141024	0.0176833
ENSG00000126787	DLGAP5	5.2829	11.0609	14.2206	11.0864	14.1184	91.5286	66.7111	235.249	2.31906	0.660344	-3.5119	0.000444918	0.00785104
ENSG00000265015	AP005901.3	1.01106	3.36604	2.75321	6.58593	6.68955	18.2657	18.0721	12.2047	2.31644	0.701097	-3.30402	0.000953074	0.0134311
ENSG00000251095	AC093866.1	11.5857	5.58388	9.02048	23.5947	15.2047	55.7172	73.6529	82.7934	2.31624	0.552477	-4.19247	2.75933e-05	0.000971093
ENSG00000271936	AC012073.1	6.13122	3.19876	2.11986	15.5959	10.179	11.8842	35.7062	25.5462	2.31534	0.583596	-3.96736	7.26718e-05	0.00207161
ENSG00000122728	TAF1L	7.23832	14.6576	14.6938	36.1686	19.7114	102.754	85.3084	183.352	2.31242	0.496698	-4.65559	3.23055e-06	0.000188993
ENSG00000105880	DLX5	1.01479	4.94532	1.22505	2.43999	10.8172	17.1988	23.3178	11.2684	2.31078	0.831681	-2.77845	0.0054619	0.0451182
ENSG00000169894	MUC3A	3.05068	11.1969	9.55394	45.4443	40.3911	48.1911	24.9854	51.4256	2.31056	0.430834	-5.36301	8.18486e-08	9.685e-06
ENSG00000232546	AC027644.1	3.17509	1.36549	1.04368	7.44246	12.3084	8.18775	7.13787	11.4333	2.31	0.750365	-3.0785	0.00208047	0.0232492
ENSG00000226281	AL031123.1	2.22997	3.11131	4.13756	2.57617	10.29	28.7291	21.3853	16.8234	2.30864	0.741939	-3.11163	0.00186057	0.0214966
ENSG00000242173	ARHGDIG	3.18602	2.54656	2.65334	9.4864	6.44466	13.7971	22.0232	16.9202	2.30299	0.584255	-3.94176	8.08842e-05	0.00225247
ENSG00000184058	TBX1	11.6835	19.5617	11.1667	84.3132	49.0644	79.5508	73.1104	92.9425	2.29986	0.354777	-6.48256	9.0179e-11	4.1146e-08
ENSG00000102239	BRS3	1.99576	6.89122	1.55651	25.6145	10.4341	28.904	14.6184	15.5056	2.29608	0.638864	-3.594	0.00032564	0.00623388
ENSG00000061455	PRDM6	13.5018	8.41514	2.7577	25.963	13.8623	57.3971	44.3556	54.7588	2.2899	0.738834	-3.09934	0.00193954	0.0221157
ENSG00000228709	LINC02575	11.3437	1.79206	1.02054	7.40338	25.8131	24.4309	25.8049	23.3496	2.28739	0.592553	-3.86023	0.00011328	0.00288088
ENSG00000124678	TCP11	3.63619	17.6671	4.17866	22.5989	27.6019	75.2204	44.5065	1287.75	2.28354	0.554138	-4.12089	3.77412e-05	0.00123922
ENSG00000254815	LMNTD2-AS1	2.88325	4.10789	4.50614	14.1822	8.19215	31.1145	21.0585	56.5415	2.28306	0.543274	-4.20241	2.64089e-05	0.000942099
ENSG00000228430	AL162726.3	6.26808	3.37713	1.85999	3.03157	2.96411	32.4307	37.8047	49.5445	2.28051	0.817479	-2.78968	0.00527599	0.0440232
ENSG00000177994	C2orf73	2.92211	2.04829	1.4162	16.0801	10.2413	6.35136	8.63545	93.3178	2.28013	0.804917	-2.83274	0.00461503	0.0402802
ENSG00000275325	PDCD6IPP1	7.2627	10.9566	5.42256	21.377	29.5346	39.2065	75.0235	47.5524	2.27667	0.510726	-4.45772	8.28374e-06	0.000387114
ENSG00000164647	STEAP1	4.53831	3.24962	1.75593	11.5962	6.67306	25.6382	19.8047	30.3311	2.27645	0.660594	-3.44606	0.000568822	0.00926574
ENSG00000176165	FOXG1	0	8.90564	3.12731	2.40599	6.1368	48.7431	27.4765	128.713	2.2749	0.780791	-2.91359	0.00357299	0.0340025
ENSG00000240891	PLCXD2	4.6567	16.0528	9.58823	36.6975	23.6632	111.962	29.1047	82.9569	2.27434	0.606297	-3.75121	0.000175986	0.00395867
ENSG00000101222	SPEF1	2.22791	0.435435	1.50957	3.34863	2.77973	7.77509	7.94041	58.3667	2.27405	0.816451	-2.78529	0.00534797	0.0444506
ENSG00000187172	BAGE2	62.3951	36.9531	24.8755	73.0581	101.133	309.711	313.117	313.79	2.26984	0.492324	-4.61045	4.01795e-06	0.000223785
ENSG00000135097	MSI1	17.5291	12.9017	10.2486	94.9346	58.6325	67.4583	42.7821	225.722	2.26981	0.386644	-5.87054	4.3438e-09	1.00661e-06
ENSG00000233143	DIRC3-AS1	9.34255	10.0466	1.4548	13.3498	14.0038	67.9538	45.24	59.7632	2.26813	0.64429	-3.52036	0.000430959	0.00768253
ENSG00000259033	AL356804.1	8.46061	8.39426	3.38641	11.3528	11.051	62.6602	46.1738	57.3943	2.2646	0.623916	-3.62965	0.000283809	0.00561476
ENSG00000287224	AC099791.4	2.04224	0.946194	1.29516	4.52216	8.53138	3.09714	9.07726	8.5889	2.24944	0.815587	-2.75807	0.0058144	0.0470266
ENSG00000171509	RXFP1	3.50889	3.69426	0	9.66319	15.1514	22.5398	6.77196	15.177	2.24875	0.608864	-3.69335	0.000221317	0.0046976
ENSG00000187546	AGMO	43.6244	27.3445	38.5143	32.6717	46.5187	262.309	351.944	200.768	2.24629	0.614933	-3.65291	0.000259286	0.00527607
ENSG00000173894	CBX2	51.9485	27.9302	35.2027	77.1103	68.2137	264.511	308.5	259.453	2.2418	0.471473	-4.75489	1.98552e-06	0.000128637
ENSG00000230882	AC005077.4	16.51	15.0286	3.43441	43.9865	33.2598	94.4595	49.8963	180.836	2.23979	0.51946	-4.31177	1.61956e-05	0.000644475
ENSG00000162706	CADM3	10.3278	18.8576	2.83286	39.2718	25.464	72.8474	74.0984	76.951	2.23804	0.494504	-4.52583	6.0158e-06	0.000304745
ENSG00000267149	AC011476.2	2.04158	2.66376	0	10.1992	9.04934	6.70484	8.19771	4.74623	2.23445	0.798204	-2.79934	0.00512065	0.043094
ENSG00000177602	HASPIN	6.21719	6.38299	1.0262	11.0073	5.02092	36.9799	35.4859	152.349	2.23397	0.642387	-3.47761	0.00050591	0.00850934
ENSG00000113722	CDX1	1.83873	0.786803	5.49668	6.87455	2.81448	18.1384	14.9343	20.8155	2.23151	0.772211	-2.88977	0.00385529	0.0357067
ENSG00000140798	ABCC12	16.5974	2.05031	1.9417	16.1277	1.86957	33.3754	46.4314	191.13	2.22746	0.777768	-2.86391	0.00418443	0.0376179
ENSG00000165490	DDIAS	15.5863	15.3238	19.4455	35.8951	8.92976	140.448	126.346	165.593	2.22548	0.636933	-3.49406	0.000475731	0.00819192
ENSG00000092054	MYH7	3.10718	2.26323	1.94888	8.72109	7.69819	13.2909	14.5155	32.0024	2.22501	0.612707	-3.63145	0.000281836	0.00558983
ENSG00000184357	H1-5	16.5413	13.7444	7.74265	36.3412	33.8538	74.308	91.8865	121.086	2.22302	0.391127	-5.68363	1.31864e-08	2.37636e-06
ENSG00000127564	PKMYT1	12.866	16.3695	11.2706	8.8794	16.411	174.23	53.8562	489.585	2.22115	0.655571	-3.38811	0.00070376	0.0108548
ENSG00000250208	FZD10-AS1	41.4998	64.387	30.684	520.116	227.076	61.5799	48.0834	94.0743	2.21947	0.638132	-3.47808	0.000505029	0.00850862
ENSG00000229205	LINC00200	13.5717	8.01762	4.60409	23.8016	11.4511	59.2594	67.721	83.4347	2.21931	0.514404	-4.31433	1.60089e-05	0.000640051
ENSG00000002933	TMEM176A	33.1828	112.967	19.0921	359.715	326.567	204.98	140.715	95.3912	2.21557	0.686045	-3.22949	0.00124013	0.0163388
ENSG00000161860	SYCE2	5.09325	5.33776	0.554002	3.75302	12.9597	33.5061	11.0707	84.9787	2.20979	0.716306	-3.08497	0.00203571	0.0228795
ENSG00000235092	ID2-AS1	11.7993	41.7233	26.9998	74.431	72.7678	197.19	155.76	139.177	2.20882	0.432021	-5.11277	3.17471e-07	2.93656e-05
ENSG00000154451	GBP5	29.3665	34.4719	30.8043	105.464	139.649	176.074	164.409	122.599	2.20817	0.324947	-6.79549	1.07946e-11	6.83807e-09
ENSG00000176927	EFCAB5	1.33114	5.66644	3.40404	60.301	7.39056	5.11572	12.9685	245.494	2.20768	0.774992	-2.84865	0.00439051	0.0388907
ENSG00000231784	DBIL5P	5.38194	3.15136	5.886	25.9293	8.3769	23.6382	27.3643	118.327	2.20492	0.502531	-4.38763	1.14593e-05	0.00049811
ENSG00000130812	ANGPTL6	3.19425	2.49861	3.44171	1.98848	6.37386	23.2344	21.5895	22.52	2.2022	0.68257	-3.22633	0.00125388	0.0164441
ENSG00000287356	AL590822.3	6.15874	4.52714	6.0551	4.43388	13.3281	33.5064	48.4985	46.437	2.19123	0.624489	-3.50883	0.000450081	0.00791542
ENSG00000140481	CCDC33	1.00529	6.88229	4.30688	8.74878	5.25949	22.0792	40.8561	90.9807	2.19055	0.758987	-2.88615	0.00389984	0.0359741
ENSG00000205037	AC134312.1	5.17006	4.5339	2.86672	31.7516	27.0416	14.4584	4.15943	9.60525	2.1866	0.696084	-3.14128	0.00168209	0.0200858
ENSG00000130035	GALNT8	2.00382	7.16846	3.61871	14.9691	9.25589	25.6829	31.5747	107.958	2.1861	0.610051	-3.58348	0.000339051	0.00641618
ENSG00000148835	TAF5	27.749	36.9247	31.7372	87.1066	75.6143	216.933	208.121	249.89	2.18517	0.373386	-5.85231	4.84784e-09	1.08581e-06
ENSG00000235944	ZNF815P	16.6388	18.2164	18.3549	51.2928	38.1634	88.0808	143.286	91.6158	2.18138	0.469356	-4.6476	3.35816e-06	0.000193542
ENSG00000232872	CTAGE3P	4.07907	3.91339	4.43246	10.9603	14.211	23.7343	24.8364	49.5665	2.18052	0.60749	-3.58939	0.000331449	0.00632193
ENSG00000100156	SLC16A8	1.93464	4.07717	1.07831	15.0441	10.018	13.7034	9.89243	9.64306	2.17937	0.650756	-3.34898	0.000811085	0.0119405
ENSG00000206549	AC109583.1	0	4.4386	0	17.3255	6.27351	12.0625	2.07707	28.6733	2.17524	0.750239	-2.8994	0.00373879	0.0350695
ENSG00000275759	AC026367.3	0	2.37043	2.94724	10.7393	6.07552	4.9928	10.7362	8.11573	2.17322	0.767571	-2.83129	0.00463601	0.0404184
ENSG00000169607	CKAP2L	17.3194	16.4418	24.2165	31.5486	32.6522	89.6512	194.428	244.34	2.17242	0.539564	-4.02625	5.66737e-05	0.00170273
ENSG00000236816	ANKRD20A7P	73.3808	129.252	89.5591	206.094	170.251	690.392	691.97	953.733	2.17094	0.512815	-4.23337	2.30212e-05	0.000846279
ENSG00000109321	AREG	3.00395	10.4869	0	3.23303	38.5783	24.1272	26.5404	44.8849	2.16875	0.710962	-3.05044	0.00228505	0.0249083
ENSG00000100095	SEZ6L	7.55957	7.26158	3.83741	31.9567	23.4927	14.1557	47.8228	21.1291	2.16529	0.583544	-3.71059	0.000206781	0.00446866
ENSG00000248905	FMN1	199.954	210.295	219.344	553.289	520.361	1167.84	1519.38	2018.16	2.16276	0.357695	-6.04636	1.48151e-09	4.28966e-07
ENSG00000166351	POTED	10.03	10.3382	18.1499	16.9318	4.81919	100.214	104.734	235.843	2.15932	0.778576	-2.77342	0.00554705	0.0455337
ENSG00000183979	NPB	6.22896	5.49244	7.00109	14.1927	3.50739	48.0765	50.7129	31.2481	2.15836	0.652767	-3.30649	0.000944737	0.0133426
ENSG00000175183	CSRP2	43.3216	57.2957	38.2458	307.932	171.909	174.238	183.548	171.13	2.15202	0.23583	-9.12532	7.15265e-20	4.52519e-16
ENSG00000168062	BATF2	7.39264	7.9269	8.86927	34.7889	76.4245	15.5635	18.0651	16.6946	2.14963	0.585637	-3.67058	0.000241999	0.00501214
ENSG00000148773	MKI67	27.1123	24.6319	7.49424	40.384	103.493	102.577	85.3113	350.52	2.14961	0.406402	-5.28935	1.22749e-07	1.34582e-05
ENSG00000159753	CARMIL2	6.29238	7.17999	12.6551	11.7069	42.6837	48.5061	43.515	32.3015	2.14772	0.668886	-3.21089	0.00132325	0.0169984
ENSG00000198580	AC073343.1	6.29565	4.52646	0	17.8999	22.3312	18.396	9.07411	12.8019	2.14688	0.593325	-3.6184	0.000296435	0.00578427
ENSG00000261628	AC087481.2	2.13717	1.8497	1.05415	3.5757	9.57647	5.66485	11.4684	14.3611	2.14545	0.758738	-2.82766	0.00468893	0.0408079
ENSG00000180828	BHLHE22	8.22214	16.2597	2.85602	43.1482	61.6617	50.1334	11.8345	17.9959	2.14249	0.694594	-3.08451	0.00203885	0.0229066
ENSG00000284668	LINC02780	1.26572	3.87771	3.81187	8.39184	4.79079	24.1537	16.5319	29.7191	2.14151	0.636103	-3.36661	0.000760973	0.0114226
ENSG00000139865	TTC6	0	19.8956	13.7981	39.3757	31.9068	58.83	53.3447	172.377	2.14124	0.610388	-3.50799	0.000451505	0.00792713
ENSG00000189056	RELN	21.3231	105.134	40.9795	435.626	120.903	210.873	228.214	189.352	2.13866	0.518557	-4.12425	3.71939e-05	0.00122586
ENSG00000256453	DND1	12.2097	22.3595	30.5181	35.4575	35.3663	149.377	161.656	122.296	2.1371	0.50467	-4.23464	2.28918e-05	0.000843498
ENSG00000152503	TRIM36	18.3294	23.6881	48.4099	51.6312	34.6935	185.57	231.858	899.078	2.13531	0.612309	-3.48731	0.000487904	0.0083329
ENSG00000261377	PDCD6IPP2	46.0532	36.9951	46.5214	83.3253	114.664	194.57	361.962	268.291	2.12522	0.393377	-5.4025	6.57167e-08	8.0182e-06
ENSG00000163710	PCOLCE2	16.0348	36.1919	5.02986	155.752	21.3648	87.0003	76.6031	70.7232	2.12223	0.594202	-3.57156	0.000354858	0.00665685
ENSG00000248472	DDX11L9	5.14416	2.28905	12.7753	13.5087	2.55765	33.4096	61.321	43.3419	2.11658	0.733975	-2.88373	0.00393001	0.036107
ENSG00000123496	IL13RA2	1.93952	10.5178	4.93998	9.26989	10.8529	70.0575	15.8264	147.052	2.11201	0.669661	-3.15385	0.00161129	0.0195003
ENSG00000268903	AL627309.6	54.5499	29.6621	0	83.7513	85.0072	175.694	143.061	204.508	2.11201	0.633658	-3.33304	0.000859026	0.0123789
ENSG00000165807	PPP1R36	0.829931	5.8853	4.60676	13.1743	5.94583	19.0616	27.2332	125.124	2.11117	0.583	-3.62122	0.000293222	0.00573942
ENSG00000261303	AC022748.2	1.3568	6.24621	2.26516	2.64821	6.37999	31.1129	15.8556	116.26	2.11009	0.677684	-3.11368	0.00184768	0.0213714
ENSG00000197558	SSPOP	59.999	136.364	35.2133	393.62	361.446	289.776	289.511	289.037	2.10372	0.413362	-5.08928	3.59421e-07	3.24794e-05
ENSG00000273024	INTS4P2	1.93033	3.53425	3.29847	11.0958	0	20.9465	18.209	26.4584	2.0998	0.683676	-3.07134	0.00213101	0.023679
ENSG00000135472	FAIM2	20.9399	82.6594	39.4878	338.75	258.09	144.809	82.0887	182.161	2.09873	0.551886	-3.80284	0.000143048	0.00340589
ENSG00000111181	SLC6A12	8.17498	3.88103	9.72315	18.9425	17.7679	42.4357	29.4862	43.4919	2.0941	0.553791	-3.78139	0.000155958	0.00362788
ENSG00000125878	TCF15	1.02308	3.44062	0.83248	8.719	6.1756	12.3357	8.75963	16.0726	2.09063	0.619322	-3.37568	0.000736338	0.011203
ENSG00000049768	FOXP3	2.84836	4.39399	1.45085	7.50324	17.9921	14.6871	14.2388	18.9235	2.08534	0.569049	-3.66461	0.000247719	0.00509693
ENSG00000100033	PRODH	23.9249	32.768	16.3578	61.6129	89.2347	123.378	140.206	124.042	2.08256	0.363896	-5.72295	1.04692e-08	1.98709e-06
ENSG00000248973	AC106799.2	1.12984	4.50751	8.07787	13.4926	1.37745	37.6668	20.9728	57.6092	2.08246	0.646656	-3.22036	0.00128031	0.0166791
ENSG00000250102	LINC02377	10.8068	2.69816	3.94257	9.06335	8.96862	30.9202	44.4093	49.2519	2.08236	0.687301	-3.02977	0.00244739	0.0260853
ENSG00000196604	POTEF	96.409	56.1865	75.3153	104.326	85.1048	495.281	593.612	1129.97	2.08008	0.573505	-3.62695	0.000286783	0.00565221
ENSG00000181847	TIGIT	0	7.70036	2.61789	4.4864	12.7616	25.5428	20.3426	12.465	2.07968	0.743161	-2.79843	0.00513516	0.0431835
ENSG00000163599	CTLA4	0	6.2897	3.65053	7.3434	16.8402	11.6565	26.8983	13.2094	2.07944	0.759957	-2.73626	0.00621424	0.0493625
ENSG00000251250	AC091951.3	4.79393	8.78576	5.55427	16.4372	13.8611	25.7989	56.1534	48.1621	2.07694	0.523087	-3.97055	7.17068e-05	0.00205719
ENSG00000273542	H4C12	112.213	112.756	67.804	539.699	218.349	649.236	240.516	767.158	2.07602	0.389759	-5.3264	1.00178e-07	1.14228e-05
ENSG00000287592	AC073348.2	10.2043	16.9097	12.6528	25.9816	51.6073	83.835	65.6256	77.9833	2.07282	0.502363	-4.12614	3.68897e-05	0.00122027
ENSG00000182632	CCNYL2	4.02353	5.18573	2.58166	9.32773	9.25075	21.5368	30.5202	94.0533	2.07193	0.587925	-3.52415	0.000424842	0.00759509
ENSG00000180644	PRF1	3.64176	8.00861	3.45644	38.977	32.8542	10.7621	5.47572	9.84059	2.06065	0.726599	-2.83602	0.00456793	0.0399544
ENSG00000072571	HMMR	10.0058	13.5242	2.73738	29.3249	13.8412	80.9811	28.5446	309.89	2.05816	0.563118	-3.65494	0.000257245	0.00525157
ENSG00000088836	SLC4A11	15.8239	22.3804	16.2266	28.896	73.2193	113.92	95.4315	108.752	2.05774	0.373486	-5.50954	3.59779e-08	5.29652e-06
ENSG00000100628	ASB2	23.9761	4.89755	2.33232	29.7231	30.3066	64.0292	8.71014	20.3297	2.05624	0.717662	-2.8652	0.0041675	0.037541
ENSG00000253552	HOXA-AS2	1.86341	2.60856	1.12284	10.1943	5.56416	11.1481	5.77058	25.2237	2.05038	0.578114	-3.54667	0.000390133	0.0071415
ENSG00000139329	LUM	511.166	1493.08	346.008	6330.23	4220.98	1838.66	589.329	1082.79	2.04885	0.672771	-3.04539	0.00232376	0.0251707
ENSG00000226683	PWWP2AP1	2.06564	8.50048	3.60075	8.21954	7.38645	27.1803	40.6639	31.6077	2.04877	0.704626	-2.90759	0.00364223	0.0344315
ENSG00000125319	HROB	21.8859	20.9217	16.3037	93.4571	15.214	98.0555	118.128	185.808	2.04592	0.472156	-4.33315	1.46993e-05	0.000600163
ENSG00000172789	HOXC5	5.20279	14.5964	7.974	52.0938	41.9192	46.5991	21.877	43.8001	2.04446	0.466328	-4.38417	1.1643e-05	0.000503303
ENSG00000080644	CHRNA3	0	5.04438	11.8268	16.91	10.2023	26.5045	23.2991	29.6091	2.04307	0.597977	-3.41664	0.000633998	0.0100711
ENSG00000181085	MAPK15	1.30055	3.94942	5.7166	10.1553	5.40737	21.9169	22.9395	112.813	2.04265	0.605509	-3.37345	0.000742325	0.011245
ENSG00000106565	TMEM176B	74.9617	171.765	31.0042	501.06	484.067	301.964	245.569	147.25	2.04264	0.701691	-2.91102	0.00360246	0.0341792
ENSG00000010030	ETV7	9.56485	11.3805	9.37728	33.4524	76.2066	36.4246	22.9551	19.8769	2.03925	0.482145	-4.22954	2.34174e-05	0.000857825
ENSG00000077942	FBLN1	292.476	499.003	229.039	1069.99	2718.55	964.21	851.957	765.258	2.03847	0.365352	-5.57948	2.41243e-08	3.78232e-06
ENSG00000185610	DBX2	3.06057	4.7964	3.78037	5.60744	3.56544	25.0855	30.523	20.4536	2.03818	0.716201	-2.84582	0.00442972	0.0391055
ENSG00000259478	AC024651.1	0.999433	5.87324	4.54303	7.45653	4.66531	16.3993	36.2702	21.1725	2.03795	0.715826	-2.84699	0.00441348	0.0390391
ENSG00000166819	PLIN1	2.44846	14.7219	3.17123	20.2623	8.85667	43.5779	32.3802	123.898	2.03543	0.604478	-3.36726	0.000759197	0.0114226
ENSG00000225968	ELFN1	6.20275	6.36936	6.91424	9.35113	14.3082	47.3666	34.1303	32.8746	2.03504	0.517166	-3.93498	8.32048e-05	0.0022967
ENSG00000273703	H2BC14	4.17045	8.72894	4.72024	23.1212	1.35089	30.1109	45.3099	57.0266	2.0344	0.585015	-3.47751	0.000506086	0.00850934
ENSG00000225611	LINC02158	9.19142	9.64539	15.4944	23.7389	20.0979	82.7866	57.4684	72.8433	2.03263	0.554709	-3.66433	0.00024799	0.00509916
ENSG00000146013	GFRA3	6.7148	15.3546	2.07961	36.8171	23.5866	45.5784	38.2292	43.2218	2.02921	0.501036	-4.05002	5.12123e-05	0.00156976
ENSG00000104147	OIP5	7.8654	6.44509	4.70847	6.68978	5.89771	53.9	37.5679	101.227	2.02711	0.619501	-3.27217	0.00106724	0.0146213
ENSG00000147596	PRDM14	2.00331	3.13677	3.10472	4.76571	6.13174	20.2164	14.0321	20.9299	2.02471	0.690073	-2.93406	0.00334563	0.0323893
ENSG00000283199	C13orf46	7.84211	13.6015	16.0242	19.0258	26.9361	46.1304	112.126	159.807	2.02356	0.607395	-3.33153	0.000863691	0.0124323
ENSG00000186871	ERCC6L	3.01592	3.88369	2.98081	7.53832	5.83731	22.0174	19.543	32.6091	2.02248	0.577258	-3.50359	0.000459028	0.00799209
ENSG00000251349	MSANTD3-TMEFF1	14.4216	12.0361	0	41.6949	26.7741	31.9761	47.5854	51.7922	2.02208	0.580583	-3.48284	0.000496125	0.00844113
ENSG00000282815	TEX13C	4.11983	9.30627	6.846	4.68005	4.96138	54.8959	47.3501	127.155	2.02198	0.682145	-2.96414	0.00303527	0.0301097
ENSG00000233098	CCDC144NL-AS1	77.1719	73.2321	61.3004	140.485	137.087	378.175	493.106	421.481	2.01983	0.384767	-5.24949	1.52519e-07	1.62434e-05
ENSG00000237513	AC007384.1	8.84344	10.1321	10.9825	13.4631	58.7136	45.9718	42.4224	27.5948	2.01938	0.55639	-3.62943	0.000284049	0.00561597
ENSG00000271974	RDM1P4	2.16946	7.33041	1.14119	23.5459	19.0462	18.6169	4.1245	11.8041	2.01851	0.730456	-2.76335	0.00572108	0.0464997
ENSG00000105967	TFEC	26.9656	45.1693	23.7303	135.977	238.374	64.388	82.2668	86.6246	2.01263	0.563627	-3.57085	0.000355827	0.00666926
ENSG00000137752	CASP1	22.7506	40.7307	19.8925	155.299	185.064	70.0829	42.5692	45.721	2.0057	0.594877	-3.37162	0.000747267	0.0112982
ENSG00000111052	LIN7A	14.975	48.5405	6.06433	145.257	110.864	76.8803	47.9623	178.851	2.00256	0.548732	-3.64944	0.000262816	0.00532991
ENSG00000020633	RUNX3	15.0782	22.0447	7.47758	19.542	72.9682	81.387	67.4117	63.3661	2.00164	0.436424	-4.58647	4.50806e-06	0.000243723
ENSG00000170425	ADORA2B	0.983657	2.88101	3.37171	10.9223	0	7.63138	20.2756	16.2913	1.99913	0.708926	-2.81994	0.0048033	0.0415152
ENSG00000090932	DLL3	3.11064	2.87617	1.57683	2.65429	1.26887	21.8203	14.2737	15.7483	1.99901	0.724964	-2.75739	0.00582644	0.0470754
ENSG00000120949	TNFRSF8	6.09756	9.92153	9.87304	14.0003	21.8753	52.7458	50.8719	39.444	1.99622	0.51547	-3.87262	0.00010767	0.00277192
ENSG00000196550	FAM72A	10.8942	37.1342	9.4238	67.8978	178.22	44.1577	28.628	79.0845	1.99423	0.599651	-3.32565	0.00088213	0.0126363
ENSG00000169862	CTNND2	37.2274	17.3692	30.7895	26.3998	81.2976	181.353	151.679	134.945	1.98953	0.488026	-4.07669	4.56817e-05	0.00144545
ENSG00000180422	LINC00304	3.47075	3.6696	1.22105	9.46698	7.0735	15.9535	15.5585	29.2738	1.98738	0.546895	-3.63393	0.000279134	0.00555074
ENSG00000087250	MT3	19.8985	57.3441	56.9718	270.613	203.291	115.009	124.55	64.7432	1.98471	0.57274	-3.46528	0.000529677	0.00878788
ENSG00000175175	PPM1E	7.12928	10.2693	15.206	16.4741	16.5312	86.0427	49.0801	346.664	1.98258	0.564004	-3.5152	0.000439426	0.00778479
ENSG00000163823	CCR1	12.1515	45.7273	23.756	106.6	251.685	49.2807	27.0746	40.675	1.97799	0.696272	-2.84084	0.00449953	0.0395547
ENSG00000165164	CFAP47	10.7692	13.6247	2.17559	17.5859	8.48997	42.7359	74.8106	99.6266	1.97402	0.607927	-3.24713	0.00116576	0.0156217
ENSG00000245534	RORA-AS1	3.2617	2.2999	3.7171	6.28361	5.25506	22.984	10.912	30.2396	1.97311	0.634095	-3.11169	0.00186017	0.0214966
ENSG00000169282	KCNAB1	28.8679	38.1978	9.59368	121.533	93.0944	90.3926	108.106	83.6308	1.97158	0.313468	-6.28957	3.18347e-10	1.1744e-07
ENSG00000145386	CCNA2	9.12057	12.7847	12.7272	32.5458	18.7909	73.9603	55.6442	88.6639	1.97129	0.451227	-4.36874	1.24968e-05	0.000528826
ENSG00000185668	POU3F1	5.18417	4.82572	5.9749	12.8066	14.9105	32.7628	20.9922	30.2471	1.9616	0.487821	-4.02114	5.79162e-05	0.00173125
ENSG00000173369	C1QB	223.197	226.998	139.727	838.179	1657.92	293.81	275.15	283.563	1.96126	0.609894	-3.21575	0.00130106	0.0168376
ENSG00000260209	AP000842.3	10.5827	1.99193	4.09899	22.7511	12.2958	23.591	8.4621	38.2411	1.96045	0.558323	-3.51132	0.00044588	0.00785917
ENSG00000177272	KCNA3	3.10109	6.74436	3.79848	11.2099	31.5117	22.0583	12.6748	25.0106	1.95817	0.471531	-4.1528	3.28437e-05	0.00111345
ENSG00000138769	CDKL2	26.0396	26.672	9.79656	103.709	72.4237	93.6161	66.816	217.438	1.95669	0.345683	-5.66036	1.51051e-08	2.61686e-06
ENSG00000186638	KIF24	30.596	44.2039	29.3563	70.643	57.7805	212.667	201.627	564.715	1.954	0.436502	-4.47651	7.58727e-06	0.000365093
ENSG00000250992	AC139491.3	14.1292	15.7876	17.5041	15.0716	22.0497	62.8093	144.084	57.5814	1.95375	0.678564	-2.87924	0.00398632	0.0364828
ENSG00000234438	KBTBD13	3.05459	4.45049	4.68852	7.41355	12.3851	11.9957	31.424	27.7499	1.95138	0.528086	-3.6952	0.000219715	0.00468047
ENSG00000261787	TCF24	1.3638	7.06055	4.9383	3.02673	16.9829	14.793	28.873	36.2702	1.94671	0.690554	-2.81905	0.00481661	0.0415729
ENSG00000261599	HERC2P8	1.21453	10.8648	5.31147	10.3587	8.29118	35.53	43.7316	31.3171	1.94475	0.690691	-2.81566	0.00486775	0.0418416
ENSG00000164078	MST1R	14.1919	1.99921	6.85037	10.7627	6.54844	41.4066	42.8759	93.3749	1.94182	0.691734	-2.80718	0.00499773	0.0424469
ENSG00000184368	MAP7D2	50.3443	48.6639	33.4272	112.976	67.7153	275.288	224.165	376.557	1.94175	0.407039	-4.77043	1.83831e-06	0.000120847
ENSG00000196074	SYCP2	74.8985	33.5547	47.9677	74.8316	69.6064	432.826	218.506	1003.79	1.94166	0.521875	-3.72055	0.000198792	0.00433611
ENSG00000252757	RN7SKP96	2.10761	6.79399	3.11478	27.1774	13.6265	13.8582	12.1803	10.0211	1.94146	0.668326	-2.90496	0.003673	0.0346076
ENSG00000139915	MDGA2	9.10892	14.7726	11.6797	13.6752	18.8952	55.4339	95.4859	112.392	1.93475	0.578054	-3.34702	0.000816863	0.0119805
ENSG00000166897	ELFN2	20.6883	3.1062	3.60085	4.82896	51.434	27.794	28.4018	381.067	1.9327	0.687081	-2.81292	0.00490944	0.0420157
ENSG00000111335	OAS2	104.355	94.4805	154.735	96.9181	1291.38	120.557	288.505	175.526	1.93254	0.655918	-2.94631	0.00321589	0.0314342
ENSG00000153563	CD8A	9.07934	12.3065	8.96272	30.9473	74.9011	46.3835	5.42128	18.3591	1.931	0.66531	-2.90241	0.00370309	0.0348284
ENSG00000261488	TBILA	1.01815	8.66094	2.8009	7.77771	4.78352	29.1314	28.8816	30.0598	1.93056	0.695355	-2.77637	0.005497	0.0453246
ENSG00000166845	C18orf54	40.6041	36.0373	12.2019	50.7231	54.765	169.778	174.943	389.512	1.9301	0.502401	-3.84176	0.000122154	0.0030345
ENSG00000235033	DAAM2-AS1	7.15811	13.7768	1.49683	26.8725	29.8091	26.3477	26.2665	54.3448	1.92924	0.582079	-3.31439	0.000918418	0.0130607
ENSG00000245694	CRNDE	26.4477	30.1316	21.516	61.8962	29.2542	157.793	151.33	697.857	1.92692	0.438242	-4.39692	1.09798e-05	0.000486292
ENSG00000140538	NTRK3	95.1935	92.5487	61.7512	696.715	178.386	124.206	265.011	341.782	1.92583	0.499172	-3.85805	0.000114296	0.00289966
ENSG00000148426	PROSER2	5.10875	12.0918	17.1951	37.9395	34.7636	49.1392	52.9018	70.7034	1.92459	0.367167	-5.24172	1.59089e-07	1.68532e-05
ENSG00000168743	NPNT	39.4102	72.355	23.5215	185.55	172.349	149.055	184.876	109.41	1.92094	0.371722	-5.16769	2.37002e-07	2.3224e-05
ENSG00000236303	LINC02646	6.86429	4.54371	3.80302	5.9709	7.39366	27.3078	33.584	46.9982	1.91262	0.564612	-3.3875	0.000705329	0.0108659
ENSG00000101134	DOK5	8.09728	7.76568	8.14699	31.1267	34.5724	15.7033	38.4089	20.2132	1.91027	0.541997	-3.5245	0.000424281	0.0075937
ENSG00000168874	ATOH8	43.6214	100.034	39.6341	263.42	298.322	193.661	175.415	124.307	1.90923	0.36031	-5.29886	1.1653e-07	1.29117e-05
ENSG00000143369	ECM1	72.7495	128.967	36.2705	365.231	590.382	148.538	93.0718	124.554	1.9077	0.58249	-3.27509	0.0010563	0.0145274
ENSG00000151725	CENPU	18.9494	26.3877	24.0933	45.6273	29.8	168.741	102.132	587.39	1.90639	0.495404	-3.84815	0.000119011	0.00298547
ENSG00000091106	NLRC4	3.67697	6.00193	7.00999	16.1601	36.3548	18.3277	14.4686	14.4168	1.90604	0.526993	-3.61682	0.000298245	0.00580874
ENSG00000198915	RASGEF1A	13.4186	15.8048	4.07838	13.316	48.214	63.3696	41.3288	57.0281	1.90405	0.618058	-3.08069	0.00206519	0.0231279
ENSG00000230793	SMARCE1P5	2.08745	3.26562	0	7.12543	10.1596	7.56704	7.16802	9.62546	1.90391	0.694236	-2.74246	0.00609814	0.0486687
ENSG00000196388	INCA1	7.9338	18.6382	11.5862	41.695	18.7597	95.7599	39.7484	231.891	1.89883	0.467905	-4.05815	4.94629e-05	0.00152959
ENSG00000235538	AL078602.1	18.5058	14.5276	6.83927	14.8389	30.8103	68.6476	85.3536	117.913	1.8959	0.504421	-3.75857	0.000170885	0.00388011
ENSG00000197705	KLHL14	5.06336	4.57896	4.50163	10.4353	14.301	27.3816	17.3323	22.0118	1.8911	0.531823	-3.55588	0.00037671	0.00694444
ENSG00000055813	CCDC85A	7.26354	6.9711	10.2884	23.976	11.1203	27.6505	55.7617	24.0248	1.89087	0.50155	-3.77006	0.000163211	0.00374931
ENSG00000275714	H3C1	62.1199	94.0971	85.3963	176.152	133.875	503.524	382.087	1022.59	1.88926	0.411025	-4.59646	4.2972e-06	0.000234751
ENSG00000233614	DDX11L10	6.05667	4.9388	8.29862	21.6378	18.7962	18.5118	31.7677	32.0721	1.88607	0.451717	-4.17534	2.97546e-05	0.00102192
ENSG00000166866	MYO1A	8.02975	11.5356	1.96543	20.1046	5.41991	40.5028	39.6577	127.75	1.88603	0.59298	-3.1806	0.00146972	0.0182447
ENSG00000271959	AC100803.4	6.16031	17.3733	8.27332	20.6894	33.4348	29.0923	79.8547	39.6999	1.88342	0.501576	-3.75501	0.000173335	0.00391589
ENSG00000172987	HPSE2	6.48481	5.67866	2.77525	6.01388	4.94573	33.2169	30.4598	78.3027	1.88168	0.61015	-3.08396	0.00204266	0.0229329
ENSG00000143954	REG3G	40.9268	76.4438	54.7853	94.907	58.4649	209.555	483.689	198.518	1.8799	0.556377	-3.37881	0.000727993	0.0110868
ENSG00000284738	AL358472.5	4.0646	4.55012	5.27983	12.0886	11.3805	29.3377	14.173	72.6791	1.87156	0.497842	-3.75935	0.000170353	0.00387084
ENSG00000216490	IFI30	86.0175	66.5427	39.3067	276.547	419.032	98.1593	142.866	110.604	1.87012	0.489046	-3.82402	0.000131293	0.00319888
ENSG00000180914	OXTR	7.99076	25.5315	4.91414	25.535	56.9119	26.3137	84.0249	28.817	1.86623	0.653585	-2.85537	0.00429865	0.038337
ENSG00000196090	PTPRT	12.4436	69.7064	14.0052	129.877	109.705	132.132	93.8464	117.149	1.86025	0.476629	-3.90293	9.50352e-05	0.00251691
ENSG00000159167	STC1	10.8463	8.37937	5.18098	31.5511	53.48	12.767	22.6412	13.9903	1.85864	0.541667	-3.43134	0.000600611	0.00966805
ENSG00000259000	DOCK11P1	7.03919	2.99844	6.78176	8.44541	3.46075	21.9586	41.997	26.3512	1.85835	0.67086	-2.77009	0.005604	0.0458572
ENSG00000258566	AC007376.1	7.28511	1.76112	1.92661	7.57714	8.02871	18.4006	13.5184	12.1593	1.85768	0.631471	-2.94183	0.00326284	0.031794
ENSG00000167889	MGAT5B	3.59027	8.61841	12.2207	21.9913	8.93001	41.8886	43.7462	77.3156	1.8535	0.52832	-3.50829	0.000451002	0.00792427
ENSG00000185186	LINC00313	6.65192	8.0272	8.39415	32.0162	6.48663	33.2594	34.3885	51.717	1.85025	0.349637	-5.29191	1.21047e-07	1.33182e-05
ENSG00000286949	AC008969.2	7.18138	5.52556	17.2607	10.6025	12.615	74.828	39.6532	51.3136	1.84729	0.608137	-3.03763	0.00238446	0.0256147
ENSG00000188818	ZDHHC11	30.4719	79.7764	87.2889	159.291	203.696	179.472	395.599	261.605	1.84323	0.361486	-5.09902	3.41412e-07	3.11211e-05
ENSG00000066735	KIF26A	36.2275	55.8795	48.2172	139.159	141.306	186.728	211.533	260.942	1.84308	0.280958	-6.55997	5.382e-11	2.81272e-08
ENSG00000101955	SRPX	129.116	258.213	92.3514	756.858	887.099	329.302	327.435	206.83	1.84268	0.592298	-3.11107	0.00186411	0.0215137
ENSG00000106462	EZH2	53.6617	37.4929	27.6249	67.9852	48.2161	242.552	204.07	534.606	1.83868	0.451641	-4.0711	4.67921e-05	0.00147612
ENSG00000248491	AC093772.1	4.21008	9.42558	4.468	11.9944	34.4815	18.3319	29.2203	27.283	1.83565	0.4896	-3.74929	0.000177334	0.00398328
ENSG00000254726	MEX3A	29.0123	14.7691	16.9924	43.0953	32.6811	94.8286	115.196	55.2253	1.83494	0.489236	-3.75062	0.000176395	0.00396504
ENSG00000186281	GPAT2	33.9223	36.3858	27.9867	79.3527	83.0517	181.402	122.706	309.571	1.8335	0.365981	-5.00982	5.44815e-07	4.58171e-05
ENSG00000261200	AC136944.2	233.852	257.101	245.382	455.396	407.558	1437.75	1194.76	1348.61	1.8322	0.410106	-4.46763	7.90901e-06	0.000375762
ENSG00000206384	COL6A6	5.57633	28.0008	11.6632	98.186	24.207	43.7595	58.6168	66.0163	1.83122	0.484797	-3.77729	0.000158546	0.00367717
ENSG00000254518	LINC02750	8.29541	5.22903	3.88725	8.88322	6.54895	33.9234	30.7721	61.8693	1.82983	0.570719	-3.20618	0.0013451	0.0171665
ENSG00000177989	ODF3B	28.3432	17.0936	15.3257	44.4537	136.015	31.7566	69.5446	43.8047	1.82542	0.477055	-3.82644	0.000130012	0.00317754
ENSG00000242880	AC026341.1	4.94356	4.34838	8.29712	14.1648	13.9322	21.4925	27.8916	32.537	1.825	0.468023	-3.89939	9.64368e-05	0.00254115
ENSG00000198178	CLEC4C	3.64229	5.8487	8.64724	15.0576	11.3256	29.3648	28.2414	39.5236	1.82471	0.493763	-3.69551	0.000219447	0.00468047
ENSG00000287100	AL078600.1	5.02055	6.71899	0	22.5315	13.7254	13.9631	11.8028	16.5096	1.82389	0.565212	-3.22692	0.00125131	0.0164242
ENSG00000171033	PKIA	6.99969	8.06457	6.76594	35.449	24.9274	28.561	14.8408	14.5234	1.82154	0.648498	-2.80886	0.00497178	0.0423526
ENSG00000006453	BAIAP2L1	31.0635	35.1134	50.0218	80.218	107.667	187.894	152.604	218.427	1.81685	0.336953	-5.39199	6.96827e-08	8.3718e-06
ENSG00000121211	MND1	18.0185	2.02482	3.41405	12.1202	11.8175	39.529	37.9439	66.2269	1.81654	0.646145	-2.81135	0.00493339	0.0421286
ENSG00000138741	TRPC3	10.363	3.82617	17.6245	37.0194	6.86029	38.5516	50.8485	30.2606	1.81594	0.598446	-3.03443	0.00240987	0.025817
ENSG00000173801	JUP	53.4022	113.498	65.664	373.649	253.018	307.56	170.607	250.976	1.81548	0.315723	-5.75023	8.91201e-09	1.74721e-06
ENSG00000124493	GRM4	7.39922	10.6603	16.1662	25.8187	10.1125	41.6537	78.0133	61.8738	1.81453	0.566041	-3.20565	0.00134756	0.017191
ENSG00000203690	TCP10L3	10.9915	13.0793	7.89243	31.6642	15.2324	62.469	42.1228	293.888	1.81375	0.489668	-3.70405	0.000212186	0.00456972
ENSG00000115380	EFEMP1	64.3815	137.325	76.6105	366.35	401.788	260.474	282.725	138.766	1.81268	0.454618	-3.98727	6.68383e-05	0.00193344
ENSG00000237649	KIFC1	7.02711	26.7953	10.7251	10.1508	31.4048	99.5771	68.1826	189.923	1.81261	0.581173	-3.11887	0.00181544	0.0211271
ENSG00000265417	AP005119.2	5.08514	4.8162	7.02179	6.73304	6.04854	33.4089	29.8415	36.3953	1.81251	0.597968	-3.03112	0.00243652	0.0260136
ENSG00000154678	PDE1C	24.0634	23.5557	18.3349	49.9894	82.8858	84.4084	97.5082	162.359	1.81217	0.40604	-4.46304	8.08068e-06	0.000381032
ENSG00000131459	GFPT2	84.591	218.483	93.5612	789.566	541.156	280.302	255.075	286.879	1.8095	0.403683	-4.48249	7.37782e-06	0.000358121
ENSG00000146453	PNLDC1	16.0941	2.79072	33.2044	32.788	19.9761	86.6616	82.2202	99.5754	1.80894	0.632596	-2.85955	0.00424242	0.0379903
ENSG00000269961	AC010359.2	1.96434	4.04212	1.13387	13.7858	12.3199	9.48765	3.00698	11.1287	1.80837	0.651466	-2.77585	0.00550577	0.0453611
ENSG00000138778	CENPE	67.0408	56.9217	38.7777	127.247	87.6675	264.541	281.266	445.186	1.80486	0.388998	-4.63976	3.48815e-06	0.000199231
ENSG00000274641	H2BC17	3.10302	2.59924	1.83917	10.3314	3.99605	5.77537	14.4565	19.4794	1.80469	0.647856	-2.78563	0.00534238	0.0444353
ENSG00000201684	RN7SKP239	3.15225	6.31885	1.03431	17.2484	19.0353	10.466	8.16182	8.60035	1.80353	0.650165	-2.77396	0.00553791	0.0454825
ENSG00000273489	AC008264.2	3.99743	4.06469	7.16579	13.1833	25.9486	15.6648	11.6002	7.33302	1.80287	0.594693	-3.0316	0.00243262	0.0259808
ENSG00000174332	GLIS1	9.41099	15.2229	5.2965	60.1774	19.5415	34.204	32.4403	48.4745	1.79839	0.421236	-4.26932	1.96073e-05	0.000746149
ENSG00000041982	TNC	19.0101	26.7962	16.9382	94.5792	111.162	37.491	48.5771	114.277	1.7976	0.495695	-3.62642	0.000287378	0.00565742
ENSG00000255198	SNHG9	10.4854	13.7934	8.1619	38.6269	68.378	30.3273	15.9667	20.0413	1.79721	0.560467	-3.20663	0.00134297	0.0171464
ENSG00000077943	ITGA8	64.4236	80.3083	64.679	353.056	382.774	127.485	107.3	119.679	1.7931	0.585894	-3.06046	0.00220999	0.0243068
ENSG00000147655	RSPO2	10.0271	15.0049	10.7321	85.0253	14.0274	52.9872	19.3086	31.5543	1.79234	0.545274	-3.28704	0.00101245	0.0140867
ENSG00000151892	GFRA1	190.766	136.527	85.0161	297.435	623.071	408.694	557.817	339.067	1.79216	0.317857	-5.63827	1.71771e-08	2.8672e-06
ENSG00000181291	TMEM132E	6.34286	3.58727	10.6912	9.2878	17.152	20.7597	44.5826	46.111	1.79021	0.610513	-2.93231	0.00336454	0.0325419
ENSG00000147324	MFHAS1	99.371	175.233	176.567	319.216	483.327	670.17	601.853	466.873	1.78878	0.303179	-5.90007	3.63338e-09	8.6971e-07
ENSG00000233723	LINC01122	9.3652	9.79127	14.1067	16.191	12.256	58.4865	64.5842	87.7416	1.78689	0.488426	-3.65846	0.000253737	0.00519688
ENSG00000077152	UBE2T	5.53158	11.4156	4.055	21.2271	13.4808	43.9202	25.8909	65.7058	1.78677	0.457429	-3.90612	9.37916e-05	0.00249239
ENSG00000125657	TNFSF9	14.2714	8.18258	3.98766	14.6622	63.547	9.76748	33.234	43.8927	1.78647	0.585346	-3.05199	0.00227331	0.0248296
ENSG00000134690	CDCA8	21.2948	16.5353	2.21068	25.7738	18.5541	90.3841	52.3207	276.181	1.78618	0.545759	-3.27282	0.00106478	0.0146056
ENSG00000151067	CACNA1C	74.2208	168.54	180.878	588.87	386.352	462.693	509.079	517.289	1.78598	0.300491	-5.94355	2.78912e-09	7.05311e-07
ENSG00000244471	AL137058.1	27.5057	18.6692	16.4708	41.1052	21.725	92.8189	130.739	183.39	1.78579	0.490475	-3.64095	0.000271631	0.00544948
ENSG00000179242	CDH4	11.8136	8.35759	16.6991	20.3316	10.1199	59.7521	76.5618	49.878	1.78464	0.587693	-3.03669	0.00239194	0.0256775
ENSG00000141314	RHBDL3	4.55479	19.8088	9.66571	30.4333	29.147	53.9718	50.0581	48.9834	1.78243	0.465866	-3.82606	0.000130211	0.00317992
ENSG00000080709	KCNN2	21.7893	18.3456	19.9305	28.9341	21.714	106.136	115.632	102.478	1.77739	0.535506	-3.31908	0.000903143	0.0128844
ENSG00000105926	MPP6	114.15	242.78	82.0985	795.848	369.46	581.427	271.773	755.231	1.7771	0.422527	-4.20588	2.60063e-05	0.000931146
ENSG00000117228	GBP1	162.982	213.54	120.536	318.887	1372.01	197.329	387.151	225.69	1.77444	0.511993	-3.46575	0.000528763	0.008782
ENSG00000286234	AC079790.2	5.06595	5.92891	2.24003	10.7398	8.71332	31.0763	13.1556	44.8536	1.77371	0.537324	-3.30101	0.000963388	0.0135527
ENSG00000103546	SLC6A2	1.62728	3.91445	5.35763	6.71251	10.1051	12.0588	17.5399	58.1345	1.77206	0.613908	-2.88653	0.0038952	0.0359558
ENSG00000105737	GRIK5	45.5442	69.3742	28.1815	226.219	118.837	227.896	84.5753	585.813	1.77198	0.397553	-4.45722	8.30302e-06	0.000387437
ENSG00000183807	FAM162B	3.08706	14.1679	7.35242	37.5257	40.3997	23.1181	18.7927	18.02	1.76956	0.5315	-3.32937	0.00087042	0.0125029
ENSG00000225689	AL008633.1	4.324	11.0241	1.35672	14.2609	12.5784	21.627	35.9259	12.9174	1.76688	0.596977	-2.95971	0.0030793	0.0304598
ENSG00000182134	TDRKH	63.6495	74.4608	40.1333	181.021	145.954	331.471	155.5	438.6	1.76667	0.330034	-5.35298	8.65163e-08	1.01606e-05
ENSG00000129204	USP6	142.281	131.444	137.723	199.421	192.002	790.532	681.622	1222.68	1.76642	0.43038	-4.10433	4.05488e-05	0.00130946
ENSG00000119547	ONECUT2	5.37801	10.0542	5.17269	13.4752	11.3616	39.8985	33.6143	56.514	1.76336	0.504972	-3.49199	0.000479436	0.00824666
ENSG00000242628	AC009228.1	15.443	40.396	25.1162	64.3939	95.0537	113.381	100.301	67.5847	1.76236	0.352201	-5.00384	5.61995e-07	4.69933e-05
ENSG00000280278	FLJ30679	9.21202	6.94263	6.80077	18.9487	8.7436	31.9015	41.7016	39.8618	1.76155	0.456452	-3.85923	0.000113747	0.00289041
ENSG00000277224	H2BC7	25.079	21.3892	14.4133	34.6832	32.4454	89.0326	120.048	113.686	1.75775	0.440486	-3.99049	6.59374e-05	0.00191091
ENSG00000106070	GRB10	134.425	184.859	78.5264	425.696	366.95	473.4	532.079	558.443	1.75572	0.254237	-6.90585	4.99034e-12	3.72577e-09
ENSG00000228157	AC007952.2	6.60352	4.02148	2.20419	9.43601	13.4684	17.844	14.8129	19.6366	1.75369	0.57348	-3.05798	0.00222831	0.0244505
ENSG00000188042	ARL4C	31.6196	49.5583	22.3065	163.317	167.318	89.0479	53.551	50.671	1.75083	0.428406	-4.08686	4.3725e-05	0.00139338
ENSG00000158246	TENT5B	5.12138	8.49998	9.20451	21.5919	11.4827	37.9836	32.3743	77.4469	1.74909	0.441255	-3.9639	7.37345e-05	0.00208936
ENSG00000235875	ARHGEF7-AS2	6.20103	2.279	2.0525	11.1518	16.5389	10.9071	6.2033	10.5638	1.7484	0.629356	-2.77808	0.00546817	0.0451581
ENSG00000091986	CCDC80	625.447	1782.9	638.645	4813.57	4292.6	2978.62	1536.59	1496.34	1.7449	0.611199	-2.85488	0.00430536	0.0383563
ENSG00000250038	AC093791.1	1.04277	4.61288	3.44941	9.73364	11.6049	14.1307	9.38994	20.7816	1.74468	0.577184	-3.02275	0.00250493	0.0264914
ENSG00000110881	ASIC1	10.9989	31.3009	28.6434	95.3032	83.5879	104.045	37.7093	50.5683	1.7443	0.469351	-3.71642	0.000202065	0.00438792
ENSG00000118432	CNR1	11.1026	28.1454	10.0146	57.2988	46.567	69.2898	59.019	39.4259	1.74366	0.362849	-4.80547	1.54392e-06	0.000106168
ENSG00000224189	HAGLR	13.1439	34.511	18.638	65.7937	45.6674	95.4369	92.7024	504.266	1.74339	0.398487	-4.37503	1.21415e-05	0.000516961
ENSG00000243896	OR2A7	16.6021	19.0419	6.92388	86.3697	72.0015	16.5599	19.832	26.8113	1.73676	0.597724	-2.90563	0.00366515	0.0345723
ENSG00000148798	INA	10.302	3.27121	2.15065	5.93548	11.0172	25.3917	22.9002	47.8408	1.73592	0.530216	-3.27399	0.00106041	0.0145647
ENSG00000185885	IFITM1	266.036	347.789	252.169	943.536	1740.73	565.415	597.511	389.063	1.73527	0.543283	-3.19405	0.00140292	0.0176177
ENSG00000270118	AC138894.2	29.8621	22.9147	25.4643	108.285	60.261	34.7334	142.219	70.3089	1.73413	0.563802	-3.07578	0.0020995	0.0233952
ENSG00000105048	TNNT1	10.5829	14.1608	5.6434	29.0051	12.575	49.2726	45.1864	40.2174	1.73081	0.487869	-3.5477	0.000388609	0.00712192
ENSG00000185339	TCN2	186.249	131.113	104.846	424.903	455.784	393.087	579.6	476.603	1.72978	0.256317	-6.74861	1.49272e-11	8.66798e-09
ENSG00000162849	KIF26B	25.5905	20.6381	5.68043	24.9361	34.729	60.6525	104.518	126.206	1.72522	0.590331	-2.92246	0.00347273	0.0333113
ENSG00000075213	SEMA3A	5.09963	58.1267	29.7483	89.6268	67.1589	104.851	144.256	85.5393	1.72505	0.572679	-3.01224	0.00259326	0.0270066
ENSG00000198353	HOXC4	12.0159	43.1711	15.9405	109.949	97.9	78.4355	35.5541	67.8568	1.72471	0.484945	-3.5565	0.000375828	0.00693633
ENSG00000081059	TCF7	67.0887	38.2637	37.0634	86.8483	96.4662	213.739	226.372	188.111	1.72358	0.371714	-4.63685	3.53759e-06	0.000201688
ENSG00000103154	NECAB2	22.1495	10.0014	19.0265	22.8118	31.5806	76.3739	89.7042	61.1022	1.72348	0.481819	-3.57703	0.000347522	0.0065449
ENSG00000143228	NUF2	8.0227	7.35186	18.9223	22.1637	5.86908	60.1318	38.3624	245.988	1.72273	0.602368	-2.85993	0.00423736	0.0379848
ENSG00000171502	COL24A1	57.0378	83.6689	14.2569	247.792	128.226	206.817	105.061	105.53	1.71907	0.433543	-3.96516	7.33452e-05	0.00208323
ENSG00000287538	AC109635.6	12.3341	7.09643	7.68526	17.0555	12.2964	35.1257	52.3568	33.6275	1.71789	0.595366	-2.88543	0.00390874	0.0360172
ENSG00000261038	AL133457.1	5.09708	7.09214	3.83312	10.179	7.33384	35.185	20.0075	36.5774	1.71758	0.628102	-2.73455	0.00624661	0.0495384
ENSG00000197905	TEAD4	7.7965	14.2053	20.6099	28.6963	40.5508	66.5719	51.1841	51.3784	1.71728	0.409079	-4.19793	2.69368e-05	0.000954416
ENSG00000122483	CCDC18	66.9509	80.7612	36.9327	186.053	182.787	281.034	167.774	393.071	1.7154	0.318062	-5.3933	6.91767e-08	8.34298e-06
ENSG00000176160	HSF5	11.2102	8.62261	12.66	9.02429	13.0915	81.8544	35.567	883.452	1.71516	0.623643	-2.75022	0.00595549	0.0478591
ENSG00000215808	LINC01139	14.1649	17.4251	17.7436	36.4516	19.743	110.187	50.9866	48.7236	1.71313	0.473725	-3.6163	0.000298843	0.00581315
ENSG00000181585	TMIE	4.98411	5.25338	1.00061	8.16718	6.3821	23.0303	13.5497	19.2056	1.71138	0.603539	-2.83557	0.00457439	0.0399886
ENSG00000115884	SDC1	20.8921	34.4886	19.5967	57.7274	42.1369	122.896	108.915	89.6685	1.70786	0.454289	-3.75942	0.000170307	0.00387084
ENSG00000203811	H3C14	33.9588	22.6313	8.15235	35.8085	29.1589	164.368	50.8407	297.52	1.70612	0.523018	-3.26207	0.001106	0.0150198
ENSG00000224185	SNX18P9	8.23459	11.2696	5.28544	15.6681	12.8746	61.9401	20.3204	171.907	1.70612	0.566942	-3.00933	0.00261822	0.0271853
ENSG00000206341	HLA-H	120.86	101.551	109.762	222.021	890.845	202.288	128.272	183.779	1.70431	0.612487	-2.7826	0.00539252	0.0446746
ENSG00000162552	WNT4	27.9541	39.7947	29.7789	189.763	154.413	50.7014	29.4799	46.4804	1.70171	0.585672	-2.90557	0.00366584	0.0345723
ENSG00000124610	H1-1	33.8352	30.0701	56.7275	65.2631	32.1037	242.234	178.897	387.234	1.701	0.49752	-3.41896	0.00062862	0.0100059
ENSG00000259845	HERC2P10	10.1394	15.8404	6.41431	27.6707	15.0231	49.43	53.1854	112.384	1.69951	0.48527	-3.50219	0.000461455	0.00800936
ENSG00000174292	TNK1	5.53136	20.7783	8.95652	75.3655	35.7583	24.7707	21.7213	30.9256	1.69673	0.509593	-3.32957	0.000869789	0.0125029
ENSG00000286769	AC064869.1	7.10455	8.23151	5.73297	17.3736	12.0101	35.911	27.7131	28.6759	1.69582	0.528119	-3.21106	0.00132247	0.0169984
ENSG00000107130	NCS1	47.9862	89.5148	38.3082	336.247	129.038	142.242	164.762	120.998	1.69492	0.367361	-4.61378	3.95406e-06	0.000220907
ENSG00000164236	ANKRD33B	23.9185	38.1082	33.5207	65.2693	67.72	143.309	142.773	147.786	1.69346	0.315913	-5.36051	8.2985e-08	9.78256e-06
ENSG00000110786	PTPN5	39.3198	19.1349	22.6225	45.9002	62.1246	88.2825	144.394	80.2251	1.69313	0.431087	-3.92758	8.58052e-05	0.00233558
ENSG00000175785	PRIMA1	12.5221	46.4855	10.8941	126.96	61.6727	81.1617	41.9322	57.6481	1.68946	0.485827	-3.4775	0.000506104	0.00850934
ENSG00000121621	KIF18A	11.0074	23.4376	26.6073	18.9131	19.9895	125.08	94.5164	258.702	1.6865	0.551773	-3.05651	0.00223933	0.0245263
ENSG00000276633	AJ011931.1	5.10824	5.45955	4.97512	4.97949	11.371	21.9138	27.9068	29.6156	1.68585	0.540817	-3.11723	0.00182558	0.021215
ENSG00000164620	RELL2	19.0337	29.4978	11.9521	32.8201	31.2443	120.372	78.0665	97.7299	1.68162	0.461923	-3.64047	0.000272138	0.00545266
ENSG00000047617	ANO2	29.4938	49.27	34.3759	107.738	142.56	107.311	128.69	165.688	1.68023	0.307978	-5.45569	4.87838e-08	6.42736e-06
ENSG00000104369	JPH1	13.4877	32.0042	5.23387	57.2595	20.2516	91.1014	58.2185	54.2852	1.67884	0.536575	-3.1288	0.00175519	0.0206986
ENSG00000164142	FAM160A1	51.5052	73.957	24.3219	81.7727	46.583	202.025	311.048	495.033	1.67653	0.549382	-3.05167	0.00227574	0.0248296
ENSG00000182118	FAM89A	4.00381	16.658	7.05676	36.3458	22.8993	40.6916	29.3904	38.026	1.67652	0.418079	-4.01005	6.07067e-05	0.0017961
ENSG00000168005	SPINDOC	89.1046	86.1723	42.1765	206.872	184.531	302.853	230.916	334.292	1.67638	0.254202	-6.59467	4.26203e-11	2.38651e-08
ENSG00000182253	SYNM	110.723	182.882	98.8273	646.188	363.064	323.33	343.752	425.185	1.66712	0.293133	-5.68725	1.29101e-08	2.34001e-06
ENSG00000158486	DNAH3	93.0826	74.378	51.8157	92.8845	111.305	343.829	375.44	559.14	1.66114	0.490785	-3.38465	0.000712688	0.0109227
ENSG00000118729	CASQ2	7.57588	18.0565	15.6413	67.8415	54.9265	23.5502	30.5879	24.5893	1.65799	0.501056	-3.309	0.000936298	0.0132728
ENSG00000203747	FCGR3A	42.9109	64.0092	46.6209	136.863	304.801	133.797	72.8952	66.6558	1.65453	0.493449	-3.35299	0.000799444	0.011819
ENSG00000170779	CDCA4	23.39	34.0912	23.6216	55.1354	43.9754	127.116	117.433	179.917	1.6536	0.354647	-4.66266	3.12146e-06	0.000185028
ENSG00000162779	AXDND1	19.3905	7.73734	12.4922	24.9396	27.1384	49.796	46.3967	296.697	1.64781	0.444825	-3.70439	0.000211899	0.00456668
ENSG00000166960	CCDC178	15.0691	6.75918	29.8777	22.2643	52.9194	71.2804	38.105	147.362	1.64708	0.534697	-3.0804	0.00206721	0.0231423
ENSG00000235781	LINC02569	20.3835	19.5093	12.0195	25.4042	29.711	88.2963	74.7965	74.8073	1.64691	0.520967	-3.16125	0.00157092	0.0191758
ENSG00000167281	RBFOX3	67.3628	73.8762	74.7803	152.627	133.526	283.029	336.03	243.125	1.64686	0.328272	-5.01677	5.25483e-07	4.4534e-05
ENSG00000183570	PCBP3	33.7634	57.146	31.4978	95.9125	136.48	133.483	151.373	334.28	1.6465	0.242447	-6.79118	1.11216e-11	6.83807e-09
ENSG00000167508	MVD	300.925	786.083	348.583	2730.75	1356.06	1438.4	471.425	739.168	1.64526	0.454507	-3.61987	0.000294751	0.00576241
ENSG00000283154	IQCJ-SCHIP1	9.72545	7.63376	13.4344	9.55597	40.9947	29.5486	45.2852	33.0243	1.64366	0.500066	-3.28688	0.00101303	0.0140867
ENSG00000228109	MELTF-AS1	5.28888	15.0347	12.1788	45.146	25.625	40.5388	22.5999	80.3171	1.64317	0.488846	-3.36133	0.00077569	0.0115694
ENSG00000145911	N4BP3	26.6041	28.9291	22.1159	85.2467	59.521	86.9688	94.0799	63.8925	1.64204	0.290391	-5.65459	1.56217e-08	2.67677e-06
ENSG00000206965	RNU6-5P	131.808	143.474	46.4391	378.931	364.618	322.687	282.053	210.698	1.63754	0.321227	-5.09775	3.43718e-07	3.12405e-05
ENSG00000276476	LINC00540	11.6627	4.38328	13.0189	8.41557	16.6205	32.1655	51.276	35.677	1.6349	0.584414	-2.7975	0.00515001	0.0432482
ENSG00000173372	C1QA	239.057	312.231	182.513	814.041	1634.4	338.796	254.05	296.06	1.63468	0.582522	-2.80622	0.00501272	0.0425166
ENSG00000250334	LINC00989	24.6168	77.5391	21.8715	230.549	136.468	102.858	53.5418	66.2351	1.63441	0.535533	-3.05193	0.00227373	0.0248296
ENSG00000198053	SIRPA	100.666	204.094	140.029	406.578	650.907	424.707	375.33	311.916	1.63316	0.257304	-6.34719	2.19278e-10	8.48875e-08
ENSG00000188517	COL25A1	18.587	19.0623	17.2653	69.271	45.5264	51.1178	62.8882	293.986	1.6317	0.331166	-4.92714	8.34423e-07	6.44771e-05
ENSG00000102287	GABRE	35.3416	34.264	26.7569	103.516	49.9951	96.8041	147.384	79.8048	1.62822	0.40438	-4.02646	5.66227e-05	0.00170273
ENSG00000090339	ICAM1	85.851	162.88	122.382	165.028	787.547	182.939	399.1	190.654	1.62807	0.480789	-3.38625	0.000708554	0.010889
ENSG00000173890	GPR160	8.71354	5.49945	5.04481	14.1455	26.1576	15.8615	22.9057	31.2665	1.62706	0.452621	-3.59474	0.000324715	0.00622758
ENSG00000285043	AC093512.2	27.6021	25.3628	21.7798	89.3817	93.6255	66.3744	59.9905	138.316	1.62699	0.301206	-5.40159	6.60533e-08	8.02803e-06
ENSG00000175463	TBC1D10C	15.4129	10.041	5.85468	36.7307	46.2885	23.0267	19.3552	21.7459	1.62599	0.553374	-2.93831	0.00330003	0.0320865
ENSG00000260357	DNM1P34	1.97328	7.04706	3.90696	10.6798	12.2754	13.7671	20.8584	32.428	1.62077	0.551526	-2.9387	0.00329589	0.0320562
ENSG00000239911	PRKAG2-AS1	4.34579	3.86112	1.45343	8.48542	8.82921	13.7763	10.2774	10.9321	1.61808	0.537836	-3.0085	0.0026254	0.0272238
ENSG00000141574	SECTM1	26.2025	26.936	19.6232	59.5556	156.274	33.9269	48.6406	33.2285	1.61807	0.579218	-2.79354	0.00521344	0.0436523
ENSG00000184347	SLIT3	97.6379	188.62	139.639	576.265	608.665	295.528	267.056	264.506	1.61629	0.354461	-4.55984	5.11922e-06	0.000271154
ENSG00000165443	PHYHIPL	13.6305	52.9837	17.7927	100.197	106.223	123.914	26.3754	285.624	1.61436	0.491819	-3.28242	0.0010292	0.0142233
ENSG00000168993	CPLX1	24.3903	16.491	17.5952	43.4654	56.808	63.003	68.6386	79.5461	1.61343	0.317802	-5.07683	3.83782e-07	3.40913e-05
ENSG00000153093	ACOXL	23.8523	20.0481	20.8315	40.4989	52.4731	71.7508	93.1229	95.0355	1.6129	0.31999	-5.04047	4.64386e-07	4.01129e-05
ENSG00000135750	KCNK1	2.47031	16.4707	3.26956	32.8472	21.5857	31.3411	24.7885	22.9819	1.61216	0.478857	-3.36668	0.0007608	0.0114226
ENSG00000155367	PPM1J	10.1579	11.8248	13.8103	17.7327	19.3789	54.229	54.0774	218.544	1.60927	0.557175	-2.88826	0.00387379	0.0358215
ENSG00000034239	EFCAB1	11.3401	19.0335	10.2506	56.395	30.7204	56.8789	24.1465	98.4544	1.60814	0.488018	-3.29524	0.000983365	0.0137966
ENSG00000206432	TMEM200C	18.1028	30.1298	15.1402	68.9642	83.3886	53.8782	58.4742	39.4878	1.60804	0.498808	-3.22376	0.0012652	0.0165166
ENSG00000186480	INSIG1	409.542	997.075	548.34	2973.35	2685.25	1574.92	702.416	1027.6	1.60438	0.392016	-4.09263	4.2651e-05	0.0013661
ENSG00000105889	STEAP1B	15.8021	10.2349	8.30109	30.3017	19.7135	41.2524	46.4163	84.7533	1.60037	0.414172	-3.86403	0.00011153	0.00284561
ENSG00000225151	GOLGA2P7	99.0647	150.006	73.9192	193.185	153.415	558.134	404.247	827.665	1.59825	0.393216	-4.06455	4.81244e-05	0.00149855
ENSG00000225808	DNAJC19P5	8.36063	9.96635	2.07175	30.7675	21.5835	23.0749	11.1975	12.0758	1.59787	0.569056	-2.80793	0.00498612	0.042423
ENSG00000244731	C4A	389.859	480.615	477.969	526.049	2204.21	1925.58	775.111	711.629	1.594	0.408902	-3.89823	9.6897e-05	0.00255113
ENSG00000251639	AC092535.3	3.06216	8.18447	2.86076	19.776	10.8869	21.0041	12.9421	16.2472	1.59271	0.515924	-3.0871	0.00202121	0.0227737
ENSG00000133069	TMCC2	29.4866	44.3688	28.0088	79.2168	82.7532	135.466	119.398	120.392	1.59192	0.294387	-5.40757	6.38843e-08	7.88669e-06
ENSG00000100302	RASD2	7.21677	13.0773	21.0787	32.534	44.39	29.9891	58.8598	21.2991	1.5905	0.415593	-3.82707	0.000129676	0.0031718
ENSG00000267395	DM1-AS	13.3006	8.95789	3.28968	37.912	27.2528	20.8021	12.7674	13.0519	1.5905	0.543619	-2.92576	0.0034362	0.033062
ENSG00000128918	ALDH1A2	182.867	211.765	164.092	1010.98	297.79	494.431	441.803	876.02	1.58941	0.344103	-4.619	3.85595e-06	0.000216299
ENSG00000152092	ASTN1	12.0201	8.95593	7.86664	39.773	18.8407	22.52	34.9771	65.8993	1.58836	0.382762	-4.14972	3.32878e-05	0.00112479
ENSG00000267246	AC091132.5	3.04008	10.3627	5.45098	23.8507	16.357	23.8172	17.148	19.6578	1.58682	0.544961	-2.9118	0.00359355	0.0341154
ENSG00000167157	PRRX2	7.16352	5.51072	10.046	10.4659	8.84602	32.502	36.4121	44.6876	1.58592	0.503931	-3.1471	0.00164898	0.0198263
ENSG00000164362	TERT	18.6836	22.8698	15.2664	41.6101	33.3501	67.9723	85.6009	79.3817	1.58556	0.361707	-4.38356	1.16757e-05	0.000503312
ENSG00000251073	NUDT19P5	9.10702	8.76944	3.80536	28.6998	33.9801	16.8531	10.9781	12.2783	1.58389	0.55683	-2.84448	0.00444845	0.0392157
ENSG00000064655	EYA2	59.0749	60.3909	43.0692	65.8081	73.6684	305.079	209.722	123.803	1.58354	0.459167	-3.44872	0.000563255	0.00919896
ENSG00000163975	MELTF	27.9169	56.0723	34.2362	74.0694	171.709	85.9753	147.682	129.167	1.58283	0.390259	-4.05586	4.99508e-05	0.00154164
ENSG00000260630	SNAI3-AS1	93.228	182.548	124.758	814.642	364.695	293.085	131.668	241.05	1.5806	0.432096	-3.65798	0.000254214	0.00520325
ENSG00000154553	PDLIM3	230.012	521.53	260.477	640.669	2064.49	352.886	979.499	446.484	1.57889	0.505053	-3.12618	0.00177092	0.0208136
ENSG00000116701	NCF2	40.2483	55.0246	27.6178	114.69	258.162	70.2119	50.6958	55.9006	1.57746	0.536197	-2.94194	0.00326161	0.0317918
ENSG00000100344	PNPLA3	54.2748	228.535	65.3217	670.512	313.633	316.058	91.8199	150.973	1.57623	0.558364	-2.82295	0.00475843	0.041208
ENSG00000108379	WNT3	14.7989	21.6149	23.6752	39.439	27.5411	100.698	69.5465	88.1036	1.57591	0.413902	-3.80744	0.000140413	0.00335814
ENSG00000047597	XK	7.99441	11.7625	11.6553	25.5971	18.5372	49.1939	31.546	77.9639	1.57513	0.442615	-3.55869	0.000372714	0.00689918
ENSG00000132170	PPARG	23.2971	25.3408	39.8106	58.2859	68.7685	113.779	102.284	120.463	1.57508	0.298563	-5.27553	1.3237e-07	1.44625e-05
ENSG00000244468	AC093001.1	15.6482	5.35488	11.207	17.8061	15.7619	59.3086	28.5187	40.0472	1.57147	0.516095	-3.04493	0.00232731	0.0251907
ENSG00000116661	FBXO2	52.4385	98.4049	87.8276	352.172	256.86	173.875	169.632	152.008	1.57118	0.305644	-5.14053	2.73959e-07	2.61907e-05
ENSG00000259848	AC097374.1	82.0143	48.7113	73.6202	71.7066	45.4888	245.212	442.31	324.015	1.56971	0.566498	-2.7709	0.00559014	0.0457676
ENSG00000159189	C1QC	357.342	359.352	230.637	916.66	2111.8	395.301	325.519	370.628	1.56892	0.569072	-2.75698	0.00583375	0.0471223
ENSG00000181690	PLAG1	41.0949	119.607	47.0025	255.546	259.293	179.824	141.696	171.27	1.56825	0.336245	-4.66402	3.10085e-06	0.000184154
ENSG00000248103	AC008443.2	8.17725	14.1129	15.6708	26.3098	18.7477	43.4937	62.022	58.0549	1.56735	0.438116	-3.57748	0.000346917	0.00654136
ENSG00000165655	ZNF503	186.377	251.151	132.119	1197.46	497.015	400.565	156.979	243.899	1.56617	0.558733	-2.80307	0.0050619	0.0427374
ENSG00000159450	TCHH	7.22901	5.84104	5.63434	7.4913	16.3396	24.2519	23.8187	41.7184	1.56419	0.450537	-3.47182	0.000516936	0.00864049
ENSG00000262877	AC110285.2	42.3433	43.9573	38.1467	126.337	130.963	116.943	118.007	98.9318	1.56257	0.290162	-5.38517	7.23748e-08	8.62911e-06
ENSG00000134321	RSAD2	126.162	112.18	148.903	221.544	909.39	162.326	222.612	167.13	1.55691	0.476116	-3.27003	0.00107536	0.0146992
ENSG00000105963	ADAP1	19.3274	35.4378	13.6939	48.8991	119.54	64.785	48.0547	60.0498	1.55614	0.384371	-4.04853	5.15399e-05	0.00157672
ENSG00000151079	KCNA6	4.11876	6.37644	5.92174	3.69446	10.0209	22.9011	28.1864	26.4981	1.55439	0.514	-3.02411	0.00249368	0.0264097
ENSG00000187961	KLHL17	49.8724	31.5338	16.7292	54.212	64.9751	163.814	91.4877	137.384	1.55429	0.394662	-3.93827	8.20698e-05	0.00227338
ENSG00000107438	PDLIM1	52.7772	119.524	49.1012	226.049	308.772	147.866	198.614	134.813	1.55424	0.334234	-4.65014	3.31703e-06	0.000192972
ENSG00000114529	C3orf52	10.0274	25.7993	10.2449	39.2947	24.3595	72.8923	54.1379	97.3519	1.55277	0.408243	-3.80354	0.000142644	0.00339886
ENSG00000188511	C22orf34	49.0842	47.8906	37.9268	106.388	85.277	121.72	214.007	169.782	1.55202	0.329787	-4.70612	2.52476e-06	0.000155953
ENSG00000138829	FBN2	270.712	227.263	124.88	717.219	171.627	973.752	565.177	771.479	1.54825	0.425355	-3.63991	0.000272734	0.00546113
ENSG00000153790	C7orf31	28.2613	27.3258	32.0668	75.2862	60.5255	127.502	75.9319	545.112	1.54742	0.357662	-4.32649	1.51505e-05	0.000614584
ENSG00000230148	HOXB-AS1	5.39493	7.44223	8.26395	6.9043	8.33652	42.2224	23.8807	64.3219	1.54728	0.561117	-2.75749	0.00582461	0.0470728
ENSG00000153165	RGPD3	20.3388	27.2901	18.4907	58.4317	25.637	120.838	55.6133	265.85	1.54568	0.529374	-2.91982	0.00350231	0.0335334
ENSG00000197381	ADARB1	100.028	184.696	145.369	581.044	329.403	411.301	358.866	403.231	1.54563	0.300001	-5.15208	2.57608e-07	2.48548e-05
ENSG00000087076	HSD17B14	49.4722	41.5892	14.6138	188.712	67.5687	66.9097	90.1539	55.4666	1.54445	0.499021	-3.09495	0.00196846	0.0223318
ENSG00000164736	SOX17	18.6209	52.49	25.9229	71.8518	164.073	92.9315	55.228	49.0183	1.54406	0.487093	-3.16995	0.00152465	0.0187558
ENSG00000260428	SCX	2.05918	6.97269	4.91149	13.0328	9.86588	21.1468	15.0055	27.6107	1.54387	0.492897	-3.13223	0.00173482	0.0205201
ENSG00000175745	NR2F1	111.15	390.284	153.138	941.454	680.663	761.082	167.66	270.11	1.54325	0.539748	-2.85921	0.00424703	0.0379955
ENSG00000078487	ZCWPW1	80.2008	72.1982	88.8272	156.47	152.45	411.702	207.205	763.913	1.54139	0.313908	-4.91034	9.09191e-07	6.98762e-05
ENSG00000110876	SELPLG	28.948	35.6023	17.5924	98.8033	153.352	42.0997	27.9291	37.8115	1.54089	0.538468	-2.86162	0.00421478	0.0378474
ENSG00000261734	AC116096.1	11.8984	8.5221	5.33528	15.3043	19.2784	38.2437	29.9789	29.0484	1.53976	0.472073	-3.2617	0.00110746	0.0150211
ENSG00000162551	ALPL	18.6339	38.4854	6.37898	53.8708	49.8953	75.4231	77.1524	88.2074	1.53864	0.439344	-3.50213	0.000461553	0.00800936
ENSG00000255624	C10orf88B	5.03258	3.941	4.67848	5.38908	10.2461	14.5348	20.4723	32.6636	1.53862	0.496323	-3.10003	0.001935	0.022088
ENSG00000131477	RAMP2	31.3746	56.8621	18.6372	174.046	123.352	88.7577	34.1043	58.7045	1.53781	0.515346	-2.98404	0.00284473	0.0288028
ENSG00000188483	IER5L	32.0948	114.667	69.0012	189.884	293.29	204.678	159.495	118.649	1.53632	0.357273	-4.30012	1.70707e-05	0.000669945
ENSG00000235111	Z97192.3	21.2888	16.5292	21.1808	26.5395	34.3388	82.6185	80.6179	77.511	1.53477	0.41746	-3.67645	0.000236506	0.00492111
ENSG00000166246	C16orf71	8.19952	12.4599	22.6085	32.1193	21.5971	53.4328	48.0337	412.78	1.53336	0.495355	-3.09548	0.00196495	0.0223
ENSG00000103599	IQCH	36.4745	52.5209	15.8192	101.854	36.241	143.005	128.95	288.773	1.53057	0.444699	-3.44182	0.000577823	0.00936372
ENSG00000079462	PAFAH1B3	30.8453	37.0375	47.2943	54.0624	37.8752	160.448	189.361	124.497	1.53026	0.450862	-3.39407	0.000688613	0.0106684
ENSG00000159374	M1AP	13.4228	9.47287	16.1437	18.9368	16.1587	77.3233	31.5316	141.987	1.52974	0.465028	-3.28957	0.00100339	0.0139961
ENSG00000203801	LINC00222	9.07189	9.14015	11.8111	24.8739	30.8842	33.8322	24.1967	15.9037	1.52929	0.418723	-3.65228	0.000259919	0.00528553
ENSG00000205744	DENND1C	12.5385	31.644	5.67026	44.254	73.6784	48.1371	24.6092	24.4446	1.52759	0.508144	-3.00621	0.00264524	0.0273752
ENSG00000128573	FOXP2	50.5487	82.2621	41.1014	291.686	125.825	199.469	63.5356	111.303	1.52646	0.450601	-3.38761	0.000705046	0.0108659
ENSG00000260907	AC015818.2	5.07721	4.80563	9.9523	8.91799	6.08128	35.5732	19.8807	105.099	1.52305	0.548805	-2.77522	0.00551649	0.0453779
ENSG00000160161	CILP2	21.016	9.83223	18.3187	11.5099	29.6895	58.5559	83.7337	76.7798	1.52295	0.511913	-2.97502	0.00292966	0.0294251
ENSG00000185697	MYBL1	28.1437	32.1853	14.1534	30.2302	59.5727	138.456	66.7862	341.341	1.52134	0.456028	-3.33607	0.000849707	0.0122919
ENSG00000184489	PTP4A3	59.5849	60.4632	57.3968	134.088	142.821	142.99	257.15	184	1.51921	0.242912	-6.25416	3.99662e-10	1.39247e-07
ENSG00000277157	H4C4	145.706	129.983	111.156	252.353	259.465	566.221	399.012	580.644	1.51875	0.359015	-4.23031	2.33367e-05	0.00085587
ENSG00000070759	TESK2	52.3631	53.3313	28.2405	200.128	134.405	134.091	48.549	188.744	1.51721	0.395706	-3.83418	0.000125984	0.00309704
ENSG00000183098	GPC6	47.3515	154.289	46.4634	243.372	409.966	116.626	188.617	122.148	1.51502	0.484675	-3.12586	0.00177289	0.0208211
ENSG00000077063	CTTNBP2	63.4418	81.8054	19.2461	246.243	185.739	112.74	83.37	102.466	1.51472	0.478459	-3.16583	0.00154641	0.0189344
ENSG00000154027	AK5	21.8694	40.233	30.5923	90.8213	24.0367	107.255	135.812	126.173	1.51414	0.437964	-3.45722	0.000545775	0.00898365
ENSG00000156587	UBE2L6	112.574	180.291	109.685	358.333	698.889	221.207	262.038	182.415	1.51307	0.371976	-4.06766	4.7488e-05	0.00148908
ENSG00000243319	FGF14-IT1	14.1906	21.9467	11.8488	73.4038	29.3306	51.0066	40.0684	100.667	1.51085	0.328106	-4.60476	4.12947e-06	0.000227971
ENSG00000286070	AP000356.5	10.8371	12.9962	14.8748	35.6202	46.4779	25.9284	38.6673	36.4843	1.50689	0.447536	-3.36707	0.000759704	0.0114226
ENSG00000116667	C1orf21	237.759	465.609	265.003	1682.39	804.611	596.358	593.931	509.928	1.5064	0.347565	-4.33416	1.46319e-05	0.000598192
ENSG00000007171	NOS2	6.06097	4.52167	4.36666	12.3311	15.1706	17.4942	10.2658	16.619	1.5054	0.477005	-3.15594	0.0015998	0.0194112
ENSG00000137266	SLC22A23	100.552	64.9771	20.735	224.603	196.785	185.909	92.9235	166.171	1.50441	0.473794	-3.17525	0.0014971	0.0184927
ENSG00000164932	CTHRC1	10.9367	9.47239	8.10766	29.7757	34.9519	20.7073	24.0116	19.212	1.50391	0.399113	-3.76812	0.000164484	0.00377303
ENSG00000165695	AK8	33.8289	14.6555	9.2192	39.5974	72.7822	64.8144	32.7072	145.067	1.50334	0.429833	-3.4975	0.000469643	0.0081183
ENSG00000051180	RAD51	11.0868	18.0308	5.10897	15.6278	15.1175	49.313	48.2037	162.969	1.50175	0.493735	-3.0416	0.00235321	0.0253834
ENSG00000248309	MEF2C-AS1	32.6749	44.1178	32.1922	109.893	117.292	115.835	82.0311	73.9987	1.50018	0.228226	-6.5732	4.9245e-11	2.70162e-08
ENSG00000278677	H2AC17	14.5106	11.8201	3.63078	14.3243	12.0726	41.661	44.4383	53.7534	1.4997	0.539017	-2.78228	0.00539786	0.044707
ENSG00000254180	AC004083.1	11.2532	10.3651	1.62531	18.8764	16.0137	38.518	21.6849	35.3315	1.49751	0.504345	-2.96922	0.00298559	0.0297392
ENSG00000116852	KIF21B	97.5464	96.7399	74.8605	141.331	219.055	360.972	294.27	557.168	1.49713	0.309791	-4.8327	1.34692e-06	9.66487e-05
ENSG00000163606	CD200R1	19.4296	20.1187	6.81317	34.8964	89.3822	37.412	26.4875	25.6638	1.496	0.470387	-3.18036	0.00147094	0.0182526
ENSG00000169242	EFNA1	16.1501	46.7203	40.2796	68.4691	106.426	96.495	121.946	46.4872	1.49598	0.395062	-3.78671	0.000152655	0.00357225
ENSG00000235893	BX284632.1	41.7671	43.3485	43.2954	80.4374	78.4648	159.067	162.934	150.391	1.49416	0.340966	-4.38212	1.17529e-05	0.000505407
ENSG00000276410	H2BC3	38.6118	18.913	11.1265	33.0675	33.6924	116.102	72.4797	272.37	1.49413	0.512717	-2.91414	0.00356668	0.0339528
ENSG00000243649	CFB	43.3032	58.8971	53.2541	122.043	242.278	84.6382	137.242	73.6394	1.4938	0.433355	-3.44706	0.000566731	0.00924128
ENSG00000147883	CDKN2B	25.0159	43.1278	11.9926	96.3548	48.1688	87.974	80.3318	160.061	1.49103	0.375702	-3.96865	7.22806e-05	0.00206257
ENSG00000196335	STK31	191.309	169.452	189.763	228.675	236.408	706.417	887.037	1069.97	1.49059	0.421486	-3.53651	0.000405454	0.00734479
ENSG00000123146	ADGRE5	96.5141	139.058	116.192	269.46	645.669	162.666	242.361	161.678	1.48631	0.430505	-3.45247	0.000555482	0.00909095
ENSG00000132514	CLEC10A	28.7005	45.8503	26.1659	78.7248	188.273	50.516	62.229	53.1661	1.48233	0.484915	-3.05688	0.00223653	0.0245041
ENSG00000112297	CRYBG1	109.577	98.2284	86.5271	243.414	476.817	298.139	83.307	267.752	1.48085	0.409594	-3.61542	0.000299864	0.00582941
ENSG00000163006	CCDC138	53.4379	38.2215	32.1328	90.0215	59.732	160.564	142.524	215.779	1.47824	0.353258	-4.1846	2.85674e-05	0.000996426
ENSG00000120645	IQSEC3	62.7668	52.613	15.3632	189.39	68.3807	111.489	112.96	120.15	1.47799	0.489561	-3.019	0.0025361	0.0266585
ENSG00000107338	SHB	61.6113	52.2285	56.6737	87.0971	127.367	187.422	228.111	169.142	1.47748	0.333949	-4.42429	9.6761e-06	0.000438459
ENSG00000037965	HOXC8	4.15259	12.2647	3.5065	26.0425	19.7611	23.1812	13.4271	14.6756	1.47703	0.508441	-2.90502	0.00367231	0.0346076
ENSG00000274750	H3C6	96.8213	63.093	58.2019	66.3759	90.1895	264.747	389.116	272.43	1.47474	0.460269	-3.20408	0.00135493	0.0172615
ENSG00000140807	NKD1	267.621	182.367	182.626	1086.87	424.516	414.861	417.754	398.612	1.4744	0.417807	-3.5289	0.000417283	0.00749843
ENSG00000172819	RARG	67.4776	157.366	91.9264	409.473	279.11	335.732	161.305	160.43	1.47383	0.36037	-4.08975	4.31833e-05	0.00137892
ENSG00000148082	SHC3	24.3338	53.0443	15.0001	47.4921	137.654	96.1618	67.3995	40.1689	1.47275	0.458066	-3.21515	0.00130376	0.0168585
ENSG00000139626	ITGB7	9.28816	15.1175	5.71238	22.7405	29.9146	26.802	35.7404	14.175	1.4714	0.412999	-3.56272	0.000367036	0.00683441
ENSG00000277020	AL590096.1	8.46649	2.05697	5.94155	12.1566	8.76146	15.6951	15.8404	21.628	1.46999	0.500753	-2.93555	0.00332957	0.0322637
ENSG00000172733	PURG	16.7898	11.8937	11.9724	52.2727	20.9343	41.2744	33.7503	52.7347	1.46979	0.406288	-3.61761	0.000297336	0.00579718
ENSG00000166831	RBPMS2	34.0653	82.2777	44.649	226.322	120.761	131.456	128.629	122.272	1.46859	0.326748	-4.49455	6.97159e-06	0.00034211
ENSG00000183775	KCTD16	6.81399	7.87677	8.40797	19.6761	16.964	21.5013	26.3969	58.5796	1.46825	0.509206	-2.8834	0.00393407	0.0361232
ENSG00000213145	CRIP1	28.3561	46.6739	52.5936	159.474	181.792	70.4973	61.5259	58.1001	1.46689	0.457855	-3.20384	0.00135608	0.0172646
ENSG00000206077	ZDHHC11B	51.9091	45.9366	96.1692	123.214	244.708	111.525	231.007	125.917	1.46578	0.430141	-3.40768	0.00065518	0.010298
ENSG00000154146	NRGN	14.8928	21.7207	11.4963	71.8006	44.0562	41.6384	26.3314	35.2615	1.46205	0.372025	-3.92997	8.49554e-05	0.00232051
ENSG00000218336	TENM3	145.767	208.675	78.0863	340.211	276.599	455.177	520.889	417.521	1.45773	0.315803	-4.61595	3.91307e-06	0.000219111
ENSG00000106025	TSPAN12	23.8331	33.6602	31.3209	73.1674	49.4666	76.079	131.087	63.6758	1.45636	0.467977	-3.11203	0.00185806	0.0214835
ENSG00000146094	DOK3	43.5414	44.4196	42.2624	124.28	123.439	131.228	97.2947	130.041	1.45443	0.17409	-8.35446	6.57317e-17	2.9445e-13
ENSG00000280143	AP000892.4	56.1779	73.9021	73.145	90.6202	429.668	68.7587	155.077	107.411	1.45424	0.495234	-2.93647	0.00331974	0.0321983
ENSG00000252010	SCARNA5	1309.62	1593.15	956.592	4344.11	3839.05	3417.14	2482.56	2232.08	1.45171	0.311885	-4.65464	3.24543e-06	0.00018951
ENSG00000162998	FRZB	40.4264	68.0427	52.1206	114.82	105.037	308.977	57.8291	165.974	1.44852	0.501807	-2.88662	0.0038941	0.0359558
ENSG00000105784	RUNDC3B	25.8442	27.184	38.9156	68.5862	100.715	69.0525	87.1113	145.598	1.44815	0.28206	-5.1342	2.83354e-07	2.6682e-05
ENSG00000058335	RASGRF1	7.72848	12.8545	13.6951	32.106	17.0867	60.2235	18.5284	34.1909	1.44429	0.514586	-2.80671	0.00500498	0.0424854
ENSG00000103522	IL21R	16.9134	9.06787	10.1751	45.0316	31.5647	41.4603	13.6031	24.9158	1.44329	0.464519	-3.10707	0.00188955	0.0217114
ENSG00000146859	TMEM140	90.8037	67.9774	42.4102	237.445	237.781	151.357	101.769	92.5132	1.44285	0.51973	-2.77615	0.00550073	0.0453383
ENSG00000266504	RDM1P1	15.6306	8.5655	5.5577	33.3041	23.9955	37.4901	12.2001	24.2133	1.44197	0.498235	-2.89415	0.00380185	0.0354294
ENSG00000154277	UCHL1	147.927	244.62	196.007	918.769	495.138	343.5	381.565	321.376	1.44182	0.324183	-4.44755	8.68535e-06	0.0004011
ENSG00000164849	GPR146	13.1053	32.4671	33.5938	73.1796	123.679	53.3451	36.5794	41.6829	1.44088	0.475898	-3.02771	0.00246418	0.0262286
ENSG00000091622	PITPNM3	475.288	572.716	287.319	2577.33	997.226	1008.98	242.614	658.418	1.43777	0.510189	-2.81812	0.00483059	0.0416477
ENSG00000273362	AP000547.2	20.0857	21.2282	16.4059	23.9602	24.8806	76.5594	82.5886	72.158	1.43713	0.474661	-3.02771	0.00246416	0.0262286
ENSG00000153179	RASSF3	266.64	268.944	178.784	803.837	594.39	649.214	547.529	468.18	1.43704	0.184559	-7.78634	6.89762e-15	1.27229e-11
ENSG00000248431	AC021134.1	23.9935	17.9845	22.3666	32.1425	23.3519	106.151	67.5082	91.3493	1.43678	0.496673	-2.8928	0.00381821	0.035513
ENSG00000185215	TNFAIP2	610.951	758.742	400.345	1169.57	3038.05	1092.47	1064.47	869.172	1.43062	0.443231	-3.2277	0.0012479	0.0164008
ENSG00000008517	IL32	191.019	226.705	161.055	456.274	873.336	341.324	412.82	218.845	1.4297	0.341098	-4.19146	2.77161e-05	0.00097432
ENSG00000205832	C16orf96	9.33666	12.7879	11.861	16.3592	16.6784	47.7922	41.5061	178.359	1.42749	0.455741	-3.13224	0.00173479	0.0205201
ENSG00000157423	HYDIN	194.823	64.4878	239.813	194.402	452.398	625.314	492.045	783.943	1.42437	0.400114	-3.55991	0.000370978	0.00688329
ENSG00000154096	THY1	343.77	517.283	348.179	731.097	2011.12	537.518	1053.13	483.99	1.42396	0.455855	-3.12371	0.00178589	0.0209112
ENSG00000168646	AXIN2	159.777	232.542	151.575	733.297	408.571	467.339	348.255	382.86	1.4211	0.248094	-5.72807	1.01577e-08	1.94216e-06
ENSG00000203760	CENPW	34.1855	30.1533	13.7037	70.4294	103.818	75.1724	36.7984	94.2836	1.41874	0.342226	-4.14561	3.38906e-05	0.00113902
ENSG00000111846	GCNT2	71.5999	50.1836	43.7654	64.5798	123.927	219.147	181.499	205.621	1.41873	0.383576	-3.69869	0.000216717	0.00464496
ENSG00000185052	SLC24A3	73.3656	161.265	107.68	444.886	313.574	334.965	132.251	151.125	1.41805	0.431722	-3.28465	0.00102109	0.0141237
ENSG00000196557	CACNA1H	556.777	1072.74	775.135	3099.11	1989.47	1980.4	1510.26	1487.75	1.41786	0.299989	-4.72638	2.28561e-06	0.000144787
ENSG00000252835	SCARNA21	78.5745	128.952	75.2369	344.697	327.918	206.233	135.334	153.689	1.4168	0.378023	-3.74793	0.000178301	0.00399712
ENSG00000029993	HMGB3	32.1673	23.5197	62.516	78.8026	43.2912	118.732	164.002	156.991	1.41358	0.409217	-3.45435	0.000551617	0.00905131
ENSG00000143479	DYRK3	47.4221	101.486	68.731	127.052	183.629	245.904	221.118	717.7	1.41221	0.333148	-4.23898	2.24538e-05	0.000834223
ENSG00000071564	TCF3	463.189	440.63	364.552	580.356	571.395	1561.17	1785.3	1258.76	1.41142	0.363089	-3.88727	0.000101378	0.0026386
ENSG00000285427	SOD2-OT1	16.3041	17.0848	13.187	60.9318	49.6146	36.2271	21.4563	28.546	1.41046	0.370797	-3.80387	0.000142454	0.00339691
ENSG00000004478	FKBP4	242.705	204.42	163.854	538.893	356.922	873.694	396.708	967.468	1.40986	0.293265	-4.80746	1.52861e-06	0.000105528
ENSG00000185499	MUC1	24.181	36.6779	23.1971	116.899	115.101	37.1016	37.6677	219.392	1.40893	0.473738	-2.97406	0.00293887	0.0294798
ENSG00000236882	LINC01554	15.6282	29.8116	17.3763	47.355	33.998	85.1276	60.6173	73.9455	1.40887	0.441025	-3.19454	0.00140055	0.0176069
ENSG00000215045	GRID2IP	8.24221	7.12495	5.31637	15.4593	8.91941	20.7529	27.2273	30.2603	1.40844	0.492805	-2.85801	0.00426311	0.0381068
ENSG00000003096	KLHL13	38.4549	105.483	39.4304	192.737	163.23	165.069	147.947	126.306	1.40457	0.313276	-4.4835	7.34288e-06	0.000357532
ENSG00000139618	BRCA2	56.5525	97.6947	294.169	382.018	361.393	280.59	422.391	617.21	1.40146	0.413479	-3.38943	0.00070038	0.010824
ENSG00000152804	HHEX	15.1876	21.6548	22.9208	39.8148	77.1812	65.5201	29.8397	33.6444	1.40095	0.368468	-3.8021	0.000143474	0.00341086
ENSG00000174137	FAM53A	28.5931	27.4026	25.8691	33.6178	56.8208	99.4183	93.6211	183.658	1.40013	0.303883	-4.60747	4.07605e-06	0.000225818
ENSG00000270882	H4C14	180.809	210.749	123.013	597.762	480.532	547.146	189.743	322.066	1.39955	0.358429	-3.90469	9.43466e-05	0.00250502
ENSG00000129226	CD68	175.42	162.662	138.201	396.44	849.786	259.457	169.151	189.759	1.39782	0.459923	-3.03925	0.00237166	0.025521
ENSG00000169507	SLC38A11	18.4736	12.9702	6.83959	28.7202	45.7773	34.5921	27.0579	17.8314	1.39743	0.443893	-3.14811	0.00164328	0.0197805
ENSG00000085999	RAD54L	27.8623	27.2779	43.3401	61.7275	26.9536	185.787	60.1563	309.346	1.3973	0.456133	-3.06337	0.00218856	0.0241558
ENSG00000204642	HLA-F	130.801	163.346	121.301	351.919	596.348	248.021	265.868	201.525	1.397	0.389199	-3.58943	0.000331396	0.00632193
ENSG00000118156	ZNF541	68.8245	58.4834	26.0647	219.821	28.2157	196.795	96.5243	580.797	1.39431	0.503489	-2.76929	0.00561791	0.0459088
ENSG00000259807	AC009093.1	7.73119	11.5596	7.5598	28.8679	38.5615	17.0366	15.0229	16.0251	1.39346	0.48882	-2.85067	0.00436276	0.0386777
ENSG00000169679	BUB1	55.7025	63.2456	72.4482	81.2971	69.935	335.717	176.747	878.537	1.39203	0.429058	-3.2444	0.001177	0.0157252
ENSG00000166592	RRAD	32.3139	27.1885	33.7401	51.4018	76.1494	54.2778	142.424	42.6844	1.39187	0.463863	-3.0006	0.00269447	0.0277018
ENSG00000188783	PRELP	283.562	380.944	330.975	1115.55	1190.18	377.241	802.818	437.638	1.39171	0.396838	-3.507	0.000453183	0.00792995
ENSG00000185567	AHNAK2	151.55	88.5221	118.432	258.236	322.809	429.011	237.684	472.042	1.39162	0.392706	-3.54366	0.00039461	0.00719825
ENSG00000172985	SH3RF3	201.01	239.093	163.916	593.942	423.703	542.878	562.915	400.979	1.39103	0.188141	-7.39355	1.4296e-13	1.44607e-10
ENSG00000145365	TIFA	35.8714	66.3078	36.4497	157.035	140.134	125.916	69.2098	62.8234	1.38932	0.406538	-3.41744	0.000632131	0.0100466
ENSG00000241322	CDRT1	12.5621	40.3001	16.8904	72.7546	35.1734	70.7098	69.6078	152.008	1.38795	0.42192	-3.28961	0.00100327	0.0139961
ENSG00000182185	RAD51B	108.41	125.998	76.9068	357.903	406.349	194.279	135.585	153.175	1.38761	0.359374	-3.8612	0.000112834	0.00287186
ENSG00000133574	GIMAP4	96.7652	91.0895	48.6205	215.415	360.303	143.766	109.25	88.844	1.38657	0.475465	-2.91625	0.0035427	0.0338352
ENSG00000006740	ARHGAP44	123.435	138.708	86.0519	437.327	237.119	313.721	233.874	243.254	1.38656	0.232987	-5.95125	2.66109e-09	6.78404e-07
ENSG00000128203	ASPHD2	23.4868	14.3241	19.6395	26.5687	23.6635	63.0907	82.7459	52.8097	1.38646	0.453387	-3.058	0.00222817	0.0244505
ENSG00000106018	VIPR2	50.484	143.437	97.5604	333.339	326.545	230.42	131.314	157.561	1.38448	0.35997	-3.84611	0.00012001	0.00300255
ENSG00000184113	CLDN5	47.0932	80.6463	56.8454	217.209	214.12	102.813	111.979	72.0135	1.38387	0.502529	-2.75381	0.00589053	0.0474344
ENSG00000025708	TYMP	122.803	98.0196	102.948	128.339	594.561	101.839	301.515	126.92	1.38315	0.505352	-2.73701	0.00620008	0.0492941
ENSG00000253880	AC009435.1	22.3244	15.0175	17.6372	26.7507	23.1534	67.9883	70.1501	67.62	1.38304	0.465335	-2.97214	0.00295728	0.0296077
ENSG00000182809	CRIP2	95.7806	119.293	104.161	302.204	387.234	214.975	211.263	264.911	1.38247	0.267978	-5.1589	2.48407e-07	2.41033e-05
ENSG00000288551	AL023806.5	4.96019	6.31508	1.48182	12.8333	11.5576	16.4743	9.81182	19.6872	1.37773	0.479824	-2.87133	0.00408755	0.0371187
ENSG00000129993	CBFA2T3	35.9425	68.1322	37.143	109.034	126.372	112.787	148.25	122.354	1.3767	0.277809	-4.95556	7.21208e-07	5.78387e-05
ENSG00000259690	AC107980.1	14.9562	14.5442	11.413	22.5473	20.3634	39.8865	60.3031	38.3091	1.37565	0.458229	-3.00211	0.00268114	0.0276199
ENSG00000078018	MAP2	218.515	356.226	230.886	585.995	927.008	641.531	644.073	487.342	1.37337	0.230111	-5.96829	2.39751e-09	6.2649e-07
ENSG00000237161	AC068446.1	14.4532	21.163	10.7602	47.7077	30.5628	49.2855	39.0957	38.0731	1.37331	0.411286	-3.33906	0.000840628	0.0122318
ENSG00000186340	THBS2	264.136	472.005	277.92	917.921	1299.53	628.17	662.783	394.987	1.37258	0.391862	-3.5027	0.000460569	0.00800114
ENSG00000228412	LNC-LBCS	59.9375	36.1913	43.3669	41.5229	81.0815	183.791	169.957	144.236	1.37003	0.422613	-3.2418	0.00118777	0.015822
ENSG00000005059	MCUB	31.1042	39.2617	34.1431	77.5174	112.157	88.7454	83.9043	70.556	1.37001	0.316367	-4.33045	1.48807e-05	0.000605208
ENSG00000198959	TGM2	402.654	474.399	276.837	2123.08	752.017	594.256	507.679	461.434	1.36901	0.428224	-3.19694	0.00138893	0.0175262
ENSG00000286257	AL137100.3	22.2557	20.7694	18.6928	31.6068	28.7478	89.6141	61.7519	79.2492	1.36831	0.467327	-2.92795	0.00341202	0.0328798
ENSG00000260691	ANKRD20A1	115.831	71.5343	70.6312	114.029	79.9225	333.42	354.483	983.696	1.36769	0.465273	-2.93953	0.00328707	0.0319804
ENSG00000204052	LRRC73	8.2512	19.0997	8.65529	43.6923	17.688	43.8446	24.3717	195.252	1.36407	0.439404	-3.10437	0.00190686	0.0218304
ENSG00000281379	SEPTIN14P19	24.8368	24.0301	4.60199	45.0017	29.2332	66.6577	44.4785	76.0155	1.35982	0.423069	-3.21418	0.0013082	0.0168811
ENSG00000138821	SLC39A8	83.0839	114.286	77.4982	412.777	276.528	145.823	109.81	122.386	1.35819	0.381564	-3.55953	0.000371518	0.00688515
ENSG00000153404	PLEKHG4B	95.8502	83.4002	61.8349	116.984	139.223	264.466	300.814	232.439	1.35637	0.320373	-4.23373	2.29843e-05	0.000845915
ENSG00000160752	FDPS	760.112	1038.98	1038.7	4189.07	2635.86	1974.9	887.246	1058.51	1.35594	0.480329	-2.82294	0.00475856	0.041208
ENSG00000235271	Z97353.2	14.2069	20.7883	22.8288	31.1395	35.5955	63.3564	67.2493	47.4712	1.35528	0.397232	-3.41181	0.000645333	0.0101789
ENSG00000198633	ZNF534	9.34676	8.22569	11.3599	21.8018	15.4715	28.2764	29.3487	51.3163	1.35471	0.402652	-3.36448	0.000766892	0.011484
ENSG00000254615	AC027031.2	6.64685	10.3638	17.8019	14.7195	12.9389	47.685	35.2001	32.2658	1.35424	0.481058	-2.81513	0.00487573	0.0418681
ENSG00000168079	SCARA5	623.09	659.53	959.238	1658.96	2667.42	2344.49	951.925	950.022	1.35075	0.470867	-2.86864	0.00412245	0.0372959
ENSG00000175274	TP53I11	91.1989	128.99	66.3988	301.842	343.078	189.893	146.631	182.978	1.35035	0.354213	-3.81225	0.000137706	0.00332106
ENSG00000279769	CU639417.2	13.1623	10.0059	6.44655	20.1966	12.5345	27.8324	39.4958	48.36	1.34897	0.452573	-2.98067	0.00287615	0.0290085
ENSG00000287360	AC006296.3	26.5058	22.2043	23.1253	49.6921	37.9449	88.4484	65.0541	65.1471	1.34682	0.329994	-4.08135	4.47739e-05	0.00142247
ENSG00000163803	PLB1	71.0597	74.8175	30.8973	127.144	143.068	156.212	186.964	140.952	1.34506	0.231516	-5.80981	6.25442e-09	1.33331e-06
ENSG00000273604	EPOP	76.1004	49.8079	58.7325	84.9734	84.393	223.595	225.417	240.019	1.342	0.34158	-3.92882	8.53651e-05	0.00232967
ENSG00000240207	AC080013.1	56.7188	104.066	56.9347	336.255	120.836	168.143	115.156	292.299	1.3416	0.409812	-3.27371	0.00106147	0.014573
ENSG00000091831	ESR1	93.3625	155.402	51.0651	327.261	264.023	232.849	196.458	195.958	1.34101	0.400579	-3.34769	0.000814881	0.0119627
ENSG00000205176	REXO1L1P	5.89313	7.18048	5.40137	18.2967	14.2288	15.2159	16.5651	15.7703	1.34001	0.446545	-3.00085	0.0026923	0.0276886
ENSG00000164619	BMPER	18.6064	35.492	10.0758	64.7976	55.0005	52.7295	52.5527	51.9046	1.33983	0.389305	-3.4416	0.000578289	0.00936643
ENSG00000237461	AL359710.1	17.5633	27.9058	24.1277	49.4599	84.1474	47.5052	59.3378	116.076	1.33982	0.295389	-4.53578	5.73898e-06	0.000295982
ENSG00000137033	IL33	104.658	129.862	98.2999	296.333	426.223	276.153	124.561	126.32	1.3347	0.442324	-3.01746	0.00254899	0.026732
ENSG00000094804	CDC6	22.8983	39.1806	23.0308	25.6546	66.5526	147.106	50.9723	289.471	1.33335	0.442618	-3.01242	0.00259171	0.0270066
ENSG00000125207	PIWIL1	33.7485	44.3764	58.2006	42.089	58.9792	231.189	124.505	1388.25	1.33239	0.486669	-2.73778	0.00618557	0.0492037
ENSG00000198795	ZNF521	146.655	345.281	183.697	909.965	428.337	554.798	382.391	332.349	1.33138	0.379079	-3.51214	0.000444515	0.00784833
ENSG00000250584	LINC01511	34.8413	35.4473	57.402	54.5452	43.0875	142.53	184.767	129.251	1.3313	0.478142	-2.78432	0.00536395	0.0445202
ENSG00000166145	SPINT1	14.0734	12.0239	9.44886	18.0221	24.3676	50.0383	24.6954	35.0485	1.33062	0.413934	-3.21458	0.00130638	0.0168785
ENSG00000103485	QPRT	355.83	599.539	340.571	2041.43	1118.35	827.191	362.578	468.95	1.32984	0.456023	-2.91617	0.00354354	0.0338352
ENSG00000056998	GYG2	22.7527	32.763	24.3199	61.977	50.0713	112.744	47.5412	44.243	1.32945	0.408698	-3.2529	0.00114234	0.0153604
ENSG00000203711	C6orf99	6.19847	6.39588	9.86795	12.6658	12.2269	20.2284	27.6944	182.755	1.32765	0.467275	-2.84126	0.00449363	0.0395139
ENSG00000120279	MYCT1	33.9753	54.9121	35.1733	98.1114	114.433	110.946	95.8433	53.0097	1.32631	0.462619	-2.86696	0.00414431	0.0374181
ENSG00000122756	CNTFR	52.8156	72.1405	36.5502	215.189	131.639	123.033	77.0514	106.448	1.32608	0.36044	-3.67906	0.000234098	0.00488398
ENSG00000166676	TVP23A	73.0496	77.0399	70.9055	262.628	206.353	132.387	142.214	112.425	1.32557	0.251628	-5.26798	1.37935e-07	1.48634e-05
ENSG00000087086	FTL	3906.45	4544	2814.88	12568.1	14856.3	6011.57	4196.76	4296.69	1.32494	0.446558	-2.967	0.00300722	0.0299072
ENSG00000138182	KIF20B	85.4961	107.364	85.5449	127.681	121.285	372.981	313.43	568.896	1.32493	0.381333	-3.47446	0.000511885	0.0085927
ENSG00000142089	IFITM3	914.774	1109.86	932.116	2544.01	3839.06	1609.64	1877.29	1161.8	1.32333	0.309356	-4.27769	1.88844e-05	0.000725683
ENSG00000100867	DHRS2	29.5797	37.0317	13.4188	59.4674	44.4333	101.404	65.0087	109.563	1.32314	0.460166	-2.87535	0.00403582	0.0368203
ENSG00000161912	ADCY10P1	36.9757	65.6038	31.1568	217.642	51.7521	115.417	71.3009	284.495	1.32305	0.432191	-3.06126	0.00220406	0.0242642
ENSG00000124126	PREX1	287.325	290.599	202.973	526.845	821.654	531.982	730.775	558.745	1.32241	0.208446	-6.34411	2.23714e-10	8.55488e-08
ENSG00000260597	AC012531.1	37.5316	63.1841	13.605	146.034	102.331	102.74	38.6747	75.2627	1.3224	0.464825	-2.84494	0.00444195	0.0391745
ENSG00000124215	CDH26	14.2186	13.6475	6.51726	18.5262	16.5205	52.049	28.6046	36.2655	1.32189	0.430915	-3.06763	0.00215765	0.0239072
ENSG00000140968	IRF8	61.9084	102.423	49.99	185.445	299.116	147.043	88.102	106.489	1.31917	0.392571	-3.36033	0.000778508	0.0115915
ENSG00000092969	TGFB2	57.2575	104.119	51.3229	214.241	309.058	100.416	90.9041	101.18	1.31715	0.439722	-2.99542	0.00274067	0.0280298
ENSG00000185664	PMEL	19.7916	50.8823	29.3583	77.1062	95.5275	60.4276	101.797	56.4953	1.31552	0.388863	-3.38299	0.000717015	0.0109515
ENSG00000096696	DSP	60.1446	88.7028	41.0755	153.546	159.052	143.219	183.29	153.127	1.3155	0.281484	-4.67344	2.96198e-06	0.000176571
ENSG00000279712	FP325330.3	44.7505	26.4335	14.9719	53.9013	33.1025	70.8058	126.955	100.303	1.31436	0.406363	-3.23444	0.00121884	0.0161341
ENSG00000119922	IFIT2	90.1928	113.289	108.455	248.736	499.696	124.644	163.402	116.068	1.31423	0.425196	-3.09087	0.00199568	0.0225574
ENSG00000251791	SCARNA6	410.671	512.204	365.085	1110.57	924.312	1180.53	1057.19	940.98	1.311	0.190737	-6.87334	6.27166e-12	4.37023e-09
ENSG00000102385	DRP2	35.0984	33.0707	39.6784	75.8405	59.963	60.0405	158.987	74.0118	1.30993	0.398691	-3.28559	0.00101771	0.0141018
ENSG00000270265	AC104819.3	16.8592	12.6359	11.4231	26.712	22.479	50.6172	33.741	43.7744	1.30546	0.477195	-2.73569	0.0062249	0.0494038
ENSG00000130787	HIP1R	125.079	208.485	135.163	531.459	234.77	408.838	377.737	354.126	1.30524	0.286905	-4.54939	5.38025e-06	0.000282594
ENSG00000105851	PIK3CG	49.4858	99.537	41.8781	100.761	207.297	228.672	101.148	238.402	1.30398	0.381341	-3.41945	0.00062748	0.00999792
ENSG00000130477	UNC13A	84.0643	109.055	42.6884	180.753	87.0176	129.962	383.019	174.037	1.30374	0.448564	-2.90648	0.00365517	0.034533
ENSG00000157483	MYO1E	151.955	359.265	266.541	575.86	668.344	606.394	708.984	441.198	1.30229	0.285363	-4.56362	5.02787e-06	0.000266897
ENSG00000123975	CKS2	58.762	35.4782	28.0398	49.104	73.7033	176.689	102.58	306.124	1.30129	0.407373	-3.19434	0.0014015	0.0176069
ENSG00000155760	FZD7	56.2218	159.168	78.7754	382.718	283.86	155.072	155.173	140.356	1.30029	0.379092	-3.43001	0.000603555	0.00970547
ENSG00000197061	H4C3	278.032	303.071	226.643	678.694	514.367	914.341	546.557	903.785	1.29974	0.319351	-4.06995	4.70223e-05	0.0014814
ENSG00000129295	LRRC6	20.4924	55.4211	35.3553	75.6883	65.9078	96.7507	128.471	194.289	1.29915	0.35679	-3.64122	0.000271347	0.00544948
ENSG00000112559	MDFI	50.6264	95.9651	68.1241	182.053	203.872	192.473	132.536	89.3254	1.29574	0.397928	-3.25621	0.00112909	0.0152345
ENSG00000176749	CDK5R1	28.9071	33.5719	33.0706	75.043	48.4304	94.9275	94.2395	151.135	1.29444	0.250931	-5.15854	2.48878e-07	2.41033e-05
ENSG00000197859	ADAMTSL2	126.475	128.873	144.858	166.489	389.957	209.985	540.102	199.343	1.29362	0.328798	-3.93439	8.34079e-05	0.00230028
ENSG00000167840	ZNF232	29.1541	43.6768	51.7216	88.7582	46.7158	151.644	115.411	113.298	1.29327	0.378262	-3.41898	0.000628557	0.0100059
ENSG00000154920	EME1	15.5679	15.0952	7.99927	17.1722	21.4296	44.4222	38.1893	142.748	1.29164	0.395232	-3.26805	0.00108293	0.014777
ENSG00000148680	HTR7	14.7557	11.478	12.2471	17.3311	40.4869	33.7122	31.9195	108.255	1.28941	0.392493	-3.28519	0.00101914	0.0141154
ENSG00000101187	SLCO4A1	23.7457	30.1008	20.7909	42.9676	59.7388	97.2451	51.062	56.9764	1.28559	0.338662	-3.79608	0.000147002	0.00346843
ENSG00000143630	HCN3	35.2424	49.7087	21.6198	146.627	84.6587	75.2927	45.0512	72.6934	1.28474	0.4035	-3.18399	0.00145262	0.0180968
ENSG00000160447	PKN3	29.7876	28.8707	38.8049	72.2854	78.8001	119.062	49.3713	66.3969	1.28446	0.295381	-4.34848	1.37086e-05	0.00056635
ENSG00000203710	CR1	79.6684	104.718	74.8933	216.567	344.915	157.136	129.717	113.282	1.28379	0.33667	-3.81321	0.000137174	0.00331639
ENSG00000285581	AC091196.1	26.4983	29.2866	42.5433	59.9588	44.5485	104.143	107.134	94.9272	1.28321	0.339298	-3.78194	0.000155608	0.00362512
ENSG00000182022	CHST15	127.44	271.1	105.702	555.372	589.814	269.826	228.428	255.235	1.28123	0.399248	-3.2091	0.0013315	0.0170764
ENSG00000196839	ADA	31.8372	37.2106	37.9296	85.0809	121.096	88.592	53.3191	50.9257	1.28119	0.40233	-3.18442	0.00145044	0.0180825
ENSG00000120875	DUSP4	17.5444	52.1059	10.9829	66.2897	56.7947	76.3316	73.9552	73.1654	1.27897	0.405509	-3.15398	0.00161058	0.0195003
ENSG00000287676	AC096642.2	3.92631	9.12812	7.88105	21.1036	16.4196	13.5647	19.2083	13.093	1.27861	0.44454	-2.87624	0.0040244	0.0367482
ENSG00000176890	TYMS	17.7646	27.073	4.60922	36.3217	56.5497	51.2283	33.266	219.609	1.27543	0.359123	-3.55152	0.000383018	0.00703591
ENSG00000137877	SPTBN5	28.1786	78.859	47.3115	88.9133	168.067	139.445	108.345	122.949	1.27532	0.355429	-3.58813	0.000333063	0.00634191
ENSG00000143815	LBR	218.023	381.584	248.14	886.365	676.418	699.835	490.499	545.987	1.27473	0.228062	-5.58942	2.27828e-08	3.6264e-06
ENSG00000099958	DERL3	3.36829	7.69884	15.712	24.9066	12.9153	22.9481	21.3175	122.597	1.27453	0.442971	-2.87723	0.00401184	0.0366441
ENSG00000269924	AC024451.4	5.04163	14.1634	6.77335	18.9496	15.9112	29.6298	25.7345	18.2053	1.27391	0.463833	-2.74649	0.00602373	0.0482714
ENSG00000233757	AC092835.1	32.5687	56.405	25.2356	66.2384	61.0219	113.397	131.404	121.545	1.2708	0.346773	-3.66465	0.00024768	0.00509693
ENSG00000157766	ACAN	29.3101	46.2782	23.529	69.8201	38.4995	116.24	102.332	119.009	1.26924	0.379099	-3.34804	0.000813856	0.0119579
ENSG00000147443	DOK2	31.9303	49.8691	26.2373	95.1298	151.884	55.3869	50.1235	51.7347	1.26753	0.393592	-3.22041	0.00128006	0.0166791
ENSG00000178623	GPR35	26.2946	40.002	33.9905	77.7897	49.5789	98.7967	100.088	103.38	1.26746	0.288891	-4.38734	1.14746e-05	0.00049811
ENSG00000037280	FLT4	110.354	178.471	166.37	420.553	335.386	382.99	329.163	288.88	1.26707	0.270958	-4.67626	2.92152e-06	0.000174828
ENSG00000131153	GINS2	14.2889	18.379	16.7952	23.8956	27.6126	73.4184	33.3501	133.328	1.26655	0.400525	-3.16224	0.00156562	0.0191322
ENSG00000149781	FERMT3	68.4054	71.696	45.0422	152.212	271.55	94.2367	77.1737	99.7765	1.26381	0.428031	-2.95261	0.00315104	0.0309837
ENSG00000158292	GPR153	67.8138	145.291	100.15	322.162	287.966	213.186	185.981	127.227	1.26267	0.365583	-3.45385	0.000552654	0.00905884
ENSG00000197757	HOXC6	51.9449	110.189	25.4933	186.623	200.435	150.214	71.5915	91.6483	1.26222	0.442296	-2.85379	0.00432006	0.0384506
ENSG00000175567	UCP2	76.6097	131.54	104.281	279.263	361.822	200.838	162.317	248.025	1.26033	0.260927	-4.83022	1.36381e-06	9.74145e-05
ENSG00000181444	ZNF467	28.1595	44.3358	26.8726	128.436	90.8322	65.0945	37.128	39.582	1.26019	0.449184	-2.80552	0.00502359	0.0425805
ENSG00000142528	ZNF473	110.871	122.034	117.682	215.039	138.499	444.662	318.273	933.723	1.25715	0.354678	-3.54449	0.000393373	0.00718824
ENSG00000143797	MBOAT2	151.484	145.226	141.883	290.361	239.834	322.104	547.288	408.406	1.25599	0.317105	-3.9608	7.46978e-05	0.00211018
ENSG00000109832	DDX25	38.0688	49.896	52.5078	89.7848	32.1062	188.037	139.207	790.576	1.25441	0.434275	-2.88851	0.00387072	0.0358099
ENSG00000182871	COL18A1	1539.25	3217.33	1954.08	8300.7	5246.06	3998.1	3803.61	2602.79	1.25398	0.355328	-3.52907	0.000417027	0.00749812
ENSG00000105290	APLP1	62.2869	60.7947	61.356	102.137	106.801	147.613	226.189	210.234	1.24991	0.340872	-3.6668	0.000245608	0.00506835
ENSG00000108018	SORCS1	99.539	128.47	121.932	165.655	259.914	136.34	546.013	169.862	1.24546	0.41069	-3.03261	0.00242452	0.0259384
ENSG00000126368	NR1D1	199.364	436.674	205.344	882.536	817.866	550.721	416.078	353.308	1.2453	0.416407	-2.99057	0.00278453	0.0283581
ENSG00000172889	EGFL7	122.817	205.181	164.045	392.986	428.643	443.805	296.946	328.107	1.24504	0.278668	-4.46781	7.90241e-06	0.000375762
ENSG00000160282	FTCD	132.435	149.749	181.205	284.232	347.679	425.756	406.066	290.762	1.24376	0.294477	-4.22364	2.40392e-05	0.00087549
ENSG00000125864	BFSP1	19.1594	33.0909	33.7905	50.6568	51.4131	90.0026	78.9401	71.127	1.24375	0.331281	-3.75436	0.000173782	0.00392316
ENSG00000173705	SUSD5	61.265	79.5811	79.5001	231.834	135.744	135.211	193.927	150.929	1.24244	0.267009	-4.65319	3.26845e-06	0.0001905
ENSG00000074370	ATP2A3	83.6564	140.398	64.123	251.795	362.124	165.488	134.901	145.9	1.24239	0.402623	-3.08574	0.00203048	0.0228533
ENSG00000144485	HES6	21.8003	21.5331	12.5668	33.9505	36.1116	75.5529	31.4834	117.555	1.23991	0.409225	-3.0299	0.00244634	0.026083
ENSG00000156140	ADAMTS3	147.899	248.246	180.333	408.883	763.371	340.956	308.493	249.068	1.23981	0.36654	-3.38248	0.000718352	0.0109666
ENSG00000067064	IDI1	609.242	1074.87	676.794	2972.35	2457.81	1318.62	679.797	911.989	1.23755	0.410802	-3.01251	0.00259094	0.0270066
ENSG00000142227	EMP3	186.14	209.233	109.623	470.246	506.137	275.813	336.09	207.035	1.23523	0.376208	-3.28337	0.00102573	0.0141815
ENSG00000161800	RACGAP1	37.861	79.7306	49.2443	84.1374	65.5083	201.096	174.726	634.136	1.23467	0.4116	-2.99969	0.00270256	0.0277486
ENSG00000028137	TNFRSF1B	173.745	225.083	196.01	486.386	835.474	360.701	188.183	223.58	1.23434	0.389675	-3.16762	0.00153693	0.0188404
ENSG00000247675	LRP4-AS1	9.04677	10.2984	4.13534	21.8202	11.0239	25.7119	19.5101	23.8364	1.23266	0.430349	-2.86432	0.00417902	0.0375908
ENSG00000151224	MAT1A	59.4723	101.28	46.6802	273.638	144.896	127.569	110.279	131.153	1.2318	0.354598	-3.47379	0.000513154	0.00860479
ENSG00000138759	FRAS1	38.0262	24.3153	40.3624	61.0433	44.4023	117.487	83.5988	177.757	1.23091	0.413386	-2.97763	0.00290484	0.029204
ENSG00000132970	WASF3	261.582	473.175	260.597	957.057	670.568	830.828	674.787	778.227	1.23032	0.223702	-5.49981	3.80191e-08	5.49384e-06
ENSG00000164045	CDC25A	60.103	54.3775	41.4883	79.0332	49.0029	198.977	163.319	340.167	1.22913	0.396155	-3.10264	0.00191803	0.0219342
ENSG00000110395	CBL	727.138	777.602	597.384	1010.59	1197.2	2169.81	2180.63	2395.61	1.22552	0.259293	-4.72638	2.28552e-06	0.000144787
ENSG00000238122	AL359258.1	9.15978	15.8067	9.04513	18.2562	11.3025	41.2859	38.4879	52.7147	1.22472	0.421771	-2.90375	0.00368728	0.0347213
ENSG00000175866	BAIAP2	282.724	170.105	96.4836	382.572	480.707	397.283	449.345	399.06	1.22421	0.333801	-3.66748	0.000244954	0.0050633
ENSG00000177374	HIC1	294.207	664.522	404.849	1515.36	1358.48	838.983	534.288	522.518	1.22218	0.379313	-3.22208	0.00127261	0.0165996
ENSG00000125730	C3	1082.56	1428.73	1137.21	1601.66	4624.81	2732.41	2390.34	1557.33	1.22172	0.350233	-3.48831	0.000486076	0.00831144
ENSG00000151849	CENPJ	160.017	150.365	74.7261	277.729	202.069	363.305	354.241	563.008	1.22148	0.265451	-4.60154	4.19374e-06	0.000230589
ENSG00000184408	KCND2	65.2162	174.946	69.9927	166.715	479.005	208.643	118.406	158.827	1.21999	0.436781	-2.79313	0.00522009	0.0436847
ENSG00000165312	OTUD1	154.612	250.599	100.253	297.983	774.056	272.917	232.569	276.72	1.21968	0.385494	-3.16394	0.0015565	0.019043
ENSG00000112182	BACH2	41.541	87.8179	37.1529	119.752	140.398	116.317	144.688	145.874	1.21966	0.343997	-3.54555	0.000391791	0.00716349
ENSG00000160255	ITGB2	173.816	214.072	163.942	444.86	766.147	341.316	163.063	200.034	1.21947	0.444244	-2.74504	0.00605044	0.0484112
ENSG00000158517	NCF1	24.379	26.3928	16.5609	52.1708	82.321	44.9483	31.6438	32.6877	1.21887	0.350032	-3.48217	0.000497366	0.00844848
ENSG00000123080	CDKN2C	55.4059	110.055	39.4669	247.376	170.583	152.064	74.761	92.4932	1.21732	0.431999	-2.81788	0.00483411	0.0416667
ENSG00000084693	AGBL5	191.179	220.625	160.677	358.897	256.633	671.076	486.612	2301.48	1.21596	0.325737	-3.73294	0.000189258	0.00420294
ENSG00000214694	ARHGEF33	43.2	38.777	20.8185	85.9246	41.8418	109.732	83.5666	141.787	1.21519	0.32048	-3.79178	0.000149569	0.0035184
ENSG00000172059	KLF11	303.681	483.473	226.655	731.904	632.636	879.01	908.178	886.401	1.21345	0.249524	-4.86307	1.15577e-06	8.42824e-05
ENSG00000112972	HMGCS1	1688.58	3031.89	1798.96	8235.23	5563.43	4567.66	1753.57	2311.52	1.21033	0.419368	-2.88609	0.00390063	0.0359741
ENSG00000119333	DYNC2I2	77.7881	102.037	61.6664	170.064	159.819	252.825	167.868	364.213	1.20979	0.240342	-5.03362	4.81293e-07	4.12347e-05
ENSG00000173599	PC	183.642	183.923	179.837	646.593	362.362	447.026	232.765	456.794	1.20774	0.276907	-4.36154	1.29152e-05	0.00053854
ENSG00000287927	AC100801.2	9.0272	8.48783	11.5416	25.2191	26.6194	21.0441	13.6351	22.1657	1.201	0.424925	-2.82637	0.00470783	0.0409497
ENSG00000178038	ALS2CL	92.967	148.139	97.8827	318.707	314.607	242.753	174.301	169.913	1.20071	0.260952	-4.60128	4.19895e-06	0.000230589
ENSG00000131620	ANO1	75.1246	77.8187	95.8236	165.211	173.136	227.502	193.679	228.113	1.19804	0.343459	-3.48815	0.000486384	0.00831147
ENSG00000177663	IL17RA	177.813	313.731	248.98	586.988	746.029	622.439	314.088	390.201	1.19655	0.289177	-4.13777	3.50702e-05	0.00116741
ENSG00000177133	PRDM16-DT	18.0769	24.1505	17.8444	55.5698	58.0473	37.1663	34.4004	108.369	1.1941	0.375227	-3.18234	0.00146088	0.0181565
ENSG00000151640	DPYSL4	68.5056	55.5123	55.8888	162.954	153.662	143.744	87.8048	162.302	1.1935	0.349769	-3.41224	0.000644305	0.0101678
ENSG00000180155	LYNX1	205.615	537.11	305.521	1127.69	860.355	842.173	368.958	401.369	1.19169	0.368679	-3.23234	0.00122783	0.0162246
ENSG00000130695	CEP85	141.403	129.321	128.497	143.963	197.172	453.962	414.867	915.242	1.18672	0.356022	-3.33328	0.0008583	0.0123741
ENSG00000276644	DACH1	33.8311	60.2601	41.0691	105.72	139.521	106.221	63.4735	137.073	1.18545	0.378997	-3.12786	0.00176086	0.0207421
ENSG00000277957	SENP3-EIF4A1	8.23807	19.1911	12.5165	47.9804	15.2335	30.6304	33.0104	132.482	1.18402	0.386479	-3.06359	0.00218695	0.024155
ENSG00000105426	PTPRS	1661.85	2206.39	1110.52	5842.77	3464.86	3332.83	2425.4	2232.08	1.18139	0.28728	-4.11234	3.91669e-05	0.00127402
ENSG00000196116	TDRD7	157.342	195.892	150.067	273.436	331.71	491.111	428.126	680.102	1.17895	0.249552	-4.72428	2.30931e-06	0.000145289
ENSG00000129757	CDKN1C	111.061	113.729	87.0949	394.686	210.573	223.389	113.488	139.836	1.17833	0.383836	-3.06989	0.00214135	0.0237602
ENSG00000110934	BIN2	19.6239	37.6231	19.4436	38.0775	74.0008	80.2953	49.4169	108.092	1.1769	0.306545	-3.83925	0.00012341	0.0030591
ENSG00000198554	WDHD1	83.8292	85.757	60.8967	137.121	68.8438	233.181	258.519	272.231	1.17676	0.37186	-3.16453	0.00155332	0.0190115
ENSG00000287527	AC005753.3	10.7779	8.50708	8.89514	20.3218	19.069	24.5262	19.7293	13.9937	1.17618	0.398034	-2.95499	0.00312682	0.0308035
ENSG00000074590	NUAK1	336.16	237.453	203.458	563.579	874.353	387.75	513.374	296.902	1.17579	0.311093	-3.77956	0.000157105	0.00364913
ENSG00000123329	ARHGAP9	22.2834	35.818	18.3231	43.8509	104.055	52.5055	34.9323	178.892	1.17428	0.375616	-3.12627	0.0017704	0.0208136
ENSG00000196781	TLE1	288.662	480.108	416.477	789.388	708.057	856.224	1211.52	733.022	1.17244	0.236766	-4.95187	7.35039e-07	5.87975e-05
ENSG00000173210	ABLIM3	44.6511	50.3189	37.924	93.5623	103.034	87.5176	122.897	89.9548	1.17237	0.248196	-4.72358	2.31733e-06	0.000145289
ENSG00000164742	ADCY1	189.966	212.931	191.324	320.806	178.457	541.006	746.934	544.066	1.17123	0.349802	-3.34827	0.000813189	0.0119546
ENSG00000165806	CASP7	44.5098	75.8229	94.1677	153.672	198.976	128.821	158.537	114.833	1.17004	0.244647	-4.78258	1.73061e-06	0.000115216
ENSG00000203930	LINC00632	1198.73	2118.66	1301.22	4081.17	4541.36	3879.92	1339.14	1651.5	1.16773	0.410891	-2.84194	0.00448405	0.0394408
ENSG00000164167	LSM6	93.635	111.683	45.7464	225.083	143.083	181.877	207.069	157.997	1.1661	0.258287	-4.51476	6.33895e-06	0.000316513
ENSG00000240747	KRBOX1	37.9541	21.2301	20.6582	37.4878	33.621	71.3856	95.5592	272.235	1.16605	0.368047	-3.1682	0.00153386	0.0188174
ENSG00000278965	AC122713.2	66.3586	68.8555	48.7686	137.402	80.4985	143.28	191.193	138.075	1.16478	0.296348	-3.93046	8.47845e-05	0.00231989
ENSG00000186642	PDE2A	115.361	130.727	96.4154	234.945	332.929	234.558	223.819	200.422	1.16304	0.190233	-6.11376	9.73086e-10	3.06003e-07
ENSG00000085433	WDR47	214.45	217.742	191.687	444.015	319.503	568.976	529.204	695.906	1.16019	0.20043	-5.78848	7.10242e-09	1.4652e-06
ENSG00000134508	CABLES1	118.629	127.932	89.7553	400.144	190.211	176.315	236.428	164.405	1.15982	0.333378	-3.47899	0.000503313	0.00849887
ENSG00000205181	LINC00654	85.9953	82.6904	82.127	196.763	273.295	189.707	88.1859	808.189	1.15905	0.332187	-3.48916	0.000484541	0.00829805
ENSG00000075218	GTSE1	20.2566	18.7189	29.9967	28.2941	29.8026	71.6764	68.0617	198.806	1.15836	0.412465	-2.80839	0.00497897	0.0423888
ENSG00000166265	CYYR1	37.3475	52.6538	43.0783	90.3877	135.42	72.833	100.783	57.5299	1.15779	0.352042	-3.28877	0.00100627	0.0140176
ENSG00000151693	ASAP2	263.798	235.93	229.869	634.764	529.489	572.051	434.15	1063.84	1.15746	0.23783	-4.86673	1.13459e-06	8.35116e-05
ENSG00000175084	DES	141.785	261.569	152.347	638.892	350.882	332.569	335.275	221.481	1.15552	0.306113	-3.77481	0.000160131	0.00369267
ENSG00000059378	PARP12	212.711	244.935	234.89	398.128	679.404	453.517	525.406	454.326	1.15321	0.212036	-5.43874	5.36584e-08	6.96845e-06
ENSG00000176809	LRRC37A3	274.787	216.487	241.324	785.752	364.531	680.58	338.93	553.368	1.15256	0.283233	-4.06929	4.71569e-05	0.00148315
ENSG00000205403	CFI	167.521	532.243	221.601	727.161	801.053	511.92	688.991	327.537	1.14669	0.374404	-3.0627	0.00219352	0.0241802
ENSG00000117461	PIK3R3	345.03	503.022	445.227	679.759	772.57	1286.34	1078.72	1287.35	1.1458	0.238583	-4.8025	1.56697e-06	0.000107049
ENSG00000159217	IGF2BP1	139.652	140.985	157.464	245.536	211.138	386.532	430.311	462.309	1.14365	0.275142	-4.15656	3.23073e-05	0.00109757
ENSG00000234062	AL390879.1	74.4303	77.9011	46.3315	126.846	95.9077	188.063	174.85	142.924	1.14339	0.336732	-3.39555	0.000684905	0.0106346
ENSG00000106211	HSPB1	500.213	482.217	493.728	959.204	1235.74	906.136	1243.74	547.609	1.1427	0.268924	-4.24914	2.14591e-05	0.000802444
ENSG00000089250	NOS1	60.7903	59.3793	36.7459	71.6495	51.8821	176.237	163.664	171.308	1.14065	0.386271	-2.95298	0.00314727	0.0309563
ENSG00000055163	CYFIP2	160.068	186.054	106.172	338.291	269.965	336.308	391.845	325.661	1.13984	0.252455	-4.51503	6.33092e-06	0.000316513
ENSG00000248858	FLJ46284	16.1929	14.1217	7.50979	20.5917	17.3789	28.7957	51.4063	72.6828	1.13889	0.40343	-2.82301	0.00475753	0.041208
ENSG00000171940	ZNF217	451.695	427.444	294.518	556.612	671.954	901.86	1314.02	1164.11	1.13675	0.272857	-4.1661	3.09859e-05	0.00105957
ENSG00000166710	B2M	3164.7	4005.58	3063.39	8183.94	10240.4	4199.33	7333.31	3421.64	1.13432	0.3717	-3.05172	0.00227534	0.0248296
ENSG00000232828	AC231533.1	10.2464	8.53143	9.62614	22.7532	15.6739	18.9926	23.7316	19.3243	1.13408	0.362559	-3.128	0.00176002	0.0207399
ENSG00000105810	CDK6	213.617	513.263	157.809	843.25	570.102	776.673	414.793	605.316	1.13385	0.33954	-3.33936	0.000839704	0.0122241
ENSG00000182481	KPNA2	309.133	329.67	304.369	378.854	392.428	977.893	1009.53	1926.92	1.13315	0.359354	-3.1533	0.00161438	0.0195075
ENSG00000198865	CCDC152	23.9924	40.919	14.5158	56.0528	57.5603	96.5141	32.0925	110.105	1.13251	0.38949	-2.90769	0.00364115	0.0344315
ENSG00000176170	SPHK1	36.3037	46.0262	42.797	56.8611	108.597	93.0681	108.63	81.8033	1.13236	0.241622	-4.68649	2.77934e-06	0.000167922
ENSG00000240065	PSMB9	70.33	116.695	118.715	202.62	384.352	165.115	142.686	111.56	1.13186	0.408706	-2.76938	0.00561628	0.0459088
ENSG00000135045	C9orf40	35.3635	21.1719	24.4175	38.8172	48.9912	77.8593	66.167	131.517	1.1301	0.326207	-3.46437	0.000531483	0.00880852
ENSG00000124602	UNC5CL	9.85539	17.1556	14.1246	25.9212	36.0421	32.7268	30.7612	37.9966	1.1292	0.319609	-3.53307	0.000410759	0.00739871
ENSG00000236438	FAM157A	388.857	383.961	215.333	617.477	443.06	793.947	1023.17	1430.13	1.12721	0.316459	-3.56193	0.000368134	0.00685078
ENSG00000265018	AGAP12P	47.2138	58.0069	67.4108	142.22	84.671	81.3774	193.151	184.491	1.12565	0.388917	-2.89431	0.00379988	0.0354294
ENSG00000142669	SH3BGRL3	123.552	168.643	104.769	336.754	430.749	202.922	188.747	156.111	1.12559	0.405458	-2.7761	0.00550156	0.0453383
ENSG00000124092	CTCFL	86.3961	90.0049	96.1592	109.695	119.361	314.74	242.754	415.842	1.12523	0.325935	-3.4523	0.000555822	0.00909177
ENSG00000115738	ID2	103.103	223.413	113.621	241.724	623.529	238.931	186.285	161.957	1.12501	0.407859	-2.75833	0.00580968	0.0470127
ENSG00000107863	ARHGAP21	1528.31	2437.94	1053.85	4127.04	4530.52	3681.81	2269.35	2266.91	1.12454	0.27125	-4.14575	3.38702e-05	0.00113902
ENSG00000119514	GALNT12	27.2622	14.8116	16.9752	21.563	27.3921	42.9654	76.5167	68.3235	1.12323	0.391915	-2.86601	0.00415681	0.0374718
ENSG00000109062	SLC9A3R1	154.311	169.141	128.484	408.003	251.077	340.201	316.469	268.603	1.12213	0.21621	-5.19003	2.10264e-07	2.12908e-05
ENSG00000198435	NRARP	9.29553	20.0319	23.4319	24.4499	58.9466	38.9801	33.0815	50.9768	1.12136	0.389071	-2.88216	0.00394963	0.0362333
ENSG00000198848	CES1	48.4504	47.0109	79.8458	133.306	166.809	97.5697	108.746	96.8327	1.12036	0.327322	-3.42281	0.000619774	0.00990028
ENSG00000206561	COLQ	43.9251	79.5925	59.7624	139.204	181.992	160.943	56.1639	144.349	1.11876	0.366397	-3.05342	0.00226249	0.024748
ENSG00000215302	AC127502.1	42.71	53.2199	41.3287	79.6177	96.8903	108.543	117.106	73.7295	1.11764	0.23279	-4.80109	1.57801e-06	0.000107569
ENSG00000118004	COLEC11	71.7238	88.8252	160.074	143.771	340.338	231.495	209.304	139.514	1.11694	0.320343	-3.48671	0.000489003	0.00834257
ENSG00000166483	WEE1	84.9615	255.978	145.261	354.708	353.414	393.614	311.245	585.829	1.1164	0.296084	-3.77054	0.000162895	0.00374479
ENSG00000092036	HAUS4	75.7825	97.5762	70.2807	265.119	169.717	167.381	108.075	159.241	1.11615	0.281881	-3.95966	7.50577e-05	0.00211844
ENSG00000220161	LINC02076	23.6254	17.9857	18.6339	28.7494	27.9999	64.5491	50.0627	217.84	1.11545	0.371608	-3.00168	0.00268495	0.0276402
ENSG00000114790	ARHGEF26	154.462	171.111	143.061	266.231	251.963	388.836	449.877	412.719	1.11481	0.247288	-4.50813	6.54004e-06	0.000323975
ENSG00000187678	SPRY4	61.685	112.215	89.2845	166.379	251.201	209.445	144.476	132.027	1.11456	0.275156	-4.05065	5.10751e-05	0.00156709
ENSG00000238083	LRRC37A2	227.444	190.406	243.647	667.778	305.93	545.799	385.364	706.557	1.11384	0.362818	-3.06998	0.0021407	0.0237602
ENSG00000233237	LINC00472	160.529	300.786	177.825	559.192	386.038	613.016	298.61	606.092	1.11371	0.302045	-3.68723	0.000226707	0.00477744
ENSG00000066185	ZMYND12	26.6722	17.955	9.32601	46.3857	21.1484	51.8401	36.0274	159.823	1.11304	0.406451	-2.73843	0.00617331	0.0491258
ENSG00000170959	DCDC1	45.0663	48.6136	50.596	64.525	60.2531	125.49	165.263	386.322	1.11159	0.406739	-2.73293	0.0062774	0.049703
ENSG00000163531	NFASC	528.136	507.327	432.273	1199.7	1282.76	1025.2	721.553	632.537	1.11098	0.205023	-5.41882	5.99928e-08	7.58546e-06
ENSG00000235888	AF064858.1	95.9888	118.19	38.6061	158.625	154.921	196.903	227.768	157.861	1.11062	0.327491	-3.39131	0.000695601	0.010766
ENSG00000171812	COL8A2	46.117	80.1476	69.8177	189.821	189.77	79.9951	108.432	74.9136	1.10954	0.39954	-2.77705	0.00548553	0.0452776
ENSG00000185112	FAM43A	88.401	129.702	74.9495	216.374	250.083	179.113	205.253	140.57	1.10788	0.260824	-4.24763	2.1604e-05	0.000805512
ENSG00000164176	EDIL3	28.6498	47.1146	40.7054	129.81	69.6683	81.3392	57.8839	74.3028	1.10673	0.312261	-3.54425	0.000393731	0.00719059
ENSG00000131323	TRAF3	256.129	385.912	282.693	734.551	601.345	714.131	615.958	845.709	1.1049	0.174236	-6.34142	2.27663e-10	8.60099e-08
ENSG00000101605	MYOM1	133.685	114.36	172.079	269.624	222.36	333.323	353.384	271.214	1.10455	0.204097	-5.41192	6.23533e-08	7.75879e-06
ENSG00000104549	SQLE	715.335	1176.21	815.597	2939.8	2098.57	1735.06	993.908	1397.36	1.1041	0.296451	-3.72438	0.000195796	0.00429641
ENSG00000183814	LIN9	52.2976	30.7278	31.2183	67.1178	65.2721	106.959	80.9008	164.381	1.10251	0.318988	-3.45628	0.000547689	0.00900401
ENSG00000248712	CCDC153	19.6164	12.0151	4.6815	20.8167	25.7003	24.4378	26.2235	51.1015	1.10239	0.377842	-2.91761	0.00352728	0.0337005
ENSG00000185630	PBX1	1192.41	1641.24	940.438	4323.76	2758.03	2309.75	1403.21	1363.62	1.10006	0.342543	-3.21145	0.00132066	0.0169984
ENSG00000110092	CCND1	192.059	278.017	335.934	528.57	715.86	443.287	609.876	330.788	1.09695	0.335006	-3.27441	0.00105882	0.0145556
ENSG00000159873	CCDC117	280.079	358.815	258.674	484.052	429.806	860.736	788.635	911.646	1.09643	0.273867	-4.00353	6.24055e-05	0.00182415
ENSG00000081026	MAGI3	135.264	270.158	157.637	477.528	464.767	376.92	297.375	436.593	1.0959	0.267887	-4.09091	4.29681e-05	0.00137485
ENSG00000145358	DDIT4L	9.8635	17.6089	14.9964	32.6938	28.2832	38.2822	23.7414	31.1128	1.09545	0.357301	-3.0659	0.00217017	0.0240205
ENSG00000198832	SELENOM	216.472	302.859	199.979	822.397	674.792	334.932	220.805	291.042	1.09413	0.39921	-2.74073	0.00613038	0.0488514
ENSG00000140986	RPL3L	29.3467	21.6642	20.7119	30.8162	31.2929	86.6105	54.6532	131.081	1.09346	0.387347	-2.82296	0.00475826	0.041208
ENSG00000112679	DUSP22	337.473	451.497	388.3	527.902	682.203	1127.38	1005.4	1008.78	1.08998	0.352303	-3.09386	0.00197568	0.0224056
ENSG00000137193	PIM1	79.2214	177.643	164.768	174.536	443.459	301.359	281.148	263.337	1.0899	0.323994	-3.36395	0.000768356	0.0114923
ENSG00000128594	LRRC4	36.4677	73.9004	35.7856	115.456	109.314	95.9885	107.151	122.088	1.08812	0.310508	-3.50431	0.00045779	0.00798827
ENSG00000275450	PTGER4P2-CDK2AP2P2	36.4189	26.3403	26.2222	47.7579	32.0191	105.593	64.8415	74.9441	1.08751	0.37876	-2.87125	0.00408857	0.0371187
ENSG00000120156	TEK	78.5951	106.066	53.4269	190.804	186.653	163.728	148.797	102.762	1.08698	0.239068	-4.54673	5.44869e-06	0.000285233
ENSG00000141401	IMPA2	103.006	144.172	102.164	297.295	255.367	208.982	237.19	180.594	1.08623	0.230421	-4.71411	2.42764e-06	0.000150739
ENSG00000173809	TDRD12	91.0997	107.029	135.143	171.338	125.027	349.245	292.678	521.754	1.08303	0.354169	-3.05794	0.00222861	0.0244505
ENSG00000121210	TMEM131L	239.259	199.71	144.007	586.075	487.693	261.203	316.318	304.977	1.08234	0.277726	-3.89715	9.73333e-05	0.00255832
ENSG00000168356	SCN11A	74.5867	104.816	111.341	188.529	81.799	238.943	313.95	330.707	1.08208	0.344581	-3.14028	0.00168787	0.0201165
ENSG00000213533	STIMATE	141.321	212.015	148.089	402.195	321.919	384.521	315.011	333.7	1.07987	0.189132	-5.70961	1.13234e-08	2.101e-06
ENSG00000197121	PGAP1	232.519	403.857	172.633	640.421	725.873	555.158	370.506	531.872	1.07869	0.27268	-3.95589	7.62517e-05	0.00214634
ENSG00000105255	FSD1	82.2278	82.3061	76.6699	95.4025	146.787	198.657	236.961	191.397	1.07817	0.272003	-3.96382	7.37609e-05	0.00208936
ENSG00000160932	LY6E	529.069	518.248	672.791	1073.44	1893.48	819.673	1053.62	620.705	1.0777	0.334754	-3.21939	0.00128463	0.0167216
ENSG00000135363	LMO2	75.1775	102.941	77.9858	203.514	258.085	152.588	112.119	101.338	1.07703	0.301175	-3.57608	0.000348784	0.00656471
ENSG00000165626	BEND7	154.293	236.536	150.589	482.445	265.29	380.795	401.605	587.663	1.07688	0.237397	-4.5362	5.72762e-06	0.000295883
ENSG00000042493	CAPG	76.3379	91.296	73.3922	132.301	154.427	236.404	159.861	133.347	1.07652	0.232455	-4.63107	3.63779e-06	0.000205903
ENSG00000101773	RBBP8	168.218	194.504	180.286	288.112	169.338	489.272	579.332	592.21	1.07461	0.349154	-3.07776	0.00208563	0.0232737
ENSG00000248971	KRT8P46	9.2513	17.4548	14.0551	25.5098	21.7561	29.8065	40.0824	21.0392	1.07158	0.388897	-2.75543	0.00586152	0.0472736
ENSG00000261286	ATP2C2-AS1	10.2963	17.7764	17.8818	23.6772	42.1291	22.0824	43.3191	29.5449	1.0715	0.354735	-3.02056	0.00252307	0.0265847
ENSG00000064692	SNCAIP	72.8633	122.616	110.714	294.268	249.509	154.87	162.848	173.007	1.07144	0.315543	-3.39555	0.000684907	0.0106346
ENSG00000170989	S1PR1	63.7162	60.7618	59.3137	141.548	180.816	111.714	81.1413	62.9827	1.06849	0.32879	-3.24976	0.00115503	0.0155048
ENSG00000001617	SEMA3F	20.7134	27.9482	17.672	56.4457	18.5039	47.0631	69.5356	47.7172	1.06806	0.372205	-2.86954	0.00411065	0.0372531
ENSG00000105327	BBC3	30.2581	24.4125	36.4391	50.156	74.1581	60.9699	66.4915	37.6154	1.06743	0.310493	-3.43787	0.000586307	0.00946696
ENSG00000154978	VOPP1	268.976	316.694	234.524	526.562	593.283	621.847	565.862	410.344	1.06705	0.139304	-7.65983	1.86183e-14	2.53833e-11
ENSG00000161940	BCL6B	28.8619	56.5809	64.9294	94.2769	123.375	102.421	96.971	73.8864	1.0636	0.286454	-3.71299	0.000204827	0.00443561
ENSG00000225138	SLC9A3-AS1	210.054	164.504	278.599	643.95	211.194	679.083	282.065	566.619	1.06275	0.347268	-3.06031	0.00221105	0.0243099
ENSG00000140563	MCTP2	49.3665	76.8545	48.2088	127.207	110.498	119.508	134.202	151.247	1.06228	0.256025	-4.14912	3.33752e-05	0.00112653
ENSG00000155368	DBI	219.375	228.469	159.08	484.044	611.518	297.7	300.487	347.501	1.06125	0.297453	-3.5678	0.000359987	0.00673514
ENSG00000109339	MAPK10	1004.2	1490.8	765.341	2810.08	2503.67	1856.65	1913.86	1659.6	1.0606	0.22696	-4.67305	2.96753e-06	0.000176571
ENSG00000187796	CARD9	24.1073	33.0278	23.3793	43.9341	75.0449	76.5603	32.1568	52.9408	1.0603	0.355368	-2.98366	0.00284819	0.0288263
ENSG00000169760	NLGN1	139.103	150.83	103.21	412.177	320.436	157.703	207.048	215.875	1.05966	0.329673	-3.21429	0.00130768	0.0168811
ENSG00000160190	SLC37A1	39.3636	99.7804	36.0504	120.833	112.312	167.48	90.636	238.228	1.05788	0.370555	-2.85485	0.00430571	0.0383563
[truncated: 403 more rows]
