# Supplementary material for: Transcriptome analyses in infertile men reveal germ cell–specific expression and splicing patterns
Source: Life Sci Alliance. 2022 Nov 29;6(2):e202201633. doi: 10.26508/lsa.202201633 (PMC9713473; doi:10.26508/lsa.202201633)
Supplement: Supplementary file 7 [file LSA-2022-01633_TableS7.xlsx]

## Sheet: Tabelle1
Table S7: Genes from the top 120 DEGs with absent or low expression in the scRNA-seq datasets or different germ cell-specificity.
Up in spermatogonial arrest (SCO vs. SPG)			Up in spermatocyte arrest (SPG vs. SPC)			Up in round spermatid arrest (SPC vs. SPD)			Up in control (SPD vs. CTR)
Absent/low expression	Different expression	Cell type	Absent/low expression	Different expression	Cell type	Absent/low expression	Different expression	Cell type	Absent/low expression	Different expression	Cell type
SCARNA4	CT47A10	Leptotene	GSX2	AL035461.3	Early spermatids	P3R3URF-PIK3R3	GAGE12H	Diff. spermatogonia	TRY2P	AP001781.2	Pachytene
AC183088.4	CT47A11	Leptotene	PEDS1-UBE2V1	AP000894.2	Sertoli cells	IQCF4P	CT47A10	Leptotene	MTND4P12	MAPT	Diplotene/meiotic divison
NF1P4	CT47A6	Leptotene	Z84488.1	AC100858.3	Diff. spermatogonia	AL096814.2	GAGE12C	Diff. spermatogonia	ANK2-AS1	LRRIQ4	Spermatids/Macrophages
GSC2	TBC1D3	Early spermatid	SLCO1B3-SLCO1B7	AC063952.1	Early/late spermatids	AC040168.2	TEX47	Diplotene	AC068643.1	LINC00208	Meiotic division
MED15P6	VCY	Leptotene	FTHL18	SPDYC	Spermatogonia	CAPS2-AS1	HSFX4	Meiotic division	AC000072.1	DSG1-AS1	Meiotic division
AC126544.2	MAGEA6	Leptotene	IMPDH1P9	AC008694	Spermatocytes and spermatids	AC019193.4	AC026746.1	Meiotic division	AC068489.1	LINC01065	Meiotic division
AL592464.3	AL691420.1	Pachytene/diplotene	NKX2-1	SSX2B	Diff. spermatogonia	CARS1-AS1	FAM46B	Meiotic division	AC092120.3	BOLA2	Not germ cell type specific
NEK2P1	MAGEA2	Leptotene	NPAP1P4	C8B	Early/late spermatids	AC078925.1	AL133499.1	Pachytene/Diplotene	LINC02858	HMMR-AS1	Meiotic division
NF1P10	RBMY1F	Leptotene	RN7SL314P	AC063976.3	Unspecific	RAD52P1	AP001425.1	Meiotic division	AC104167.1	FOXB1	Meiotic division
LINC01882	PCDH15	Diplotene	AC104451.2	ARHGAP40	Unspecific	AC055788.2			FP671120.6	AC105402.1	Meiotic division
USP24P1	AC235565.2	Leptotene	AC004790.2			HSFY2			MFFP2	STPG4	Diplotene/meiotic divison
NF1P11	LINC00879	Pachytene/diplotene	AL354685.1			POM121L6P			LINC02858
CR383656.4	GOLGA8CP	Pachytene/diplotene	AL772284.1			AL359853.2			AC090948.4
GS1-600G8.3	BNC1	Diplotene	RNU5E-6P			AL117340.1			AC105328.1
OR11J2P	AC094103.1	Leptotene	GNRHR2P1						MYRF-AS1
AC099654.5	LNC01674	Meiotic division	MAGEB6B						AC016705.3
EIF3LP1	LINC02203	Early spermatids	AC063976.3						H2AB1
AC134980.1	CTAGE15	Diplotene/Meiotic division	IL9R
AC105105.4	DMRTC2	Leptotene/Zygotene	LINC02835
NF1PB	SPATA31D1	Early spermatid	AC073869.2
AC008770.4	PAX6	Leptotene	AC236972.4
ADAMTS20	PITX2	Leptotene	UTS2R
	LHX8	Leptotene	AC079460.2
	C5orf58	Zygotene	RNU6-821P
	TOPAZ1	Leptotene	ARHGAP40
	AC107982.1	Leptotene	AC8878.1
	MAGEC2	Spermatogonia/leptotene	AC098934.2
	AL353572.3	Late spermatids	AP001187.1
	FER1L6-AS2	Meiotic division	CTSLP1
	CYP4F30P	Pachytene	LINC02460
			LINC02128
			AC006042.3
