# Supplementary material for: Transcriptome analyses in infertile men reveal germ cell–specific expression and splicing patterns
Source: Life Sci Alliance. 2022 Nov 29;6(2):e202201633. doi: 10.26508/lsa.202201633 (PMC9713473; doi:10.26508/lsa.202201633)
Supplement: Supplementary file 11 [file LSA-2022-01633_TableS11.xlsx]

## Sheet: SPDvsNormal
Table S11: List of DTU genes between round spermatid arrest vs. control groups.
						Proportional isoform usage of the main isoforms (after filtering)
geneID	tx	transcript_id	transcript_type	gene	gene_type	SPD-1 M2227	SPD-2 M1311	SPD-3 M1400	CTR-1 M1544	CTR-2 M2224	CTR-3 M2234	MIN_MAX_FILTER	gene_FDR_value	transcript_FDR_value	sig_transcript_dturtle	effect (mean(spd)-mean(normal))	max_positive_effect	min_nagative_effect
A2M-AS1	A2M-AS1-204	ENST00000670582.1	lncRNA	A2M-AS1	lncRNA	1	0.499867	0.549065	0.218706	0.655104	0	0	0.0386546	0.0327441	TRUE	0.391707	0.391707
AASDHPPT	AASDHPPT-201	ENST00000278618.9	protein_coding	AASDHPPT	protein_coding	0.456981	0.705436	0.627382	0.374847	0.392215	0.318756	1	1.70806e-11	0.0055781	TRUE	0.23466	0.23466	-0.254214
AASDHPPT	AASDHPPT-202	ENST00000524411.5	protein_coding	AASDHPPT	protein_coding	0	0	0	0.273081	0.254266	0.235294	1	1.70806e-11	1	FALSE	-0.254214	0.23466	-0.254214
ABCC12	ABCC12-203	ENST00000526251.1	retained_intron	ABCC12	protein_coding	0.0968418	0.0771495	0.0459086	0.198346	0.190482	0.152973	1	0.0110939	1	FALSE	-0.1073	0.0644487	-0.1073
ABCC12	ABCC12-206	ENST00000529084.5	nonsense_mediated_decay	ABCC12	protein_coding	0.142014	0.0966034	0.111721	0.0570245	0.0596219	0.089202	1	0.0110939	1	FALSE	0.0481634	0.0644487	-0.1073
ABCC12	ABCC12-208	ENST00000532355.1	processed_transcript	ABCC12	protein_coding	0.137945	0.1254	0.171907	0.0752392	0.074233	0.092434	1	0.0110939	1	FALSE	0.0644487	0.0644487	-0.1073
ABCC3	ABCC3-207	ENST00000505699.5	nonsense_mediated_decay	ABCC3	protein_coding	0.0760116	0.0713512	0.0957158	0.00997795	0	0.0279917	1	0.0330771	1	FALSE	0.0683697	0.0683697	-0.158588
ABCC3	ABCC3-211	ENST00000510891.1	processed_transcript	ABCC3	protein_coding	0.498069	0.59909	0.514677	0.695801	0.659017	0.732781	1	0.0330771	1	FALSE	-0.158588	0.0683697	-0.158588
ABHD1	ABHD1-202	ENST00000416071.1	protein_coding	ABHD1	protein_coding	0	0	0	0.105076	0.180674	0.104104	1	3.24581e-05	1	FALSE	-0.129952	0.123312	-0.129952
ABHD1	ABHD1-207	ENST00000621324.4	protein_coding	ABHD1	protein_coding	0	0.03815	0	0.0744351	0.0900705	0.0609246	1	3.24581e-05	1	FALSE	-0.0624267	0.123312	-0.129952
ABHD1	ABHD1-208	ENST00000622011.1	retained_intron	ABHD1	protein_coding	0.166926	0.361034	0.169692	0.0973804	0.107099	0.123237	1	3.24581e-05	1	FALSE	0.123312	0.123312	-0.129952
ABHD2	ABHD2-201	ENST00000352732.10	protein_coding	ABHD2	protein_coding	0.317797	0.349406	0.275601	0.176113	0.240042	0.232217	1	0.0147862	1	FALSE	0.098144	0.120101	-0.135402
ABHD2	ABHD2-207	ENST00000565973.5	protein_coding	ABHD2	protein_coding	0.22788	0.137081	0.173012	0.353172	0.310701	0.280306	1	0.0147862	1	FALSE	-0.135402	0.120101	-0.135402
ABHD2	ABHD2-209	ENST00000569411.5	protein_coding	ABHD2	protein_coding	0.2667	0.111114	0.133511	0.0822538	0.068766	0	1	0.0147862	1	FALSE	0.120101	0.120101	-0.135402
ABHD2	ABHD2-210	ENST00000569550.5	protein_coding	ABHD2	protein_coding	0.0537387	0.0489261	0.0432131	0.123271	0.150357	0.17193	1	0.0147862	1	FALSE	-0.0998932	0.120101	-0.135402
ABHD3	ABHD3-201	ENST00000289119.7	protein_coding	ABHD3	protein_coding	0.372953	0.503778	0.611972	0.14065	0.0722243	0.175138	1	5.22288e-05	0.00495064	TRUE	0.366897	0.366897
ABHD3	ABHD3-207	ENST00000579982.1	retained_intron	ABHD3	protein_coding	0.178002	0.123166	0.227265	0.0996128	0.119926	0.0768444	1	5.22288e-05	1	FALSE	0.0773499	0.366897
AC004448.2	AC004448.2-203	ENST00000668984.1	lncRNA	AC004448.2	lncRNA	0	0	0	0.116924	0.130062	0.196493	1	0.00228652	1	FALSE	-0.147826		-0.147826
AC004862.1	AC004862.1-204	ENST00000630442.1	lncRNA	AC004862.1	lncRNA	0		0	0.244312	0.0927274	0.0765385	1	0.0277368	1	FALSE
AC004862.1	AC004862.1-207	ENST00000622465.4	lncRNA	AC004862.1	lncRNA	0		0	0.100116	0.117239	0.150974	1	0.0277368	1	FALSE
AC004862.1	AC004862.1-210	ENST00000605580.1	lncRNA	AC004862.1	lncRNA	0.324082		0.16254	0	0	0.104254	1	0.0277368	1	FALSE
AC004862.1	AC004862.1-218	ENST00000628800.2	lncRNA	AC004862.1	lncRNA	0		0	0.0494501	0.254826	0.289349	1	0.0277368	1	FALSE
AC004862.1	AC004862.1-219	ENST00000629436.1	lncRNA	AC004862.1	lncRNA	0.106599		0.168259	0	0.03966	0	1	0.0277368	1	FALSE
AC005480.1	AC005480.1-201	ENST00000554009.1	lncRNA	AC005480.1	lncRNA	0.245077	0	0.198394	0.592067	0.597967	0.494918	1	0.000586264	0	TRUE	-0.413827	0.413827	-0.413827
AC005480.1	AC005480.1-202	ENST00000555916.1	lncRNA	AC005480.1	lncRNA	0.754923	1	0.801606	0.407933	0.402033	0.505082	1	0.000586264	0	TRUE	0.413827	0.413827	-0.413827
AC006460.1	AC006460.1-201	ENST00000676095.1	lncRNA	AC006460.1	lncRNA	0.021057	0.0338764	0.0521017	0.056976	0.0535505	0.0662102	1	0.0268582	1	FALSE	-0.0232338	0.0647466	-0.126814
AC006460.1	AC006460.1-205	ENST00000676386.1	lncRNA	AC006460.1	lncRNA	0.0873148	0.0452152	0.100198	0	0.0384878	0	1	0.0268582	1	FALSE	0.0647466	0.0647466	-0.126814
AC006460.1	AC006460.1-208	ENST00000676152.1	lncRNA	AC006460.1	lncRNA	0.0583535	0	0.0154128	0.146411	0.140285	0.167512	1	0.0268582	1	FALSE	-0.126814	0.0647466	-0.126814
AC007493.1	AC007493.1-203	ENST00000664136.1	lncRNA	AC007493.1	lncRNA	0	0	0	0.128645	0.169203	0.292728	1	0.0466497	1	FALSE	-0.196859	0.500051	-0.253467
AC007493.1	AC007493.1-204	ENST00000637635.1	lncRNA	AC007493.1	lncRNA	0	0	0	0.256739	0.383065	0.120599	1	0.0466497	1	FALSE	-0.253467	0.500051	-0.253467
AC007493.1	AC007493.1-206	ENST00000646992.1	lncRNA	AC007493.1	lncRNA	1	1	0.74603	0.21147	0.447732	0.586673	1	0.0466497	0.174502	FALSE	0.500051	0.500051	-0.253467
AC008514.1	AC008514.1-202	ENST00000503797.2	lncRNA	AC008514.1	lncRNA	0	0.680685	0	0.788164	0.619982	0.717831	0	0.0238025	0	TRUE	-0.481764	0.481764	-0.481764
AC008514.1	AC008514.1-203	ENST00000518172.1	lncRNA	AC008514.1	lncRNA	1	0.319315	1	0.211836	0.380018	0.282169	0	0.0238025	0	TRUE	0.481764	0.481764	-0.481764
AC008906.1	AC008906.1-201	ENST00000512856.1	lncRNA	AC008906.1	lncRNA	1	1	0.806341	0.230921	0.710029	0.558432	1	0.0131373	0	TRUE	0.435653	0.435653	-0.435653
AC008906.1	AC008906.1-202	ENST00000602972.1	lncRNA	AC008906.1	lncRNA	0	0	0.193659	0.769079	0.289971	0.441568	1	0.0131373	0	TRUE	-0.435653	0.435653	-0.435653
AC009623.1	AC009623.1-202	ENST00000654566.1	lncRNA	AC009623.1	lncRNA	0.0346868	0	0.0195026	0.0406204	0.0714237	0.0864644	1	0.0332114	1	FALSE	-0.0481063	0.229943	-0.0759591
AC009623.1	AC009623.1-207	ENST00000670669.1	lncRNA	AC009623.1	lncRNA	0.0271859	0.547961	0.151877	0	0.037195	0	0	0.0332114	0.0201381	TRUE	0.229943	0.229943	-0.0759591
AC009623.1	AC009623.1-208	ENST00000661049.1	lncRNA	AC009623.1	lncRNA	0.0326932	0	0	0.110428	0.0587527	0.0913895	1	0.0332114	1	FALSE	-0.0759591	0.229943	-0.0759591
AC011752.1	AC011752.1-206	ENST00000664233.1	lncRNA	AC011752.1	lncRNA	0.475317	0.85161	0.581612	0.234627	0.101877	0.0775539	1	0.0300529	0.00401024	TRUE	0.49816	0.49816	-0.357826
AC011752.1	AC011752.1-207	ENST00000667904.1	lncRNA	AC011752.1	lncRNA	0.263575	0	0.127203	0.474982	0.33678	0.652495	1	0.0300529	0.149893	FALSE	-0.357826	0.49816	-0.357826
AC012358.2	AC012358.2-222	ENST00000629546.2	lncRNA	AC012358.2	lncRNA	0	0.164748	0	0.24642	0.188344	0.145847	0	0.0455887	0.0339399	TRUE	-0.138621		-0.138621
AC012651.1	AC012651.1-201	ENST00000483208.5	nonsense_mediated_decay	AC012651.1	protein_coding	0.799647	0.804401	0.696599	0.494601	0.64843	0.621079	1	0.00472326	0.108776	FALSE	0.178846	0.178846	-0.131227
AC012651.1	AC012651.1-204	ENST00000495723.1	nonsense_mediated_decay	AC012651.1	protein_coding	0.0357671	0.036883	0	0.206829	0.121178	0.138324	1	0.00472326	1	FALSE	-0.131227	0.178846	-0.131227
AC016044.1	AC016044.1-204	ENST00000656588.1	lncRNA	AC016044.1	lncRNA	0.316009	0.407396	0.379765	0	0.269054	0	1	0.0413338	0.00629211	TRUE	0.278039	0.278039	-0.17109
AC016044.1	AC016044.1-205	ENST00000671573.1	lncRNA	AC016044.1	lncRNA	0.103077	0.204848	0.183633	0.253291	0.246696	0.504842	1	0.0413338	1	FALSE	-0.17109	0.278039	-0.17109
AC016582.3	AC016582.3-201	ENST00000589653.5	processed_transcript	AC016582.3	transcribed_unprocessed_pseudogene	0.206803	0.158127	0.172816	0.0589569	0.0781046	0	1	0.000629499	1	FALSE	0.133562	0.33869	-0.250258
AC016582.3	AC016582.3-202	ENST00000443870.3	processed_transcript	AC016582.3	transcribed_unprocessed_pseudogene	0.734375	0.508295	0.663907	0.28001	0.290499	0.319999	1	0.000629499	0.249122	FALSE	0.33869	0.33869	-0.250258
AC016582.3	AC016582.3-204	ENST00000587248.5	processed_transcript	AC016582.3	transcribed_unprocessed_pseudogene	0.0588212	0.0510106	0.0961951	0.184421	0.0961998	0.136223	1	0.000629499	1	FALSE	-0.0702724	0.33869	-0.250258
AC016582.3	AC016582.3-205	ENST00000586819.1	processed_transcript	AC016582.3	transcribed_unprocessed_pseudogene	0	0	0	0.219568	0.110509	0.132463	1	0.000629499	1	FALSE	-0.15418	0.33869	-0.250258
AC016582.3	AC016582.3-206	ENST00000636547.1	transcribed_unprocessed_pseudogene	AC016582.3	transcribed_unprocessed_pseudogene	0	0.282567	0	0.257044	0.364984	0.411315	0	0.000629499	0.0451289	TRUE	-0.250258	0.33869	-0.250258
AC016687.2	AC016687.2-202	ENST00000651621.1	lncRNA	AC016687.2	lncRNA	0	0	0	0.0713669	0.0508327	0.085334	1	0.000115675	1	FALSE	-0.0691779	0.379094	-0.223667
AC016687.2	AC016687.2-206	ENST00000662736.1	lncRNA	AC016687.2	lncRNA	0.0417854	0	0.139867	0.355376	0.22338	0.273897	1	0.000115675	0.0392786	TRUE	-0.223667	0.379094	-0.223667
AC016687.2	AC016687.2-207	ENST00000661224.1	lncRNA	AC016687.2	lncRNA	0.724493	0.802053	0.645029	0.29052	0.422791	0.32098	1	0.000115675	0.0123717	TRUE	0.379094	0.379094	-0.223667
AC020928.1	AC020928.1-201	ENST00000590750.1	lncRNA	AC020928.1	lncRNA	0.868774	0.755171	0.657488	1	0.943558	1	1	0.0140517	0	TRUE	-0.220708	0.220708	-0.220708
AC020928.1	AC020928.1-204	ENST00000663625.1	lncRNA	AC020928.1	lncRNA	0.131226	0.244829	0.342512	0	0.0564423	0	1	0.0140517	0	TRUE	0.220708	0.220708	-0.220708
AC021701.1	AC021701.1-201	ENST00000666381.1	lncRNA	AC021701.1	lncRNA	0.113897	0	0.70097	0.600095	1	1	0	0.00564884	0	TRUE	-0.595076	0.595076	-0.595076
AC021701.1	AC021701.1-202	ENST00000668900.1	lncRNA	AC021701.1	lncRNA	0.886103	1	0.29903	0.399905	0	0	0	0.00564884	0	TRUE	0.595076	0.595076	-0.595076
AC022007.1	AC022007.1-205	ENST00000454232.1	lncRNA	AC022007.1	lncRNA	0.105175	0.120582	0.0837625	0.224497	0.180874	0.184309	1	0.0386971	1	FALSE	-0.0933866	0.138051	-0.0933866
AC022007.1	AC022007.1-207	ENST00000429065.2	lncRNA	AC022007.1	lncRNA	0.581531	0.609833	0.586717	0.377442	0.507527	0.478959	1	0.0386971	1	FALSE	0.138051	0.138051	-0.0933866
AC023796.1	AC023796.1-208	ENST00000666553.1	lncRNA	AC023796.1	lncRNA	0.739661	0.821438	0.806951	0.700819	0	0	1	0.0134479	0.00838736	TRUE	0.555743	0.555743
AC025171.2	AC025171.2-203	ENST00000657793.1	lncRNA	AC025171.2	lncRNA	0.0374408	0.0629957	0.0847116	0.127489	0.142915	0.172067	1	0.0490129	1	FALSE	-0.0857742	0.129462	-0.0857742
AC025171.2	AC025171.2-204	ENST00000658237.1	lncRNA	AC025171.2	lncRNA	0.870164	0.858977	0.826692	0.711753	0.754124	0.70157	1	0.0490129	1	FALSE	0.129462	0.129462	-0.0857742
AC025171.2	AC025171.2-209	ENST00000669102.1	lncRNA	AC025171.2	lncRNA	0.0923953	0.0780273	0.088596	0.160759	0.102962	0.126362	1	0.0490129	1	FALSE	-0.043688	0.129462	-0.0857742
AC025822.1	AC025822.1-201	ENST00000455525.1	lncRNA	AC025822.1	lncRNA	0.60247	0	0.591789	0	0.395392	0	0	8.21393e-05	0.00011359	TRUE	0.266289	0.266289	-0.255993
AC025822.1	AC025822.1-203	ENST00000667089.1	lncRNA	AC025822.1	lncRNA	0.0804374	0	0.140906	0.370842	0.208106	0.205565	1	8.21393e-05	1	FALSE	-0.187724	0.266289	-0.255993
AC025822.1	AC025822.1-208	ENST00000657196.1	lncRNA	AC025822.1	lncRNA	0	0	0	0.314734	0.0871838	0.366061	1	8.21393e-05	1	FALSE	-0.255993	0.266289	-0.255993
AC027237.3	AC027237.3-201	ENST00000558617.1	lncRNA	AC027237.3	lncRNA	0.177495	0	0.0626642	0.398305	0.258148	0.294447	1	0.0155917	0.00238054	TRUE	-0.236913	0.171562	-0.236913
AC027237.3	AC027237.3-204	ENST00000663170.1	lncRNA	AC027237.3	lncRNA	0.456175	0.491988	0.505712	0.335119	0.271098	0.33297	1	0.0155917	1	FALSE	0.171562	0.171562	-0.236913
AC044839.1	AC044839.1-202	ENST00000532307.2	lncRNA	AC044839.1	lncRNA	0.55207	0.45391	0.612029	0.451522	0.278557	0.330504	1	0.00933785	0.122634	FALSE	0.185809	0.185809	-0.0938614
AC044839.1	AC044839.1-211	ENST00000658844.1	lncRNA	AC044839.1	lncRNA	0.173184	0.143068	0.0940495	0.239645	0.22149	0.230751	1	0.00933785	1	FALSE	-0.0938614	0.185809	-0.0938614
AC044839.1	AC044839.1-232	ENST00000655580.1	lncRNA	AC044839.1	lncRNA	0.166749	0.145708	0.137363	0.179074	0.2347	0.175164	1	0.00933785	1	FALSE	-0.046373	0.185809	-0.0938614
AC046134.2	AC046134.2-203	ENST00000512622.1	lncRNA	AC046134.2	lncRNA	0.101649	0.104212	0.143506	0.0862172	0.0516186	0.0682508	1	0.0316009	1	FALSE	0.0477599	0.0883099	-0.180951
AC046134.2	AC046134.2-206	ENST00000514729.1	lncRNA	AC046134.2	lncRNA	0.162403	0.194271	0.151592	0.0921992	0.099701	0.0514359	1	0.0316009	1	FALSE	0.0883099	0.0883099	-0.180951
AC046134.2	AC046134.2-209	ENST00000664165.1	lncRNA	AC046134.2	lncRNA	0.256818	0.145965	0.159041	0.338084	0.343435	0.423157	1	0.0316009	0.0118189	TRUE	-0.180951	0.0883099	-0.180951
AC068888.1	AC068888.1-203	ENST00000546566.6	lncRNA	AC068888.1	lncRNA	0.0202817	0.0753783	0.13706	0	0	0	1	0.0455628	1	FALSE	0.0775732	0.0775732
AC073636.1	AC073636.1-211	ENST00000662881.1	lncRNA	AC073636.1	lncRNA	0	0	0	0.340295	0.454701	0.54449	1	0.0240759	1	FALSE	-0.446495		-0.446495
AC083798.2	AC083798.2-201	ENST00000608756.5	lncRNA	AC083798.2	lncRNA	0.118496	0.126931	0.137986	0.0877599	0.115724	0.0684751	1	0.0296828	1	FALSE	0.0371513	0.214327	-0.0769774
AC083798.2	AC083798.2-202	ENST00000609469.5	lncRNA	AC083798.2	lncRNA	0.178301	0.108532	0.164289	0.250963	0.226787	0.204305	1	0.0296828	1	FALSE	-0.0769774	0.214327	-0.0769774
AC083798.2	AC083798.2-204	ENST00000608465.5	lncRNA	AC083798.2	lncRNA	0.0840573	0.520596	0.172508	0	0	0.134179	0	0.0296828	0.00568271	TRUE	0.214327	0.214327	-0.0769774
AC087289.3	AC087289.3-203	ENST00000587556.1	nonsense_mediated_decay	AC087289.3	protein_coding	0.310711	0.419156	0.629133	0.146949	0.314482	0	0	0.043719	0.00984441	TRUE	0.299189	0.299189
AC087632.2	AC087632.2-201	ENST00000634251.1	retained_intron	AC087632.2	protein_coding	0.159851	0.219098	0.175572	0.0886119	0.100246	0.0856711	1	0.0257596	1	FALSE	0.0933304	0.142483	-0.124897
AC087632.2	AC087632.2-202	ENST00000634847.3	nonsense_mediated_decay	AC087632.2	protein_coding	0.430845	0.326476	0.248989	0.245308	0.151184	0.182368	1	0.0257596	1	FALSE	0.142483	0.142483	-0.124897
AC087632.2	AC087632.2-211	ENST00000560278.2	retained_intron	AC087632.2	protein_coding	0	0	0	0.101104	0.116013	0.0348808	1	0.0257596	1	FALSE	-0.0839994	0.142483	-0.124897
AC087632.2	AC087632.2-213	ENST00000634538.1	processed_transcript	AC087632.2	protein_coding	0	0	0.0879829	0.200895	0.12758	0.134198	1	0.0257596	1	FALSE	-0.124897	0.142483	-0.124897
AC090204.1	AC090204.1-210	ENST00000671310.1	lncRNA	AC090204.1	lncRNA	0.373956	0.157397	0.0393737	0	0	0	1	0.00403425	1	FALSE	0.190242	0.190242
AC090204.1	AC090204.1-211	ENST00000666042.1	lncRNA	AC090204.1	lncRNA	0.207326	0.235439	0.152484	0.107486	0.0187316	0	1	0.00403425	1	FALSE	0.156344	0.190242
AC090510.1	AC090510.1-201	ENST00000567456.1	lncRNA	AC090510.1	lncRNA	0.780365	0.565152	0.757215	0.511221	0.356091	0.265492	1	0.02559	0	TRUE	0.323309	0.323309	-0.323309
AC090510.1	AC090510.1-202	ENST00000500850.2	lncRNA	AC090510.1	lncRNA	0.219635	0.434848	0.242785	0.488779	0.643909	0.734508	1	0.02559	0	TRUE	-0.323309	0.323309	-0.323309
AC091390.3	AC091390.3-203	ENST00000492837.1	processed_transcript	AC091390.3	transcribed_unprocessed_pseudogene	0.42318	0	0	0.477262	0.633476	0.793554	1	0.0019685	0.000250717	TRUE	-0.493704		-0.493704
AC092155.1	AC092155.1-209	ENST00000671367.1	lncRNA	AC092155.1	lncRNA	0	0.171201	0.151862	0.395416	0.297791	0.268224	1	0.0377494	1	FALSE	-0.212789	0.365914	-0.212789
AC092155.1	AC092155.1-218	ENST00000664144.1	lncRNA	AC092155.1	lncRNA	0	0	0	0.156158	0.0587731	0.289735	1	0.0377494	1	FALSE	-0.168222	0.365914	-0.212789
AC092155.1	AC092155.1-225	ENST00000668814.1	lncRNA	AC092155.1	lncRNA	0.176495	0.0866893	0.0704152	0.0215189	0.0546631	0.0204009	1	0.0377494	1	FALSE	0.0790056	0.365914	-0.212789
AC092155.1	AC092155.1-233	ENST00000664749.1	lncRNA	AC092155.1	lncRNA	0.823505	0.488137	0.318746	0.0860546	0.156964	0.289626	1	0.0377494	0.481165	FALSE	0.365914	0.365914	-0.212789
AC092353.1	AC092353.1-210	ENST00000669604.1	lncRNA	AC092353.1	lncRNA	0	0	0	0.263644	0.225096	0.20617	1	0.00722969	1	FALSE	-0.231637		-0.231637
AC092471.1	AC092471.1-201	ENST00000536497.2	processed_transcript	AC092471.1	transcribed_unitary_pseudogene	0.370235	0	0	0.844782	0.777746	0.763965	1	0.00286263	0	TRUE	-0.672086	0.672086	-0.672086
AC092471.1	AC092471.1-202	ENST00000637160.1	transcribed_unitary_pseudogene	AC092471.1	transcribed_unitary_pseudogene	0.629765	1	1	0.155218	0.222254	0.236035	1	0.00286263	0	TRUE	0.672086	0.672086	-0.672086
AC092490.2	AC092490.2-201	ENST00000539089.1	lncRNA	AC092490.2	lncRNA	0.673749	1	1	0.317258	0	0	1	0.00864866	0	TRUE	0.785497	0.785497	-0.785497
AC092490.2	AC092490.2-202	ENST00000544922.1	lncRNA	AC092490.2	lncRNA	0.326251	0	0	0.682742	1	1	1	0.00864866	0	TRUE	-0.785497	0.785497	-0.785497
AC092810.2	AC092810.2-206	ENST00000667190.1	lncRNA	AC092810.2	lncRNA	0.332793	0	0.287504	0.481925	0.397591	0.364611	1	0.00704803	1	FALSE	-0.207944		-0.207944
AC092810.2	AC092810.2-212	ENST00000665460.1	lncRNA	AC092810.2	lncRNA	0.240573	0	0.0911403	0.279806	0.248243	0.390708	1	0.00704803	1	FALSE	-0.195682		-0.207944
AC092813.1	AC092813.1-213	ENST00000663316.1	lncRNA	AC092813.1	lncRNA	0.386937	0.381572	0.36765	0.151449	0.108464	0.134799	1	0.00274307	1	FALSE	0.247149	0.247149	-0.0804615
AC092813.1	AC092813.1-215	ENST00000659632.1	lncRNA	AC092813.1	lncRNA	0.0525205	0	0	0.0820588	0.133131	0.0787155	1	0.00274307	1	FALSE	-0.0804615	0.247149	-0.0804615
AC092835.1	AC092835.1-201	ENST00000425953.5	protein_coding	AC092835.1	protein_coding	0.935638	0.873697	0.936179	0.538097	0.677735	0.582952	1	0.0468278	0	TRUE	0.315577	0.315577	-0.315577
AC092835.1	AC092835.1-203	ENST00000610384.1	processed_transcript	AC092835.1	protein_coding	0.0643622	0.126303	0.0638208	0.461903	0.322265	0.417048	1	0.0468278	0	TRUE	-0.315577	0.315577	-0.315577
AC093766.1	AC093766.1-201	ENST00000502606.1	lncRNA	AC093766.1	lncRNA	0.412333	0.743548	0.607336	0	0.365976	0	1	0.0301243	0.0125252	TRUE	0.465747	0.465747
AC097467.3	AC097467.3-208	ENST00000593486.5	lncRNA	AC097467.3	lncRNA	0.0136576	0	0.010953	0.0321645	0.0854662	0.0663081	1	0.0291609	1	FALSE	-0.0531094		-0.083087
AC097467.3	AC097467.3-214	ENST00000508191.1	lncRNA	AC097467.3	lncRNA	0.0465987	0.0143299	0.0196397	0.0692465	0.0765457	0.11132	1	0.0291609	1	FALSE	-0.0588481		-0.083087
AC097467.3	AC097467.3-224	ENST00000417474.1	lncRNA	AC097467.3	lncRNA	0	0	0	0.126232	0.090433	0.0325961	1	0.0291609	1	FALSE	-0.083087		-0.083087
AC099520.1	AC099520.1-202	ENST00000503650.1	lncRNA	AC099520.1	lncRNA	0.248955	0.482008	0.237677	0.103397	0.117684	0.117465	1	0.000230023	1	FALSE	0.210031	0.210031	-0.101825
AC099520.1	AC099520.1-212	ENST00000656243.1	lncRNA	AC099520.1	lncRNA	0	0	0	0.147842	0.0914917	0.0450953	1	0.000230023	1	FALSE	-0.0948095	0.210031	-0.101825
AC099520.1	AC099520.1-219	ENST00000660068.1	lncRNA	AC099520.1	lncRNA	0	0	0	0.0413884	0.152917	0.11117	1	0.000230023	1	FALSE	-0.101825	0.210031	-0.101825
AC099552.2	AC099552.2-201	ENST00000418523.2	lncRNA	AC099552.2	lncRNA	0	0	0	0.534056	0.465312	0.233746	1	0.0093966	1	FALSE	-0.411038	0.599383	-0.411038
AC099552.2	AC099552.2-202	ENST00000660943.1	lncRNA	AC099552.2	lncRNA	0.709449	1	0.790853	0.249655	0.108705	0.343791	1	0.0093966	0.0133035	TRUE	0.599383	0.599383	-0.411038
AC100849.2	AC100849.2-202	ENST00000660401.1	lncRNA	AC100849.2	lncRNA	0.688479	0.771957	0.917696	0.30006	0.302009	0.453433	1	2.90435e-05	0.0156721	TRUE	0.440877	0.440877	-0.347056
AC100849.2	AC100849.2-203	ENST00000667134.1	lncRNA	AC100849.2	lncRNA	0	0	0	0.0498769	0.0698601	0.0807647	1	2.90435e-05	1	FALSE	-0.0668339	0.440877	-0.347056
AC100849.2	AC100849.2-204	ENST00000658536.1	lncRNA	AC100849.2	lncRNA	0	0	0	0.334275	0.420348	0.286547	1	2.90435e-05	1	FALSE	-0.347056	0.440877	-0.347056
AC100849.2	AC100849.2-205	ENST00000653066.1	lncRNA	AC100849.2	lncRNA	0	0	0.0823041	0.285799	0.170115	0.131547	1	2.90435e-05	0.432982	FALSE	-0.168386	0.440877	-0.347056
AC104088.1	AC104088.1-201	ENST00000445613.1	lncRNA	AC104088.1	lncRNA	0.196323	0.416544	0.232691	0	0.123405	0	1	0.0482253	0.112758	FALSE	0.240718	0.240718	-0.168032
AC104088.1	AC104088.1-202	ENST00000662340.1	lncRNA	AC104088.1	lncRNA	0	0	0.186996	0.278479	0.204828	0.207786	1	0.0482253	1	FALSE	-0.168032	0.240718	-0.168032
AC106782.1	AC106782.1-201	ENST00000550538.5	processed_transcript	AC106782.1	transcribed_unprocessed_pseudogene	0	0.016338	0	0.0915932	0.0718954	0.0624198	1	1.14133e-11	1	FALSE	-0.0698568	0.506917	-0.322672
AC106782.1	AC106782.1-202	ENST00000568353.6	processed_transcript	AC106782.1	transcribed_unprocessed_pseudogene	0	0	0	0.150336	0.0557915	0.137037	1	1.14133e-11	1	FALSE	-0.114388	0.506917	-0.322672
AC106782.1	AC106782.1-205	ENST00000566470.1	retained_intron	AC106782.1	transcribed_unprocessed_pseudogene	0.0911512	0.011524	0.0296257	0.416482	0.319221	0.364613	1	1.14133e-11	9.15145e-07	TRUE	-0.322672	0.506917	-0.322672
AC106782.1	AC106782.1-206	ENST00000568109.1	processed_transcript	AC106782.1	transcribed_unprocessed_pseudogene	0.908849	0.972138	0.970374	0.341589	0.553092	0.43593	1	1.14133e-11	6.62918e-13	TRUE	0.506917	0.506917	-0.322672
AC110615.1	AC110615.1-201	ENST00000660196.1	lncRNA	AC110615.1	lncRNA	0.238898	0	0.273561	0.498384	0.474121	0.611657	1	0.00778053	0	TRUE	-0.357234	0.357234	-0.357234
AC110615.1	AC110615.1-202	ENST00000438151.2	lncRNA	AC110615.1	lncRNA	0.761102	1	0.726439	0.501616	0.525879	0.388343	1	0.00778053	0	TRUE	0.357234	0.357234	-0.357234
AC116362.1	AC116362.1-203	ENST00000652532.1	lncRNA	AC116362.1	lncRNA	0.416315	0.459406	0.469669	0.625141	0.63891	0.675214	1	0.0130639	0.121617	FALSE	-0.197958	0.246807	-0.197958
AC116362.1	AC116362.1-204	ENST00000655986.1	lncRNA	AC116362.1	lncRNA	0.536396	0.408839	0.41667	0.215298	0.189923	0.216263	1	0.0130639	0.00395022	TRUE	0.246807	0.246807	-0.197958
AC129807.1	AC129807.1-203	ENST00000654999.1	lncRNA	AC129807.1	lncRNA	0	0	0	0.0706274	0.222845	0.308963	1	0.040071	1	FALSE	-0.200812		-0.200812
AC139795.2	AC139795.2-201	ENST00000499900.2	lncRNA	AC139795.2	lncRNA	0.348956	0.387109	0.406766	0.532459	0.466438	0.456401	1	0.0370632	1	FALSE	-0.104156	0.252036	-0.14788
AC139795.2	AC139795.2-202	ENST00000665249.1	lncRNA	AC139795.2	lncRNA	0	0.08603	0.046787	0.229914	0.109338	0.237206	1	0.0370632	1	FALSE	-0.14788	0.252036	-0.14788
AC139795.2	AC139795.2-203	ENST00000656340.1	lncRNA	AC139795.2	lncRNA	0.651044	0.526861	0.546447	0.237627	0.424223	0.306393	1	0.0370632	0.0940583	FALSE	0.252036	0.252036	-0.14788
AC211433.1	AC211433.1-205	ENST00000601921.1	lncRNA	AC211433.1	lncRNA	0.0516098	0.0799073	0.0200683	0.0915865	0.104475	0.165602	1	0.0111867	1	FALSE	-0.070026	0.0735743	-0.070026
AC211433.1	AC211433.1-206	ENST00000619652.1	retained_intron	AC211433.1	lncRNA	0.201559	0.237321	0.264968	0.158364	0.168789	0.155971	1	0.0111867	1	FALSE	0.0735743	0.0735743	-0.070026
AC245041.2	AC245041.2-205	ENST00000610809.1	lncRNA	AC245041.2	lncRNA	0.517877	0.322271	0.601199	0	0.23083	0	1	0.0408281	1	FALSE	0.403506	0.403506
AC245100.4	AC245100.4-205	ENST00000426101.5	processed_transcript	AC245100.4	transcribed_unprocessed_pseudogene	0.0149707	0.0954729	0.0911654	0	0	0	1	0.0296253	1	FALSE	0.067203	0.067203	-0.0373255
AC245100.4	AC245100.4-207	ENST00000640776.1	transcribed_unprocessed_pseudogene	AC245100.4	transcribed_unprocessed_pseudogene	0.0311488	0	0.0358479	0.0496627	0.0727613	0.0565493	1	0.0296253	1	FALSE	-0.0373255	0.067203	-0.0373255
AC245297.3	AC245297.3-203	ENST00000612135.1	lncRNA	AC245297.3	lncRNA	0.12585	0.060084	0.0859042	0.262841	0.18209	0.156082	1	0.0261235	1	FALSE	-0.109725	0.0824979	-0.109725
AC245297.3	AC245297.3-207	ENST00000655610.1	lncRNA	AC245297.3	lncRNA	0.286902	0.274975	0.28911	0.22939	0.206334	0.16777	1	0.0261235	1	FALSE	0.0824979	0.0824979	-0.109725
AC245297.3	AC245297.3-209	ENST00000654174.1	lncRNA	AC245297.3	lncRNA	0.26378	0.267034	0.231639	0.199245	0.185358	0.195403	1	0.0261235	1	FALSE	0.0608159	0.0824979	-0.109725
ACBD5	ACBD5-204	ENST00000375905.8	protein_coding	ACBD5	protein_coding	0.170585	0.19775	0.278002	0	0.0887463	0.156713	1	0.00250343	1	FALSE	0.133626	0.133626	-0.0260227
ACBD5	ACBD5-212	ENST00000676731.1	protein_coding	ACBD5	protein_coding	0.0388481	0.0508714	0.0411236	0.0662015	0.0601823	0.0819568	1	0.00250343	1	FALSE	-0.0258325	0.133626	-0.0260227
ACBD5	ACBD5-214	ENST00000676997.1	protein_coding	ACBD5	protein_coding	0.169066	0.158164	0.142429	0.194577	0.175327	0.177823	1	0.00250343	1	FALSE	-0.0260227	0.133626	-0.0260227
ACLY	ACLY-203	ENST00000393896.6	protein_coding	ACLY	protein_coding	0.111778	0.0459422	0.0711695	0.0454986	0.0099563	0	1	0.0460417	1	FALSE	0.0578117	0.0578117	-0.0515078
ACLY	ACLY-206	ENST00000588779.1	processed_transcript	ACLY	protein_coding	0.0478767	0.0148501	0.0465189	0.0534013	0.0982568	0.112111	1	0.0460417	1	FALSE	-0.0515078	0.0578117	-0.0515078
ACOT11	ACOT11-201	ENST00000343744.7	protein_coding	ACOT11	protein_coding	0.0765889	0.0543212	0.0812738	0	0.0363343	0.0353839	1	0.0499707	1	FALSE	0.0468219	0.0468219	-0.0432021
ACOT11	ACOT11-204	ENST00000481208.5	processed_transcript	ACOT11	protein_coding	0.0213406	0.0237782	0.0393497	0.0931646	0.0596282	0.061282	1	0.0499707	1	FALSE	-0.0432021	0.0468219	-0.0432021
ACP1	ACP1-201	ENST00000272065.10	protein_coding	ACP1	protein_coding	0.473284	0.587894	0.496053	0.26257	0.398336	0.338271	1	0.0023095	0.0104811	TRUE	0.186018	0.186018	-0.0526417
ACP1	ACP1-209	ENST00000453390.5	nonsense_mediated_decay	ACP1	protein_coding	0.075093	0.0444274	0.0442136	0.119881	0.0969178	0.10486	1	0.0023095	1	FALSE	-0.0526417	0.186018	-0.0526417
ACSF3	ACSF3-204	ENST00000406948.7	protein_coding	ACSF3	protein_coding	0.106019	0.24289	0.119676	0	0.0187999	0	1	0.000299029	1	FALSE	0.149928	0.149928
ACSL1	ACSL1-201	ENST00000281455.7	protein_coding	ACSL1	protein_coding	0.432939	0.852394	0.559469	0.236784	0.223659	0.156252	1	0.000147762	0.0076193	TRUE	0.409369	0.409369	-0.477193
ACSL1	ACSL1-204	ENST00000504342.5	protein_coding	ACSL1	protein_coding	0.259183	0	0.239099	0.59017	0.63458	0.70511	1	0.000147762	1.07833e-06	TRUE	-0.477193	0.409369	-0.477193
ACSL1	ACSL1-209	ENST00000513001.5	retained_intron	ACSL1	protein_coding	0.0685992	0.0406269	0.0790895	0.00994346	0.0188416	0.0378514	1	0.000147762	1	FALSE	0.0405597	0.409369	-0.477193
ACSL3	ACSL3-203	ENST00000407441.4	nonsense_mediated_decay	ACSL3	protein_coding	0.153764	0.134579	0	0.183567	0.160098	0.364294	1	0.0410804	0.0870335	FALSE	-0.139872		-0.139872
ACSL6	ACSL6-205	ENST00000379246.5	protein_coding	ACSL6	protein_coding	0.0332583	0.00841675	0.0628986	0.124789	0.0818278	0.1063	1	0.000684495	1	FALSE	-0.0694476	0.0747606	-0.0694476
ACSL6	ACSL6-210	ENST00000430403.5	protein_coding	ACSL6	protein_coding	0.0222652	0	0.0093406	0.0522639	0.069004	0.068234	1	0.000684495	1	FALSE	-0.052632	0.0747606	-0.0694476
ACSL6	ACSL6-217	ENST00000489047.1	retained_intron	ACSL6	protein_coding	0.148695	0.216215	0.111748	0.0625449	0.104421	0.0854093	1	0.000684495	1	FALSE	0.0747606	0.0747606	-0.0694476
ACSL6	ACSL6-224	ENST00000651127.1	retained_intron	ACSL6	protein_coding	0.0653469	0.0925917	0.0594944	0.0524696	0.0483532	0.0491565	1	0.000684495	1	FALSE	0.0224846	0.0747606	-0.0694476
ACSS3	ACSS3-203	ENST00000548058.6	protein_coding	ACSS3	protein_coding	0.129586	0.131709	0.123571	0.0703727	0.112074	0.0881416	1	0.0458578	1	FALSE	0.0380926	0.102783	-0.0629789
ACSS3	ACSS3-205	ENST00000548387.1	retained_intron	ACSS3	protein_coding	0.181048	0.167198	0.135189	0.0396785	0.0556504	0.0797559	1	0.0458578	1	FALSE	0.102783	0.102783	-0.0629789
ACSS3	ACSS3-208	ENST00000616449.1	processed_transcript	ACSS3	protein_coding	0.0849602	0.0717678	0.0705499	0.148678	0.14945	0.118086	1	0.0458578	1	FALSE	-0.0629789	0.102783	-0.0629789
ACTL6A	ACTL6A-202	ENST00000429709.7	protein_coding	ACTL6A	protein_coding	0.423217	0.557231	0.578447	0.1891	0.254444	0.346732	1	0.0152705	0.00206667	TRUE	0.256206	0.256206	-0.212714
ACTL6A	ACTL6A-203	ENST00000450518.6	protein_coding	ACTL6A	protein_coding	0.421261	0.327175	0.259305	0.628586	0.584079	0.433219	1	0.0152705	0.027591	TRUE	-0.212714	0.256206	-0.212714
ACTN2	ACTN2-211	ENST00000651786.1	nonsense_mediated_decay	ACTN2	protein_coding	0	0.1248	0	0.155147	0.28265	0.321845	1	0.00101649	0.000601574	TRUE	-0.211614		-0.211614
ACTR2	ACTR2-204	ENST00000476840.5	nonsense_mediated_decay	ACTR2	protein_coding	0.190047	0.0631316	0.226081	0.0409153	0.0357413	0.0456171	1	0.0141604	1	FALSE	0.118995	0.118995	-0.114069
ACTR2	ACTR2-205	ENST00000542850.2	protein_coding	ACTR2	protein_coding	0.0831441	0.0488221	0.0701086	0.203009	0.185801	0.155471	1	0.0141604	1	FALSE	-0.114069	0.118995	-0.114069
ACTR3B	ACTR3B-202	ENST00000377776.7	protein_coding	ACTR3B	protein_coding	0.136065	0.123611	0.332762	0	0.0805399	0	1	0.00386306	0.000656373	TRUE	0.170633	0.170633	-0.157053
ACTR3B	ACTR3B-203	ENST00000397282.2	protein_coding	ACTR3B	protein_coding	0.0957859	0.075306	0.0728001	0.267806	0.300117	0.147129	1	0.00386306	1	FALSE	-0.157053	0.170633	-0.157053
ADAL	ADAL-208	ENST00000610420.4	protein_coding	ADAL	protein_coding	0	0	0.19455	0.205006	0.244835	0.207303	1	0.0179201	0.000162174	TRUE	-0.154198		-0.154198
ADAM33	ADAM33-202	ENST00000356518.7	protein_coding	ADAM33	protein_coding	0.223584	0.093239	0.0725082	0.0210488	0	0	1	9.0503e-05	1	FALSE	0.122761	0.122761
ADAMTS13	ADAMTS13-208	ENST00000485925.5	processed_transcript	ADAMTS13	protein_coding	0.141852	0.0550682	0.0832925	0.29044	0.298166	0.342619	1	0.00285735	0.00174445	TRUE	-0.217004		-0.217004
ADAMTS7P3	ADAMTS7P3-201	ENST00000566116.1	transcribed_unprocessed_pseudogene	ADAMTS7P3	transcribed_unprocessed_pseudogene	0.423209	1	1	0.426207	0.368939	0.401458	0	0.0230373	0	TRUE	0.408869	0.408869	-0.408869
ADAMTS7P3	ADAMTS7P3-202	ENST00000568041.1	processed_transcript	ADAMTS7P3	transcribed_unprocessed_pseudogene	0.576791	0	0	0.573793	0.631061	0.598542	0	0.0230373	0	TRUE	-0.408869	0.408869	-0.408869
ADARB1	ADARB1-203	ENST00000389861.7	processed_transcript	ADARB1	protein_coding	0.0493344	0.106249	0.081599	0	0	0	1	0.000149263	1	FALSE	0.0790607	0.0790607	-0.0675426
ADARB1	ADARB1-204	ENST00000389863.8	protein_coding	ADARB1	protein_coding	0.167188	0.13577	0.131914	0.0525502	0.124654	0.113682	1	0.000149263	1	FALSE	0.047995	0.0790607	-0.0675426
ADARB1	ADARB1-205	ENST00000437626.5	protein_coding	ADARB1	protein_coding	0	0	0	0.0851365	0.0888285	0.0198152	1	0.000149263	1	FALSE	-0.0645934	0.0790607	-0.0675426
ADARB1	ADARB1-208	ENST00000462214.5	processed_transcript	ADARB1	protein_coding	0.267323	0.255998	0.272905	0.358077	0.338762	0.302016	1	0.000149263	1	FALSE	-0.0675426	0.0790607	-0.0675426
ADD1	ADD1-201	ENST00000264758.11	protein_coding	ADD1	protein_coding	0.0708161	0.0576296	0.149521	0	0	0.0478467	1	0.00028345	1	FALSE	0.0767066	0.0767066
ADGRB2	ADGRB2-206	ENST00000398556.7	protein_coding	ADGRB2	protein_coding	0.245744	0.426666	0.185319	0.134648	0.0577248	0	1	0.0012097	0.263698	FALSE	0.221785	0.221785
ADGRB3	ADGRB3-203	ENST00000546190.5	protein_coding	ADGRB3	protein_coding	0.520544	0.227549	0.396995	0	0.198314	0	1	0.000563911	0.000341678	TRUE	0.315592	0.315592
ADGRE1	ADGRE1-208	ENST00000601198.5	processed_transcript	ADGRE1	protein_coding	0.262493	0.49622	0.691579		0	0	1	0.013968	1	FALSE
ADGRG3	ADGRG3-203	ENST00000565579.5	retained_intron	ADGRG3	protein_coding	0	0	0	0.336553	0.374733	0.435639	1	0.0344793	1	FALSE	-0.382308		-0.382308
ADGRL3	ADGRL3-201	ENST00000502815.1	protein_coding	ADGRL3	protein_coding	0.12984	0.212764	0.192429	0.431683	0.362692	0.372111	1	0.0182436	1	FALSE	-0.210484		-0.210484
ADGRL3	ADGRL3-212	ENST00000509779.5	processed_transcript	ADGRL3	protein_coding	0.0201687	0	0.0386424	0.120187	0.283317	0.152013	1	0.0182436	1	FALSE	-0.165569		-0.210484
ADHFE1	ADHFE1-207	ENST00000424777.6	nonsense_mediated_decay	ADHFE1	protein_coding	0.421777	0.297815	0.277866	0	0	0	1	0.00457817	1	FALSE	0.332486	0.332486
ADRA1A	ADRA1A-208	ENST00000518810.1	processed_transcript	ADRA1A	protein_coding	0.109639	0	0.0885417	0.327972	0.284486	0.396121	1	0.00206447	0	TRUE	-0.270133	0.270133	-0.270133
ADRA1A	ADRA1A-209	ENST00000519096.5	nonsense_mediated_decay	ADRA1A	protein_coding	0.890361	1	0.911458	0.672028	0.715514	0.603879	1	0.00206447	0	TRUE	0.270133	0.270133	-0.270133
ADRM1	ADRM1-201	ENST00000253003.7	protein_coding	ADRM1	protein_coding	0.642451	0.575408	0.509409	0.389446	0.476516	0.398863	1	0.0363255	1	FALSE	0.154148	0.154148	-0.114492
ADRM1	ADRM1-205	ENST00000620230.4	protein_coding	ADRM1	protein_coding	0.0931571	0.0935094	0.0716273	0.287927	0.138445	0.175398	1	0.0363255	1	FALSE	-0.114492	0.154148	-0.114492
AFAP1	AFAP1-203	ENST00000382543.3	protein_coding	AFAP1	protein_coding	0.257823	0.0535304	0.146013	0.431427	0.362433	0.410816	1	0.00272893	0.00131159	TRUE	-0.249103	0.150348	-0.249103
AFAP1	AFAP1-208	ENST00000513856.1	processed_transcript	AFAP1	protein_coding	0.323163	0.514658	0.415945	0.24161	0.300013	0.261098	1	0.00272893	1	FALSE	0.150348	0.150348	-0.249103
AFAP1	AFAP1-209	ENST00000612691.1	processed_transcript	AFAP1	protein_coding	0.0506225	0.0484277	0.0604574	0.0170889	0.0290333	0.0379477	1	0.00272893	1	FALSE	0.0251458	0.150348	-0.249103
AFF3	AFF3-201	ENST00000317233.8	protein_coding	AFF3	protein_coding	0.0847403	0.089832	0.0844098	0	0.0494132	0.0324547	1	0.00363496	1	FALSE	0.0590381	0.0590381	-0.0872062
AFF3	AFF3-209	ENST00000430789.1	nonsense_mediated_decay	AFF3	protein_coding	0.0937264	0.0588166	0.10855	0.023565	0.0550796	0.0470746	1	0.00363496	1	FALSE	0.0451246	0.0590381	-0.0872062
AFF3	AFF3-216	ENST00000671937.1	nonsense_mediated_decay	AFF3	protein_coding	0.153927	0.132073	0.0895234	0.15789	0.155014	0.156177	1	0.00363496	1	FALSE	-0.0311859	0.0590381	-0.0872062
AFF3	AFF3-221	ENST00000672756.1	protein_coding	AFF3	protein_coding	0	0	0	0.0883345	0.0579059	0.115378	1	0.00363496	1	FALSE	-0.0872062	0.0590381	-0.0872062
AGBL3	AGBL3-202	ENST00000435976.6	protein_coding	AGBL3	protein_coding	0	0.0411469	0	0.1061	0.0889084	0.0637157	1	0.0149679	1	FALSE	-0.0725257	0.0645483	-0.0725257
AGBL3	AGBL3-204	ENST00000455283.2	protein_coding	AGBL3	protein_coding	0.145528	0.211174	0.190331	0.137594	0.115531	0.100262	1	0.0149679	1	FALSE	0.0645483	0.0645483	-0.0725257
AGBL3	AGBL3-206	ENST00000476700.5	retained_intron	AGBL3	protein_coding	0.157732	0.117762	0.148209	0.0881813	0.0675762	0.101515	1	0.0149679	1	FALSE	0.0554765	0.0645483	-0.0725257
AGPAT3	AGPAT3-201	ENST00000291572.13	protein_coding	AGPAT3	protein_coding	0.161597	0.17668	0.130669	0.10133	0.112493	0.0889489	1	0.00386288	1	FALSE	0.0553914	0.100728	-0.0866032
AGPAT3	AGPAT3-202	ENST00000327505.6	protein_coding	AGPAT3	protein_coding	0.132009	0.18329	0.117672	0.101123	0	0.0296625	1	0.00386288	1	FALSE	0.100728	0.100728	-0.0866032
AGPAT3	AGPAT3-210	ENST00000457068.5	protein_coding	AGPAT3	protein_coding	0.0223249	0.00716834	0.0599139	0.135203	0.113052	0.100962	1	0.00386288	1	FALSE	-0.0866032	0.100728	-0.0866032
AGPAT3	AGPAT3-213	ENST00000479117.5	processed_transcript	AGPAT3	protein_coding	0.110528	0.123336	0.107813	0.149469	0.187657	0.183775	1	0.00386288	1	FALSE	-0.0597411	0.100728	-0.0866032
AHCTF1	AHCTF1-204	ENST00000477526.1	retained_intron	AHCTF1	protein_coding	0.0395311	0.0910127	0.0682575	0.120963	0.13231	0.153094	1	0.0011317	1	FALSE	-0.0691886	0.143507	-0.0691886
AHCTF1	AHCTF1-205	ENST00000483900.1	processed_transcript	AHCTF1	protein_coding	0.0445006	0.0659363	0.0587712	0.0193951	0.041729	0.0177278	1	0.0011317	1	FALSE	0.0301187	0.143507	-0.0691886
AHCTF1	AHCTF1-207	ENST00000648844.2	protein_coding	AHCTF1	protein_coding	0.324133	0.435436	0.349583	0.199443	0.221052	0.258137	1	0.0011317	1	FALSE	0.143507	0.143507	-0.0691886
AIFM2	AIFM2-201	ENST00000307864.3	protein_coding	AIFM2	protein_coding	0.65845	0.667154	0.810295	0.587587	0.468092	0.628148	1	0.00223009	1	FALSE	0.15069	0.15069	-0.252382
AIFM2	AIFM2-203	ENST00000482166.1	processed_transcript	AIFM2	protein_coding	0.0466304	0	0.0794034	0.297399	0.379875	0.205906	1	0.00223009	5.03762e-05	TRUE	-0.252382	0.15069	-0.252382
AIFM2	AIFM2-204	ENST00000613322.4	protein_coding	AIFM2	protein_coding	0.158768	0.167723	0.08455	0.0603498	0.0660294	0.080354	1	0.00223009	1	FALSE	0.0681023	0.15069	-0.252382
AIMP1	AIMP1-204	ENST00000510207.5	protein_coding	AIMP1	protein_coding	0	0	0	0.214419	0.0770324	0.0485999	1	0.00163223	1	FALSE	-0.11335	0.024019	-0.11335
AIMP1	AIMP1-209	ENST00000672328.1	protein_coding	AIMP1	protein_coding	0.158994	0.187763	0.160196	0.131243	0.145552	0.158101	1	0.00163223	1	FALSE	0.024019	0.024019	-0.11335
AKIRIN1	AKIRIN1-204	ENST00000531822.1	protein_coding	AKIRIN1	protein_coding	0.00632438	0	0	0.129235	0.0595522	0.165785	1	0.00239862	1	FALSE	-0.116083		-0.116083
AKNA	AKNA-204	ENST00000374075.9	protein_coding	AKNA	protein_coding	0	0	0	0.114348	0.0348131	0.0745356	1	0.0290284	1	FALSE	-0.0745655	0.0526883	-0.0745655
AKNA	AKNA-209	ENST00000492875.1	processed_transcript	AKNA	protein_coding	0.193486	0.208872	0.265436	0.166094	0.154834	0.188801	1	0.0290284	1	FALSE	0.0526883	0.0526883	-0.0745655
AL022151.1	AL022151.1-203	ENST00000658930.1	lncRNA	AL022151.1	lncRNA	0.600585	0.584157	0.951652	0.484836	0.435542	0.305339	1	0.0150678	0.215621	FALSE	0.303559	0.303559	-0.312481
AL022151.1	AL022151.1-204	ENST00000656440.1	lncRNA	AL022151.1	lncRNA	0.34971	0.351747	0	0.488729	0.500868	0.649301	1	0.0150678	0.00133515	TRUE	-0.312481	0.303559	-0.312481
AL033523.1	AL033523.1-205	ENST00000658658.1	lncRNA	AL033523.1	lncRNA	0.032136	0.0211147	0.0409641	0.0560201	0.0781445	0.0602348	1	1.25626e-09	1	FALSE	-0.0333948	0.322165	-0.169139
AL033523.1	AL033523.1-214	ENST00000660471.1	lncRNA	AL033523.1	lncRNA	0.10344	0.0658646	0.104612	0.117538	0.15274	0.13418	1	1.25626e-09	1	FALSE	-0.0435136	0.322165	-0.169139
AL033523.1	AL033523.1-232	ENST00000656112.1	lncRNA	AL033523.1	lncRNA	0.312122	0.361983	0.292389	0	0	0	1	1.25626e-09	1	FALSE	0.322165	0.322165	-0.169139
AL033523.1	AL033523.1-234	ENST00000659072.1	lncRNA	AL033523.1	lncRNA	0.299738	0.246124	0.37772	0.48086	0.418339	0.5318	1	1.25626e-09	0.564533	FALSE	-0.169139	0.322165	-0.169139
AL033523.1	AL033523.1-235	ENST00000653626.1	lncRNA	AL033523.1	lncRNA	0.252564	0.23701	0.184315	0.345582	0.285985	0.273786	1	1.25626e-09	1	FALSE	-0.0771548	0.322165	-0.169139
AL049830.3	AL049830.3-203	ENST00000555421.1	lncRNA	AL049830.3	lncRNA	0.240467	0.311848	0.179393	0.0625695	0	0	1	0.0131764	0.0767154	FALSE	0.223046	0.223046
AL109809.4	AL109809.4-203	ENST00000658107.1	lncRNA	AL109809.4	lncRNA	0.018902	0.0330126	0.0139134	0.108031	0.177686	0.0566934	1	0.0490949	1	FALSE	-0.0921941	0.297429	-0.0921941
AL109809.4	AL109809.4-209	ENST00000671643.1	lncRNA	AL109809.4	lncRNA	0.520487	0.869837	0.599398	0.39078	0.332846	0.373807	1	0.0490949	0.606531	FALSE	0.297429	0.297429	-0.0921941
AL118508.1	AL118508.1-203	ENST00000613502.1	lncRNA	AL118508.1	lncRNA	0.117357	0.167742	0.138037	0.263098	0.320694	0.199607	1	4.13265e-06	1	FALSE	-0.120088	0.583152	-0.187756
AL118508.1	AL118508.1-215	ENST00000657770.1	lncRNA	AL118508.1	lncRNA	0.181461	0	0.103319	0.265424	0.293035	0.289589	1	4.13265e-06	1	FALSE	-0.187756	0.583152	-0.187756
AL118508.1	AL118508.1-217	ENST00000660151.1	lncRNA	AL118508.1	lncRNA	0.0458771	0	0.0182575	0.158075	0.0532778	0.159784	1	4.13265e-06	1	FALSE	-0.102334	0.583152	-0.187756
AL118508.1	AL118508.1-230	ENST00000663750.1	lncRNA	AL118508.1	lncRNA	0.5488	0.678353	0.65115	0	0	0.128847	1	4.13265e-06	3.28925e-09	TRUE	0.583152	0.583152	-0.187756
AL133284.1	AL133284.1-201	ENST00000668122.1	lncRNA	AL133284.1	lncRNA	0.682574	0	0.416597	0.870781	0.753248	0.799709	1	0.0398516	0	TRUE	-0.441522	0.441522	-0.441522
AL133284.1	AL133284.1-202	ENST00000423715.1	lncRNA	AL133284.1	lncRNA	0.317426	1	0.583403	0.129219	0.246752	0.200291	1	0.0398516	0	TRUE	0.441522	0.441522	-0.441522
AL133410.1	AL133410.1-202	ENST00000431981.2	lncRNA	AL133410.1	lncRNA	0	0	0.0453813	0.116181	0.0942469	0.209826	1	0.0480653	1	FALSE	-0.124957		-0.124957
AL133464.1	AL133464.1-202	ENST00000635565.1	lncRNA	AL133464.1	lncRNA	0	0	0	0.0885977	0.170809	0.0831878	1	0.0084394	1	FALSE	-0.114198	0.484659	-0.114198
AL133464.1	AL133464.1-206	ENST00000664479.1	lncRNA	AL133464.1	lncRNA	0.58329	0.610672	0.924797	0.436013	0	0.228768	1	0.0084394	0.0483629	TRUE	0.484659	0.484659	-0.114198
AL136537.1	AL136537.1-205	ENST00000661239.1	lncRNA	AL136537.1	lncRNA	0.166404	0.429351	0.233554	0.0219758	0.104433	0.147447	1	0.0393262	1	FALSE	0.185151	0.185151	-0.290224
AL136537.1	AL136537.1-210	ENST00000671043.1	lncRNA	AL136537.1	lncRNA	0	0.169433	0	0.315413	0.331148	0.393544	1	0.0393262	0.164869	FALSE	-0.290224	0.185151	-0.290224
AL138824.1	AL138824.1-201	ENST00000669865.1	lncRNA	AL138824.1	lncRNA	0.980329	1	1	0.87734	0.887743	0.847187	1	0.00158081	0	TRUE	0.122687	0.122687	-0.122687
AL138824.1	AL138824.1-202	ENST00000653882.1	lncRNA	AL138824.1	lncRNA	0.0196709	0	0	0.12266	0.112257	0.152813	1	0.00158081	0	TRUE	-0.122687	0.122687	-0.122687
AL139350.1	AL139350.1-201	ENST00000448825.1	lncRNA	AL139350.1	lncRNA	0.575959		0.644641	0.244046	0.54114	0.414241	1	0.00346268	1	FALSE
AL139350.1	AL139350.1-202	ENST00000661705.1	lncRNA	AL139350.1	lncRNA	0		0	0.545607	0.400215	0.317018	1	0.00346268	1	FALSE
AL139350.1	AL139350.1-203	ENST00000661308.1	lncRNA	AL139350.1	lncRNA	0.424041		0.355359	0.210346	0.0586454	0.268741	1	0.00346268	1	FALSE
AL356056.1	AL356056.1-201	ENST00000437899.5	lncRNA	AL356056.1	lncRNA	0	0	0	0.12889	0.12814	0.216103	1	0.0397042	1	FALSE	-0.157711		-0.157711
AL359764.2	AL359764.2-217	ENST00000670701.1	lncRNA	AL359764.2	lncRNA	0	0	0	0.150911	0.105953	0.335613	1	2.20792e-07	1	FALSE	-0.197492	0.200283	-0.197492
AL359764.2	AL359764.2-218	ENST00000665712.1	lncRNA	AL359764.2	lncRNA	0.897541	0.910155	0.939751	0.758133	0.806387	0.58208	1	2.20792e-07	0.0018437	TRUE	0.200283	0.200283	-0.197492
AL365184.1	AL365184.1-202	ENST00000644500.1	lncRNA	AL365184.1	lncRNA	0.261161	0.348555	0.494084	0.0914349	0.22346	0.169529	1	0.0206553	1	FALSE	0.206458	0.206458	-0.093186
AL365184.1	AL365184.1-204	ENST00000652217.1	lncRNA	AL365184.1	lncRNA	0	0	0	0.160533	0.0378823	0.0811429	1	0.0206553	1	FALSE	-0.093186	0.206458	-0.093186
AL450163.1	AL450163.1-201	ENST00000648032.1	lncRNA	AL450163.1	lncRNA	0.800753	0.919641	0.681274	0.417291	0.541146	0.460055	1	0.00697765	0	TRUE	0.327725	0.327725	-0.327725
AL450163.1	AL450163.1-202	ENST00000671049.1	lncRNA	AL450163.1	lncRNA	0.199247	0.080359	0.318726	0.582709	0.458854	0.539945	1	0.00697765	0	TRUE	-0.327725	0.327725	-0.327725
AL451069.1	AL451069.1-203	ENST00000656988.1	lncRNA	AL451069.1	lncRNA	0.238206	0.390601	0.670056	0	0	0	1	1.62756e-05	1	FALSE	0.432955	0.432955	-0.704089
AL451069.1	AL451069.1-204	ENST00000654872.1	lncRNA	AL451069.1	lncRNA	0	0	0	1	0.607135	0.505132	1	1.62756e-05	1	FALSE	-0.704089	0.432955	-0.704089
AL451165.2	AL451165.2-202	ENST00000606496.1	lncRNA	AL451165.2	lncRNA	0.579658	0	0.695545	0.834286	0.841252	1	1	0.0177768	0	TRUE	-0.466779	0.466779	-0.466779
AL451165.2	AL451165.2-203	ENST00000667026.1	lncRNA	AL451165.2	lncRNA	0.420342	1	0.304455	0.165714	0.158748	0	1	0.0177768	0	TRUE	0.466779	0.466779	-0.466779
AL591441.1	AL591441.1-204	ENST00000620059.1	processed_transcript	AL591441.1	transcribed_processed_pseudogene	0.258822	0.150892	0.183065	0	0	0	1	0.00114796	1	FALSE	0.197593	0.197593	-0.174949
AL591441.1	AL591441.1-205	ENST00000670180.1	processed_transcript	AL591441.1	transcribed_processed_pseudogene	0.270826	0.336284	0.245977	0.487921	0.394081	0.495931	1	0.00114796	1	FALSE	-0.174949	0.197593	-0.174949
AL596214.1	AL596214.1-201	ENST00000671515.1	lncRNA	AL596214.1	lncRNA	0.134555	0.207969	0.0606117	0.556022	0.339549	0.381262	1	0.00357149	0.000810589	TRUE	-0.291233	0.308249	-0.291233
AL596214.1	AL596214.1-203	ENST00000662176.1	lncRNA	AL596214.1	lncRNA	0.854715	0.792031	0.887809	0.390664	0.636917	0.582227	1	0.00357149	0.000972599	TRUE	0.308249	0.308249	-0.291233
ALDH1L2	ALDH1L2-202	ENST00000548418.1	protein_coding	ALDH1L2	protein_coding	0.113489	0.136161	0.179179	0	0.0987946	0	1	0.0333925	1	FALSE	0.110011	0.110011
ALDH7A1	ALDH7A1-209	ENST00000497231.7	retained_intron	ALDH7A1	protein_coding	0.0644865	0.0682725	0.0765578	0.0456757	0.0579335	0.0472731	1	0.0456307	1	FALSE	0.0194782	0.0194782
ALG1	ALG1-205	ENST00000591783.5	protein_coding	ALG1	protein_coding	0.135674	0.132478	0.106404	0.0175136	0	0.0717925	1	0.0364662	1	FALSE	0.0950835	0.0950835
ALK	ALK-201	ENST00000389048.8	protein_coding	ALK	protein_coding	0.310444	0.622138	0.258912	0.0969412	0.12281	0.162839	1	0.0256195	0.143456	FALSE	0.269635	0.269635	-0.141617
ALK	ALK-205	ENST00000618119.4	protein_coding	ALK	protein_coding	0.127527	0	0	0.16709	0.168673	0.216614	1	0.0256195	1	FALSE	-0.141617	0.269635	-0.141617
ALKBH2	ALKBH2-201	ENST00000343075.7	protein_coding	ALKBH2	protein_coding	0	0	0	0.271569	0.119863	0.432276	1	0.000236086	1	FALSE	-0.274569	0.334449	-0.274569
ALKBH2	ALKBH2-202	ENST00000429722.3	protein_coding	ALKBH2	protein_coding	0.46537	0.562006	0.577519	0.16269	0.302063	0.136795	1	0.000236086	0.0501661	FALSE	0.334449	0.334449	-0.274569
ALS2CL	ALS2CL-201	ENST00000318962.9	protein_coding	ALS2CL	protein_coding	0.355179	0.316985	0.298161	0	0	0.220903	1	0.000676578	0.0354364	TRUE	0.249807	0.249807	-0.161584
ALS2CL	ALS2CL-208	ENST00000473484.1	processed_transcript	ALS2CL	protein_coding	0.197266	0.2026	0.139553	0	0	0.100808	1	0.000676578	1	FALSE	0.146204	0.249807	-0.161584
ALS2CL	ALS2CL-209	ENST00000486301.5	retained_intron	ALS2CL	protein_coding	0	0.198679	0.104471	0.299958	0.283177	0.204766	1	0.000676578	1	FALSE	-0.161584	0.249807	-0.161584
ALS2CL	ALS2CL-210	ENST00000498817.5	retained_intron	ALS2CL	protein_coding	0	0	0.049907	0.296678	0.12463	0.0600119	1	0.000676578	0.747757	FALSE	-0.143804	0.249807	-0.161584
AMACR	AMACR-204	ENST00000382085.7	protein_coding	AMACR	protein_coding	0	0	0.427519	0.670796	0.632741	0.589704	1	0.00131066	5.39735e-06	TRUE	-0.488574	0.281241	-0.488574
AMACR	AMACR-206	ENST00000502637.5	protein_coding	AMACR	protein_coding	0.504257	0.366599	0.42838	0.106763	0.0777114	0.271038	1	0.00131066	0.769496	FALSE	0.281241	0.281241	-0.488574
AMDHD2	AMDHD2-213	ENST00000566947.5	retained_intron	AMDHD2	protein_coding	0.109319	0.0932499	0.102776	0.0112096	0.0408252	0.0413222	1	0.00184035	1	FALSE	0.0706626	0.0706626	-0.0979992
AMDHD2	AMDHD2-214	ENST00000567475.5	retained_intron	AMDHD2	protein_coding	0.0929983	0	0	0.0941605	0.113552	0.179283	1	0.00184035	1	FALSE	-0.0979992	0.0706626	-0.0979992
AMOTL1	AMOTL1-205	ENST00000539727.1	processed_transcript	AMOTL1	protein_coding	0	0.128889	0.131211	0.305548	0.291713	0.342345	1	0.0118251	0.00045854	TRUE	-0.226502		-0.226502
ANAPC1	ANAPC1-203	ENST00000451367.3	nonsense_mediated_decay	ANAPC1	protein_coding	0.0157003	0	0	0.0201732	0.107331	0.0612461	1	0.0466497	1	FALSE	-0.0576834		-0.0576834
ANAPC1	ANAPC1-211	ENST00000643447.1	nonsense_mediated_decay	ANAPC1	protein_coding	0.0555194	0.0474977	0.0429063	0.0626199	0.0668005	0.0567921	1	0.0466497	1	FALSE	-0.0134297		-0.0576834
ANAPC15	ANAPC15-208	ENST00000538393.5	protein_coding	ANAPC15	protein_coding	0.104421	0.12604	0.120533	0.0910725	0	0	1	0.0100595	1	FALSE	0.0866405	0.0866405
ANAPC5	ANAPC5-204	ENST00000441917.6	protein_coding	ANAPC5	protein_coding	0.0755174	0.0936466	0.0826448	0	0.0381652	0	1	0.000177053	1	FALSE	0.0712145	0.0712145	-0.0687713
ANAPC5	ANAPC5-218	ENST00000541887.5	protein_coding	ANAPC5	protein_coding	0	0	0.0574594	0.104705	0.0687812	0.0902876	1	0.000177053	1	FALSE	-0.0687713	0.0712145	-0.0687713
ANGPT1	ANGPT1-206	ENST00000520734.5	protein_coding	ANGPT1	protein_coding	0.817408	0.712606	0.28208	0	0	0.723414	0	0.0478634	0.00897488	TRUE	0.362893	0.362893
ANHX	ANHX-201	ENST00000419717.3	protein_coding	ANHX	protein_coding	0	0	0	0.103758	0.144374	0.449261	1	0.000563911	1	FALSE	-0.232464	0.29926	-0.232464
ANHX	ANHX-202	ENST00000545940.6	protein_coding	ANHX	protein_coding	0.795117	0.777137	0.841646	0.694244	0.554471	0.267406	1	0.000563911	0.0833302	FALSE	0.29926	0.29926	-0.232464
ANKEF1	ANKEF1-201	ENST00000378380.4	protein_coding	ANKEF1	protein_coding	0.195721	0.735899	0.241797	0.137754	0.17023	0.120134	1	0.00416003	0.793581	FALSE	0.248433	0.248433	-0.454117
ANKEF1	ANKEF1-202	ENST00000378392.6	protein_coding	ANKEF1	protein_coding	0.475234	0.264101	0.408525	0.177103	0.147496	0.206209	1	0.00416003	1	FALSE	0.205684	0.248433	-0.454117
ANKEF1	ANKEF1-204	ENST00000488991.1	processed_transcript	ANKEF1	protein_coding	0.329044	0	0.349679	0.685142	0.682275	0.673657	1	0.00416003	0.000130027	TRUE	-0.454117	0.248433	-0.454117
ANKMY1	ANKMY1-202	ENST00000361678.8	protein_coding	ANKMY1	protein_coding	0	0	0.0399797	0.0963318	0.053895	0.0570146	1	0.0104619	1	FALSE	-0.0557539	0.0268342	-0.0557539
ANKMY1	ANKMY1-221	ENST00000480230.5	retained_intron	ANKMY1	protein_coding	0.090285	0.108387	0.139625	0.087023	0.0820439	0.0887281	1	0.0104619	1	FALSE	0.0268342	0.0268342	-0.0557539
ANKRD11	ANKRD11-201	ENST00000301030.10	protein_coding	ANKRD11	protein_coding	0.247048	0.24279	0.239343	0.124345	0.0773258	0.111977	1	3.43582e-06	1	FALSE	0.138511	0.138511	-0.114468
ANKRD11	ANKRD11-203	ENST00000378330.7	protein_coding	ANKRD11	protein_coding	0.00771994	0	0	0.109618	0.127158	0.114348	1	3.43582e-06	1	FALSE	-0.114468	0.138511	-0.114468
ANKRD13D	ANKRD13D-207	ENST00000506531.5	retained_intron	ANKRD13D	protein_coding	0	0.0348823	0	0.0779942	0.0578264	0.0418025	1	0.0407061	1	FALSE	-0.0475803		-0.0475803
ANKRD20A7P	ANKRD20A7P-203	ENST00000666959.1	processed_transcript	ANKRD20A7P	transcribed_unprocessed_pseudogene	0.0946901	0.0465191	0.0982986	0.0350849	0.0336835	0.00676281	1	0.00722129	1	FALSE	0.0546588	0.0962456	-0.191773
ANKRD20A7P	ANKRD20A7P-204	ENST00000667970.1	processed_transcript	ANKRD20A7P	transcribed_unprocessed_pseudogene	0.517914	0.66478	0.487532	0.721188	0.715364	0.808992	1	0.00722129	0.00380559	TRUE	-0.191773	0.0962456	-0.191773
ANKRD20A7P	ANKRD20A7P-205	ENST00000668653.1	processed_transcript	ANKRD20A7P	transcribed_unprocessed_pseudogene	0.221175	0.125215	0.245416	0.0987636	0.121961	0.0823448	1	0.00722129	1	FALSE	0.0962456	0.0962456	-0.191773
ANKRD23	ANKRD23-201	ENST00000318357.9	protein_coding	ANKRD23	protein_coding	0.134631	0.134457	0.268048	0	0	0	1	0.00172877	1	FALSE	0.179045	0.179045	-0.0966315
ANKRD23	ANKRD23-202	ENST00000331001.2	protein_coding	ANKRD23	protein_coding	0	0	0	0.10931	0.105844	0.0747409	1	0.00172877	1	FALSE	-0.0966315	0.179045	-0.0966315
ANKRD28	ANKRD28-206	ENST00000461696.1	processed_transcript	ANKRD28	protein_coding	0.0796983	0.0771108	0.067227	0.0356191	0.0482353	0.0514203	1	0.00546176	1	FALSE	0.0295872	0.0295872	-0.136836
ANKRD28	ANKRD28-209	ENST00000476472.5	processed_transcript	ANKRD28	protein_coding	0.0372567	0	0.0210693	0.19793	0.152723	0.11818	1	0.00546176	1	FALSE	-0.136836	0.0295872	-0.136836
ANKRD28	ANKRD28-213	ENST00000498524.5	retained_intron	ANKRD28	protein_coding	0.0576852	0.0657034	0.0573745	0.0423615	0.0366182	0.0517667	1	0.00546176	1	FALSE	0.0166722	0.0295872	-0.136836
ANKRD30BL	ANKRD30BL-203	ENST00000465868.5	processed_transcript	ANKRD30BL	protein_coding	0.540162	0.440624	0.495387	0.3776	0.315352	0.357918	1	5.22288e-05	1	FALSE	0.141768	0.141768	-0.104601
ANKRD30BL	ANKRD30BL-204	ENST00000470729.5	processed_transcript	ANKRD30BL	protein_coding	0.0826332	0.13277	0.0750706	0.136798	0.162398	0.182299	1	5.22288e-05	1	FALSE	-0.0636737	0.141768	-0.104601
ANKRD30BL	ANKRD30BL-205	ENST00000471048.1	processed_transcript	ANKRD30BL	protein_coding	0	0.0830113	0	0.130851	0.0963489	0.169614	1	5.22288e-05	1	FALSE	-0.104601	0.141768	-0.104601
ANKRD42	ANKRD42-201	ENST00000260047.10	protein_coding	ANKRD42	protein_coding	0.278528	0.212711	0.203191	0.381297	0.355487	0.322184	1	0.011317	1	FALSE	-0.121513	0.0862683	-0.121513
ANKRD42	ANKRD42-202	ENST00000393389.7	protein_coding	ANKRD42	protein_coding	0.171041	0.250158	0.203265	0.0788427	0.132971	0.153845	1	0.011317	1	FALSE	0.0862683	0.0862683	-0.121513
ANKRD42	ANKRD42-209	ENST00000533342.6	protein_coding	ANKRD42	protein_coding	0.225604	0.192644	0.190532	0.0945472	0.132866	0.128785	1	0.011317	1	FALSE	0.0841938	0.0862683	-0.121513
ANKS1B	ANKS1B-203	ENST00000341752.11	protein_coding	ANKS1B	protein_coding	0.0574607	0.0369388	0.0449491	0.097424	0.115392	0.0676616	1	0.000732682	1	FALSE	-0.047043	0.0754607	-0.047043
ANKS1B	ANKS1B-214	ENST00000549315.1	processed_transcript	ANKS1B	protein_coding	0.0609808	0.140654	0.0642393	0	0.0394923	0	1	0.000732682	1	FALSE	0.0754607	0.0754607	-0.047043
ANKS1B	ANKS1B-230	ENST00000552407.5	protein_coding	ANKS1B	protein_coding	0.0615601	0.0890971	0.0515827	0	0	0	1	0.000732682	1	FALSE	0.0674133	0.0754607	-0.047043
ANKZF1	ANKZF1-201	ENST00000323348.10	protein_coding	ANKZF1	protein_coding	0.120766	0.183512	0.190164	0.0610745	0	0.0829812	1	0.00581688	1	FALSE	0.116795	0.116795	-0.0635791
ANKZF1	ANKZF1-216	ENST00000474225.5	retained_intron	ANKZF1	protein_coding	0	0	0	0.0828628	0.036094	0.0717804	1	0.00581688	1	FALSE	-0.0635791	0.116795	-0.0635791
ANO7	ANO7-201	ENST00000274979.12	protein_coding	ANO7	protein_coding	0.0452553	0.0199245	0.047313	0.0951315	0.106636	0.121483	1	0.00093942	1	FALSE	-0.0702524	0.466499	-0.541601
ANO7	ANO7-205	ENST00000459928.1	retained_intron	ANO7	protein_coding	0.642297	0.324057	0.760876	0.327734	0	0	0	0.00093942	0.0268371	TRUE	0.466499	0.466499	-0.541601
ANO7	ANO7-209	ENST00000487192.1	retained_intron	ANO7	protein_coding	0	0.333576	0	0.577134	0.893364	0.48788	1	0.00093942	0.005223	TRUE	-0.541601	0.466499	-0.541601
AOC1	AOC1-203	ENST00000460213.1	protein_coding	AOC1	protein_coding	0	0	0	0.362749	0.207251	0.0816351	1	0.0238687	1	FALSE	-0.217212		-0.217212
AP000829.1	AP000829.1-204	ENST00000581556.1	lncRNA	AP000829.1	lncRNA	0.136211	0.338142	0.227674	0.017333	0	0	1	0.00962847	0.0157979	TRUE	0.228231	0.228231	-0.197855
AP000829.1	AP000829.1-206	ENST00000667797.1	lncRNA	AP000829.1	lncRNA	0.372812	0.394946	0.333011	0.56946	0.560254	0.564621	1	0.00962847	1	FALSE	-0.197855	0.228231	-0.197855
AP001993.1	AP001993.1-216	ENST00000671008.1	lncRNA	AP001993.1	lncRNA	0	0	0	0.0905307	0.113434	0.0936537	1	0.0454483	1	FALSE	-0.0992061		-0.0992061
AP001993.1	AP001993.1-217	ENST00000654691.1	lncRNA	AP001993.1	lncRNA	0.0684021	0	0.0482831	0.178011	0.103489	0.0893134	1	0.0454483	1	FALSE	-0.0847097		-0.0992061
AP002784.1	AP002784.1-201	ENST00000506309.6	lncRNA	AP002784.1	lncRNA	0.292869	0.404184	0.307332	0.199806	0.230426	0	1	0.0171257	0.39164	FALSE	0.191385	0.191385	-0.243513
AP002784.1	AP002784.1-202	ENST00000515097.2	lncRNA	AP002784.1	lncRNA	0	0	0.256433	0.308255	0.267573	0.411144	1	0.0171257	0.00996069	TRUE	-0.243513	0.191385	-0.243513
AP002784.1	AP002784.1-205	ENST00000655054.1	lncRNA	AP002784.1	lncRNA	0.347559	0.387393	0.198869	0.173211	0.15432	0.140976	1	0.0171257	1	FALSE	0.155104	0.191385	-0.243513
AP1G1	AP1G1-201	ENST00000299980.9	protein_coding	AP1G1	protein_coding	0.349394	0.37599	0.304586	0.249034	0.303141	0.232021	1	0.000139542	1	FALSE	0.081925	0.081925	-0.187252
AP1G1	AP1G1-202	ENST00000393512.7	protein_coding	AP1G1	protein_coding	0.0607393	0.0809234	0.0714806	0.0456651	0.0241393	0.0278628	1	0.000139542	1	FALSE	0.0384921	0.081925	-0.187252
AP1G1	AP1G1-207	ENST00000564155.5	protein_coding	AP1G1	protein_coding	0.0543793	0.0920234	0.0875988	0.131605	0.10255	0.108146	1	0.000139542	1	FALSE	-0.0360998	0.081925	-0.187252
AP1G1	AP1G1-221	ENST00000570052.1	retained_intron	AP1G1	protein_coding	0.146487	0	0.112936	0.279622	0.250855	0.290702	1	0.000139542	1.86868e-07	TRUE	-0.187252	0.081925	-0.187252
AP1M2	AP1M2-201	ENST00000250244.11	protein_coding	AP1M2	protein_coding	0.867298	0	0.535505	1	0.944826	0.892898	1	0.0301558	0.152487	FALSE	-0.478307	0.466718	-0.478307
AP1M2	AP1M2-207	ENST00000590923.5	protein_coding	AP1M2	protein_coding	0.0640868	1	0.336068	0	0	0	1	0.0301558	1	FALSE	0.466718	0.466718	-0.478307
AP4B1	AP4B1-211	ENST00000479801.1	processed_transcript	AP4B1	protein_coding	0	0	0	0.0858547	0.0959157	0.0966212	1	0.00471217	1	FALSE	-0.0927972		-0.0927972
AP4M1	AP4M1-205	ENST00000422582.5	protein_coding	AP4M1	protein_coding	0.272988	0.19375	0.287497	0.164071	0.162563	0.182511	1	0.0214168	1	FALSE	0.081697	0.081697	-0.131148
AP4M1	AP4M1-206	ENST00000429084.5	protein_coding	AP4M1	protein_coding	0	0	0.116104	0.164797	0.195076	0.149673	1	0.0214168	1	FALSE	-0.131148	0.081697	-0.131148
AP4M1	AP4M1-209	ENST00000445208.5	nonsense_mediated_decay	AP4M1	protein_coding	0.0601492	0.0443553	0.0739779	0	0	0	1	0.0214168	1	FALSE	0.0594941	0.081697	-0.131148
AP4M1	AP4M1-216	ENST00000489387.1	retained_intron	AP4M1	protein_coding	0.194309	0.231911	0.209108	0.186899	0.182001	0.13354	1	0.0214168	1	FALSE	0.0442961	0.081697	-0.131148
APAF1	APAF1-202	ENST00000357310.5	protein_coding	APAF1	protein_coding	0.106587	0	0	0.181987	0.199324	0.239698	1	4.00348e-05	0.0288908	TRUE	-0.171474	0.213802	-0.171474
APAF1	APAF1-210	ENST00000551964.6	protein_coding	APAF1	protein_coding	0.388801	0.515213	0.396347	0.36897	0.227723	0.245041	1	4.00348e-05	1	FALSE	0.152876	0.213802	-0.171474
APAF1	APAF1-213	ENST00000555047.1	retained_intron	APAF1	protein_coding	0.207141	0.252918	0.181346	0	0	0	1	4.00348e-05	1	FALSE	0.213802	0.213802	-0.171474
APH1B	APH1B-201	ENST00000261879.10	protein_coding	APH1B	protein_coding	0.221985	0.258177	0.220519	0.0891784	0.0984879	0.106996	1	0.0303303	1	FALSE	0.13534	0.13534	-0.0798529
APH1B	APH1B-203	ENST00000380343.8	protein_coding	APH1B	protein_coding	0.231114	0.306035	0.241739	0.384681	0.317708	0.316057	1	0.0303303	1	FALSE	-0.0798529	0.13534	-0.0798529
APH1B	APH1B-204	ENST00000558631.1	retained_intron	APH1B	protein_coding	0.164432	0.176916	0.203013	0.12213	0.0931743	0.119199	1	0.0303303	1	FALSE	0.0699525	0.13534	-0.0798529
APPBP2	APPBP2-201	ENST00000083182.8	protein_coding	APPBP2	protein_coding	0.441723	0.416225	0.429322	0.217265	0.28094	0.235558	1	0.0150678	0.205757	FALSE	0.184502	0.184502	-0.221366
APPBP2	APPBP2-202	ENST00000585368.1	protein_coding	APPBP2	protein_coding	0.132165	0.229713	0.1156	0.377668	0.366814	0.397096	1	0.0150678	0.0096918	TRUE	-0.221366	0.184502	-0.221366
APPBP2	APPBP2-206	ENST00000592995.1	processed_transcript	APPBP2	protein_coding	0.0937136	0.0664788	0.0588901	0.0311852	0.039731	0.0373986	1	0.0150678	1	FALSE	0.0369226	0.184502	-0.221366
AQR	AQR-201	ENST00000156471.10	protein_coding	AQR	protein_coding	0.235241	0.197462	0.201913	0.141074	0.135583	0.107929	1	0.0180041	1	FALSE	0.0833436	0.0896994	-0.173921
AQR	AQR-202	ENST00000543879.6	nonsense_mediated_decay	AQR	protein_coding	0.430966	0.367038	0.383602	0.335727	0.287392	0.28939	1	0.0180041	1	FALSE	0.0896994	0.0896994	-0.173921
AQR	AQR-204	ENST00000559090.5	retained_intron	AQR	protein_coding	0.126264	0.118326	0.121755	0.116583	0.0961372	0.0991821	1	0.0180041	1	FALSE	0.0181475	0.0896994	-0.173921
AQR	AQR-206	ENST00000560117.1	protein_coding	AQR	protein_coding	0.0838326	0.153086	0.196711	0.209328	0.35159	0.394474	1	0.0180041	0.0134467	TRUE	-0.173921	0.0896994	-0.173921
ARF3	ARF3-201	ENST00000256682.9	protein_coding	ARF3	protein_coding	0.759713	0.793424	0.8825	0.716126	0.64321	0.611316	1	0.00914043	1	FALSE	0.154995	0.154995	-0.172972
ARF3	ARF3-208	ENST00000541959.5	protein_coding	ARF3	protein_coding	0.0937681	0.0881991	0	0.193158	0.229823	0.277902	1	0.00914043	0.000819661	TRUE	-0.172972	0.154995	-0.172972
ARF4-AS1	ARF4-AS1-203	ENST00000607782.1	lncRNA	ARF4-AS1	lncRNA	0	0	0.0704407	0.388525	0.441749	0.4439	1	0.0033297	0.036558	TRUE	-0.401245		-0.401245
ARFRP1	ARFRP1-211	ENST00000618568.4	nonsense_mediated_decay	ARFRP1	protein_coding	0.117651	0.121739	0.0774655	0	0.0447091	0.0338433	1	0.00955381	1	FALSE	0.0794346	0.0794346	-0.124359
ARFRP1	ARFRP1-212	ENST00000618838.4	protein_coding	ARFRP1	protein_coding	0.05575	0.121229	0	0.246916	0.173532	0.129607	1	0.00955381	1	FALSE	-0.124359	0.0794346	-0.124359
ARHGAP20	ARHGAP20-202	ENST00000524756.5	protein_coding	ARHGAP20	protein_coding	0.389796	0.354032	0.290153	0.189909	0.221522	0.271864	1	0.0320305	1	FALSE	0.116895	0.116895	-0.125703
ARHGAP20	ARHGAP20-205	ENST00000529591.5	protein_coding	ARHGAP20	protein_coding	0.125843	0.0428194	0.11693	0.266738	0.181068	0.214894	1	0.0320305	1	FALSE	-0.125703	0.116895	-0.125703
ARHGAP28	ARHGAP28-201	ENST00000262227.7	protein_coding	ARHGAP28	protein_coding	0.0619741	0.184478	0.10263	0.0347301	0.053736	0.0422307	1	0.00339303	1	FALSE	0.072795	0.13183	-0.198415
ARHGAP28	ARHGAP28-205	ENST00000531294.5	protein_coding	ARHGAP28	protein_coding	0.333466	0	0.184983	0.346721	0.355784	0.411187	1	0.00339303	0.0278963	TRUE	-0.198415	0.13183	-0.198415
ARHGAP28	ARHGAP28-206	ENST00000532723.5	protein_coding	ARHGAP28	protein_coding	0.0528255	0.125388	0.0454009	0.0191702	0.01548	0.0313247	1	0.00339303	1	FALSE	0.0525466	0.13183	-0.198415
ARHGAP28	ARHGAP28-211	ENST00000579796.1	retained_intron	ARHGAP28	protein_coding	0.11648	0.306723	0.152757	0.0513323	0.0722479	0.0568896	1	0.00339303	1	FALSE	0.13183	0.13183	-0.198415
ARHGAP28	ARHGAP28-212	ENST00000581099.5	protein_coding	ARHGAP28	protein_coding	0.0254525	0	0.0118072	0.108466	0.114376	0.0991483	1	0.00339303	1	FALSE	-0.0949102	0.13183	-0.198415
ARHGAP29-AS1	ARHGAP29-AS1-201	ENST00000413103.3	lncRNA	ARHGAP29-AS1	lncRNA	0	0	0	0.216279	0.263776	0.246715	1	2.20813e-06	1	FALSE	-0.242257	0.388679	-0.242257
ARHGAP29-AS1	ARHGAP29-AS1-209	ENST00000662164.1	lncRNA	ARHGAP29-AS1	lncRNA	0.250635	0.567517	0.347884	0	0	0	1	2.20813e-06	1	FALSE	0.388679	0.388679	-0.242257
ARHGAP35	ARHGAP35-204	ENST00000598548.1	processed_transcript	ARHGAP35	protein_coding	0.0441619	0.0401782	0.0277516	0.062688	0.0608124	0.0513376	1	0.0125181	1	FALSE	-0.0209154	0.170798	-0.111191
ARHGAP35	ARHGAP35-206	ENST00000614079.1	protein_coding	ARHGAP35	protein_coding	0.176904	0.112396	0.200074	0.313741	0.221431	0.287775	1	0.0125181	1	FALSE	-0.111191	0.170798	-0.111191
ARHGAP35	ARHGAP35-207	ENST00000672722.1	protein_coding	ARHGAP35	protein_coding	0.574795	0.684914	0.526893	0.388086	0.476403	0.409717	1	0.0125181	0.00127229	TRUE	0.170798	0.170798	-0.111191
ARHGEF18	ARHGEF18-204	ENST00000595600.1	retained_intron	ARHGEF18	protein_coding	0.0762413	0.157	0.159253	0	0.0439326	0	1	0.00611484	1	FALSE	0.116187	0.116187	-0.168997
ARHGEF18	ARHGEF18-205	ENST00000599752.5	protein_coding	ARHGEF18	protein_coding	0.137259	0.107932	0.0901802	0.341525	0.224428	0.276408	1	0.00611484	0.509368	FALSE	-0.168997	0.116187	-0.168997
ARHGEF28	ARHGEF28-212	ENST00000513042.6	protein_coding	ARHGEF28	protein_coding	0	0	0.139472	0.139592	0.265534	0.190151	1	0.00964149	0.101011	FALSE	-0.151935		-0.151935
ARHGEF3	ARHGEF3-210	ENST00000481422.5	processed_transcript	ARHGEF3	protein_coding	0	0	0.0193044	0.0899807	0.0783532	0.0648422	1	0.00252155	1	FALSE	-0.0712906		-0.0712906
ARHGEF7	ARHGEF7-203	ENST00000375723.5	protein_coding	ARHGEF7	protein_coding	0.0755535	0.0807529	0.0871682	0.0363596	0.0424102	0	1	0.00354613	1	FALSE	0.0549016	0.0549016	-0.0550919
ARHGEF7	ARHGEF7-211	ENST00000466143.5	protein_coding	ARHGEF7	protein_coding	0.122946	0.0624788	0.0939779	0.148694	0.155013	0.140972	1	0.00354613	1	FALSE	-0.0550919	0.0549016	-0.0550919
ARHGEF7	ARHGEF7-215	ENST00000483189.1	processed_transcript	ARHGEF7	protein_coding	0.0639953	0.070715	0.052027	0.0380259	0.0453855	0.0493983	1	0.00354613	1	FALSE	0.0179758	0.0549016	-0.0550919
ARL4A	ARL4A-204	ENST00000396664.2	protein_coding	ARL4A	protein_coding	0.091219	0.139431	0.157956	0.238759	0.272669	0.276591	1	0.00146499	1	FALSE	-0.133138	0.0713359	-0.133138
ARL4A	ARL4A-207	ENST00000651779.1	protein_coding	ARL4A	protein_coding	0.0453585	0.119167	0.0958469	0	0.041349	0.00501557	1	0.00146499	1	FALSE	0.0713359	0.0713359	-0.133138
ARL5A	ARL5A-202	ENST00000428992.2	protein_coding	ARL5A	protein_coding	0.128454	0.111837	0.118475	0	0	0	1	0.000127273	1	FALSE	0.119589	0.119589
ARL6	ARL6-207	ENST00000494363.1	processed_transcript	ARL6	protein_coding	0	0	0.0590341	0.099487	0.0860188	0.15609	1	0.0227547	1	FALSE	-0.0941873		-0.0941873
ARMC3	ARMC3-208	ENST00000468003.5	processed_transcript	ARMC3	protein_coding	0	0	0	0.126861	0.165184	0.192053	1	0.000517527	1	FALSE	-0.161366		-0.161366
ARMC9	ARMC9-208	ENST00000467698.5	retained_intron	ARMC9	protein_coding	0.0295787	0.0187293	0.0497226	0.159179	0.127076	0.128034	1	0.0391757	1	FALSE	-0.10542	0.0694702	-0.10542
ARMC9	ARMC9-211	ENST00000482392.1	retained_intron	ARMC9	protein_coding	0.174453	0.179996	0.141922	0.134227	0.0562369	0.0974965	1	0.0391757	1	FALSE	0.0694702	0.0694702	-0.10542
ARMC9	ARMC9-214	ENST00000611582.5	protein_coding	ARMC9	protein_coding	0.268094	0.246407	0.202777	0.179126	0.185066	0.190482	1	0.0391757	1	FALSE	0.054201	0.0694702	-0.10542
ARMCX5	ARMCX5-204	ENST00000477663.5	protein_coding	ARMCX5	protein_coding	0.378732	0.204099	0.171271	0	0	0.162695	1	0.00248149	0.045662	TRUE	0.197136	0.197136	-0.240578
ARMCX5	ARMCX5-205	ENST00000479502.1	protein_coding	ARMCX5	protein_coding	0	0	0.0962925	0.281477	0.192632	0.343918	1	0.00248149	0.00913875	TRUE	-0.240578	0.197136	-0.240578
ARPP19	ARPP19-206	ENST00000564163.5	protein_coding	ARPP19	protein_coding	0.0557383	0.143328	0.130289	0.188183	0.190537	0.252344	1	6.30149e-06	1	FALSE	-0.10057		-0.175055
ARPP19	ARPP19-209	ENST00000567669.5	protein_coding	ARPP19	protein_coding	0.014857	0	0.0497527	0.221657	0.176791	0.191326	1	6.30149e-06	1	FALSE	-0.175055		-0.175055
ASAP1	ASAP1-201	ENST00000357668.2	protein_coding	ASAP1	protein_coding	0.0996853	0.118408	0.1195	0.0195752	0.0531491	0.0903511	1	0.00809046	1	FALSE	0.0581727	0.0581727	-0.0652167
ASAP1	ASAP1-205	ENST00000519483.5	protein_coding	ASAP1	protein_coding	0.0344833	0.0610882	0.0513525	0.098884	0.0779852	0.0947767	1	0.00809046	1	FALSE	-0.041574	0.0581727	-0.0652167
ASAP1	ASAP1-206	ENST00000520189.1	retained_intron	ASAP1	protein_coding	0.00499499	0	0.0220666	0.112036	0.028709	0.0819665	1	0.00809046	1	FALSE	-0.0652167	0.0581727	-0.0652167
ASAP1	ASAP1-216	ENST00000524367.5	processed_transcript	ASAP1	protein_coding	0.0632665	0.0828648	0.0846148	0.0605764	0.00910283	0.0431787	1	0.00809046	1	FALSE	0.0392961	0.0581727	-0.0652167
ASCC3	ASCC3-203	ENST00000369143.2	protein_coding	ASCC3	protein_coding	0.254307	0.234766	0.256275	0.189851	0.221375	0.222342	1	0.00341535	1	FALSE	0.0372601	0.0924989	-0.111078
ASCC3	ASCC3-205	ENST00000468245.2	retained_intron	ASCC3	protein_coding	0.0205457	0	0.0408909	0.0981275	0.118189	0.178354	1	0.00341535	1	FALSE	-0.111078	0.0924989	-0.111078
ASCC3	ASCC3-207	ENST00000522650.5	protein_coding	ASCC3	protein_coding	0.195192	0.165719	0.136939	0.105706	0	0.114648	1	0.00341535	1	FALSE	0.0924989	0.0924989	-0.111078
ASIC3	ASIC3-208	ENST00000490540.1	protein_coding	ASIC3	protein_coding	0	0	0	0.118366	0.065577	0.06948	1	0.00159379	1	FALSE	-0.0844744		-0.0844744
ASNS	ASNS-203	ENST00000394309.7	protein_coding	ASNS	protein_coding	0	0	0	0.225881	0.300231	0.171494	1	8.97001e-05	1	FALSE	-0.232535	0.110784	-0.232535
ASNS	ASNS-204	ENST00000414884.1	protein_coding	ASNS	protein_coding	0.0535077	0.0577906	0.0933198	0	0	0.0226469	1	8.97001e-05	1	FALSE	0.0606571	0.110784	-0.232535
ASNS	ASNS-208	ENST00000442734.5	protein_coding	ASNS	protein_coding	0.26384	0.0613174	0	0.287316	0.268601	0.264531	1	8.97001e-05	0.374431	FALSE	-0.165097	0.110784	-0.232535
ASNS	ASNS-213	ENST00000454046.5	nonsense_mediated_decay	ASNS	protein_coding	0.245246	0.0890831	0.0869676	0.0610258	0.0112861	0.0166318	1	8.97001e-05	1	FALSE	0.110784	0.110784	-0.232535
ASTN2	ASTN2-204	ENST00000358637.4	protein_coding	ASTN2	protein_coding	0.739615	0.7582	0.812331	0.864883	0.860134	0.857409	1	0.000845581	1	FALSE	-0.0907601	0.0458969	-0.0907601
ASTN2	ASTN2-206	ENST00000361477.8	protein_coding	ASTN2	protein_coding	0.0795875	0.0531606	0.0365026	0.03156	0	0	1	0.000845581	1	FALSE	0.0458969	0.0458969	-0.0907601
ASXL1	ASXL1-212	ENST00000620121.4	protein_coding	ASXL1	protein_coding	0.108347	0	0.0336574	0.193023	0.163819	0.13872	1	0.000644264	1	FALSE	-0.117853	0.0375528	-0.117853
ASXL1	ASXL1-218	ENST00000644615.1	retained_intron	ASXL1	protein_coding	0.0685464	0.0677105	0.0394488	0.0138231	0.0262074	0.0230167	1	0.000644264	1	FALSE	0.0375528	0.0375528	-0.117853
ASXL1	ASXL1-225	ENST00000647223.1	retained_intron	ASXL1	protein_coding	0.093857	0.102143	0.0901471	0.0656367	0.073945	0.0727811	1	0.000644264	1	FALSE	0.0245949	0.0375528	-0.117853
ASXL1	ASXL1-226	ENST00000649901.1	nonsense_mediated_decay	ASXL1	protein_coding	0.109731	0.105226	0.102928	0.12583	0.116114	0.16788	1	0.000644264	1	FALSE	-0.0306466	0.0375528	-0.117853
ATAD1	ATAD1-201	ENST00000308448.11	protein_coding	ATAD1	protein_coding	0.0723388	0.226503	0.107161	0.0338848	0.0454998	0.0364501	1	0.0345844	1	FALSE	0.0967227	0.246701	-0.343424
ATAD1	ATAD1-202	ENST00000328142.3	protein_coding	ATAD1	protein_coding	0.432188	0.773497	0.430777	0.293691	0.29996	0.302708	1	0.0345844	1	FALSE	0.246701	0.246701	-0.343424
ATAD1	ATAD1-203	ENST00000495903.1	processed_transcript	ATAD1	protein_coding	0.495474	0	0.462061	0.672424	0.65454	0.660842	1	0.0345844	0.00483553	TRUE	-0.343424	0.246701	-0.343424
ATAD3A	ATAD3A-201	ENST00000339113.9	nonsense_mediated_decay	ATAD3A	protein_coding	0	0	0	0.0392444	0.0654062	0.0757775	1	0.0244463	1	FALSE	-0.0601427		-0.0601427
ATAD3B	ATAD3B-202	ENST00000378736.3	processed_transcript	ATAD3B	protein_coding	0.344603	0.31591	0.297312	0.239446	0	0.203315	1	0.0251587	0.00162875	TRUE	0.171688	0.171688	-0.101774
ATAD3B	ATAD3B-203	ENST00000472194.6	retained_intron	ATAD3B	protein_coding	0.385671	0.440103	0.452811	0.46282	0.608702	0.512385	1	0.0251587	1	FALSE	-0.101774	0.171688	-0.101774
ATAD3B	ATAD3B-204	ENST00000474481.1	retained_intron	ATAD3B	protein_coding	0.138861	0.110038	0.136447	0.139469	0.230144	0.160139	1	0.0251587	1	FALSE	-0.048135	0.171688	-0.101774
ATE1-AS1	ATE1-AS1-201	ENST00000437593.1	processed_transcript	ATE1-AS1	transcribed_unitary_pseudogene	1	1	0.949648	0.731615	0.677752	0.803079	1	0.0177768	0	TRUE	0.245734	0.245734	-0.245734
ATE1-AS1	ATE1-AS1-202	ENST00000636460.1	transcribed_unitary_pseudogene	ATE1-AS1	transcribed_unitary_pseudogene	0	0	0.0503517	0.268385	0.322248	0.196921	1	0.0177768	0	TRUE	-0.245734	0.245734	-0.245734
ATF2	ATF2-213	ENST00000428760.5	nonsense_mediated_decay	ATF2	protein_coding	0	0	0.088676	0.192435	0.13976	0.295363	1	0.00218526	0.000153092	TRUE	-0.179627		-0.179627
ATG9B	ATG9B-209	ENST00000605952.5	nonsense_mediated_decay	ATG9B	protein_coding	0.18802	0.167357	0.200838	0	0	0	1	5.24103e-12	1	FALSE	0.185405	0.185405	-0.225303
ATG9B	ATG9B-212	ENST00000639579.1	protein_coding	ATG9B	protein_coding	0	0	0	0.203713	0.279445	0.192752	1	5.24103e-12	1	FALSE	-0.225303	0.185405	-0.225303
ATL3	ATL3-201	ENST00000398868.8	protein_coding	ATL3	protein_coding	0.522174	0.682881	0.546749	0.250997	0.475624	0.285634	1	0.00224771	0.0104915	TRUE	0.246516	0.246516	-0.230407
ATL3	ATL3-202	ENST00000535789.1	processed_transcript	ATL3	protein_coding	0.135984	0.171268	0.193401	0.0752103	0.127759	0.0912436	1	0.00224771	1	FALSE	0.0688135	0.246516	-0.230407
ATL3	ATL3-203	ENST00000538786.1	protein_coding	ATL3	protein_coding	0.231856	0.0613422	0.168891	0.429444	0.318824	0.405043	1	0.00224771	0.00236766	TRUE	-0.230407	0.246516	-0.230407
ATN1	ATN1-201	ENST00000356654.8	protein_coding	ATN1	protein_coding	0.279476	0.126587	0.404921	0	0.0781984	0	1	0.000226102	5.46096e-06	TRUE	0.244262	0.244262
ATOH8	ATOH8-205	ENST00000489682.1	processed_transcript	ATOH8	protein_coding	0	0	0.349193	0.368898	0.411978	0.454504	1	0.0105829	0.00615433	TRUE	-0.295396		-0.295396
ATP1A3	ATP1A3-207	ENST00000545399.6	protein_coding	ATP1A3	protein_coding	0.106586	0.084605	0.148744	0.20781	0.236606	0.214118	1	0.00703589	1	FALSE	-0.1062		-0.1062
ATP1A4	ATP1A4-201	ENST00000368081.9	protein_coding	ATP1A4	protein_coding	0.275017	0	0.151205	0.31784	0.400167	0.43893	1	0.0290143	0.0133575	TRUE	-0.243572	0.231137	-0.243572
ATP1A4	ATP1A4-202	ENST00000418334.5	processed_transcript	ATP1A4	protein_coding	0.303653	0.665815	0.380214	0.220092	0.204628	0.23155	1	0.0290143	1	FALSE	0.231137	0.231137	-0.243572
ATP1A4	ATP1A4-204	ENST00000469023.5	nonsense_mediated_decay	ATP1A4	protein_coding	0.28275	0.334185	0.29585	0.224814	0.279535	0.236358	1	0.0290143	1	FALSE	0.0573593	0.231137	-0.243572
ATP5F1A	ATP5F1A-201	ENST00000282050.6	protein_coding	ATP5F1A	protein_coding	0.785356	0.780626	0.807668	0.651081	0.745193	0.677917	1	0.00477667	1	FALSE	0.0998195	0.0998195	-0.0139138
ATP5F1A	ATP5F1A-202	ENST00000398752.11	protein_coding	ATP5F1A	protein_coding	0.0710238	0.0538618	0.058993	0.0725003	0.0740544	0.0790652	1	0.00477667	1	FALSE	-0.0139138	0.0998195	-0.0139138
ATP5MF	ATP5MF-201	ENST00000292475.8	protein_coding	ATP5MF	protein_coding	0.515884	0.437694	0.55583	0.350234	0.27609	0.307821	1	0.0246849	0	TRUE	0.191754	0.191754	-0.191754
ATP5MF	ATP5MF-203	ENST00000394186.3	protein_coding	ATP5MF	protein_coding	0.484116	0.562306	0.44417	0.649766	0.72391	0.692179	1	0.0246849	0	TRUE	-0.191754	0.191754	-0.191754
ATP5MG	ATP5MG-201	ENST00000300688.8	protein_coding	ATP5MG	protein_coding	0.861983	0.420255	0.575195	0.360794	0.401631	0.27106	1	0.00812791	0.164413	FALSE	0.274649	0.274649	-0.373768
ATP5MG	ATP5MG-204	ENST00000529460.1	processed_transcript	ATP5MG	protein_coding	0.0486625	0.402025	0.119436	0.570655	0.56416	0.556612	1	0.00812791	0.00125594	TRUE	-0.373768	0.274649	-0.373768
ATP5MG	ATP5MG-208	ENST00000534385.1	retained_intron	ATP5MG	protein_coding	0.0606254	0.0703451	0.0812968	0.0381157	0.0342082	0.0248568	1	0.00812791	1	FALSE	0.0383622	0.274649	-0.373768
ATP6V0E2-AS1	ATP6V0E2-AS1-202	ENST00000464939.1	lncRNA	ATP6V0E2-AS1	lncRNA	0.248937	0	0	0.465329	0.533654	0.556972	1	0.00459905	0.00084571	TRUE	-0.435673		-0.435673
ATP6V1C2	ATP6V1C2-204	ENST00000635370.1	protein_coding	ATP6V1C2	protein_coding	0.362436	0.543766	0.177983	0	0	0	1	0.019213	1	FALSE	0.361395	0.361395	-0.257859
ATP6V1C2	ATP6V1C2-205	ENST00000648362.1	protein_coding	ATP6V1C2	protein_coding	0	0	0.219442	0.248528	0.475661	0.26883	1	0.019213	0.749471	FALSE	-0.257859	0.361395	-0.257859
ATP7B	ATP7B-208	ENST00000482841.6	processed_transcript	ATP7B	protein_coding	0.0450936	0.0101092	0.0479413	0.14976	0.0781192	0.172368	1	0.00669844	1	FALSE	-0.0990346	0.116919	-0.0990346
ATP7B	ATP7B-210	ENST00000634296.1	nonsense_mediated_decay	ATP7B	protein_coding	0.055054	0	0.044816	0.108991	0.116408	0.123898	1	0.00669844	1	FALSE	-0.0831422	0.116919	-0.0990346
ATP7B	ATP7B-219	ENST00000673789.1	processed_transcript	ATP7B	protein_coding	0.236106	0.344126	0.219322	0.154241	0.174757	0.119797	1	0.00669844	1	FALSE	0.116919	0.116919	-0.0990346
ATP7B	ATP7B-220	ENST00000673844.1	processed_transcript	ATP7B	protein_coding	0.0618248	0	0.0943942	0.152242	0.139014	0.161224	1	0.00669844	1	FALSE	-0.0987537	0.116919	-0.0990346
ATPAF1	ATPAF1-205	ENST00000487193.1	nonsense_mediated_decay	ATPAF1	protein_coding	0	0	0	0.128039	0.0601856	0.0693413	1	4.88763e-10	1	FALSE	-0.0858554	0.217843	-0.141921
ATPAF1	ATPAF1-210	ENST00000532925.5	protein_coding	ATPAF1	protein_coding	0	0	0.0347198	0.0647022	0.0417923	0.0583123	1	4.88763e-10	1	FALSE	-0.0433623	0.217843	-0.141921
ATPAF1	ATPAF1-212	ENST00000542495.5	protein_coding	ATPAF1	protein_coding	0.246133	0.107763	0.175248	0.407268	0.250359	0.29728	1	4.88763e-10	0.234248	FALSE	-0.141921	0.217843	-0.141921
ATPAF1	ATPAF1-213	ENST00000574428.5	protein_coding	ATPAF1	protein_coding	0.31311	0.359248	0.327612	0.0360489	0.175203	0.135189	1	4.88763e-10	3.89003e-05	TRUE	0.217843	0.217843	-0.141921
ATPAF1	ATPAF1-214	ENST00000576409.5	protein_coding	ATPAF1	protein_coding	0.237844	0.273795	0.255096	0.136317	0.199518	0.158915	1	4.88763e-10	1	FALSE	0.0906613	0.217843	-0.141921
ATRNL1	ATRNL1-206	ENST00000526946.5	protein_coding	ATRNL1	protein_coding	0.089715	0.0961946	0	0.118532	0.245454	0.253296	1	0.0269726	1	FALSE	-0.143791		-0.143791
AUNIP	AUNIP-201	ENST00000374298.4	protein_coding	AUNIP	protein_coding	0.983843	1	0.979929	0.908809	0.826141	0.809977	1	0.0100952	0	TRUE	0.139615	0.139615	-0.139615
AUNIP	AUNIP-203	ENST00000538789.5	protein_coding	AUNIP	protein_coding	0.0161573	0	0.0200709	0.0911907	0.173859	0.190023	1	0.0100952	0	TRUE	-0.139615	0.139615	-0.139615
B4GALNT3	B4GALNT3-205	ENST00000540836.1	retained_intron	B4GALNT3	protein_coding	0.0900029	0.0799528	0.0751497	0.166366	0.172506	0.219847	1	0.00147692	1	FALSE	-0.104538	0.116486	-0.104538
B4GALNT3	B4GALNT3-206	ENST00000544638.5	processed_transcript	B4GALNT3	protein_coding	0	0	0	0.130457	0.0615636	0.0251371	1	0.00147692	1	FALSE	-0.0723859	0.116486	-0.104538
B4GALNT3	B4GALNT3-207	ENST00000647602.1	retained_intron	B4GALNT3	protein_coding	0.177448	0.207405	0.225668	0.10347	0.0732002	0.0843926	1	0.00147692	1	FALSE	0.116486	0.116486	-0.104538
B4GALT6	B4GALT6-205	ENST00000579372.1	protein_coding	B4GALT6	protein_coding	0.0817483	0	0.314692	0.40099	0.478936	0.246451	0	0.0224924	0.0046277	TRUE	-0.243312		-0.243312
BAG1	BAG1-201	ENST00000379701.5	retained_intron	BAG1	protein_coding	0.103709	0.0880634	0.0953404	0.0732127	0.0716698	0.0718976	1	0.00756853	1	FALSE	0.0234443	0.209418	-0.14547
BAG1	BAG1-202	ENST00000379704.7	protein_coding	BAG1	protein_coding	0.17344	0.263807	0.27807	0.311141	0.313863	0.352491	1	0.00756853	1	FALSE	-0.0873928	0.209418	-0.14547
BAG1	BAG1-203	ENST00000379707.7	nonsense_mediated_decay	BAG1	protein_coding	0.282636	0.0918787	0.239851	0.396499	0.319687	0.334589	1	0.00756853	0.0561849	FALSE	-0.14547	0.209418	-0.14547
BAG1	BAG1-206	ENST00000473464.2	protein_coding	BAG1	protein_coding	0.440215	0.556251	0.386739	0.219148	0.29478	0.241022	1	0.00756853	0.00412659	TRUE	0.209418	0.209418	-0.14547
BAG5	BAG5-201	ENST00000299204.5	protein_coding	BAG5	protein_coding	0.0586476	0.262482	0.112148	0.0178286	0.00715112	0.0194568	1	0.0397042	1	FALSE	0.129614	0.192144	-0.321758
BAG5	BAG5-202	ENST00000337322.4	protein_coding	BAG5	protein_coding	0.594633	0.111904	0.478469	0.728973	0.686208	0.735099	1	0.0397042	0.0233453	TRUE	-0.321758	0.192144	-0.321758
BAG5	BAG5-203	ENST00000445922.2	protein_coding	BAG5	protein_coding	0.34672	0.625614	0.409383	0.253198	0.306641	0.245445	1	0.0397042	1	FALSE	0.192144	0.192144	-0.321758
BAG6	BAG6-234	ENST00000211379.9	protein_coding	BAG6	protein_coding	0.314235	0	0.197837	0.284022	0.360019	0.301699	0	0.0322132	0.000976436	TRUE	-0.144556		-0.144556
BAZ1A	BAZ1A-202	ENST00000360310.6	protein_coding	BAZ1A	protein_coding	0.508809	0.20117	0.286035	0	0.0740602	0.0252695	1	1.0172e-05	1.49581e-07	TRUE	0.298895	0.298895	-0.242374
BAZ1A	BAZ1A-203	ENST00000382422.6	protein_coding	BAZ1A	protein_coding	0.037084	0.282007	0.208343	0.415496	0.434684	0.404377	1	1.0172e-05	0.00688315	TRUE	-0.242374	0.298895	-0.242374
BAZ1A	BAZ1A-204	ENST00000553385.1	retained_intron	BAZ1A	protein_coding	0.16167	0.140097	0.119773	0.080709	0.102389	0.118371	1	1.0172e-05	1	FALSE	0.0400238	0.298895	-0.242374
BAZ1A	BAZ1A-205	ENST00000553573.1	nonsense_mediated_decay	BAZ1A	protein_coding	0.124929	0.0953491	0.145104	0.212189	0.196185	0.149728	1	1.0172e-05	1	FALSE	-0.06424	0.298895	-0.242374
BBS5	BBS5-203	ENST00000443151.1	nonsense_mediated_decay	BBS5	protein_coding	0	0	0	0.0795697	0.0983995	0.0958978	1	0.00693238	1	FALSE	-0.091289		-0.091289
BCL11A	BCL11A-219	ENST00000643716.1	protein_coding	BCL11A	protein_coding	0.684679	0.603782	0.418216	0.405214	0.404062	0.341329	1	0.0480135	1	FALSE	0.185357	0.185357
BCL11B	BCL11B-201	ENST00000345514.2	protein_coding	BCL11B	protein_coding	0.419715	0.48502	0.48898	0	0.141816	0.233665	1	0.012518	0	TRUE	0.339412	0.339412	-0.339412
BCL11B	BCL11B-202	ENST00000357195.8	protein_coding	BCL11B	protein_coding	0.580285	0.51498	0.51102	1	0.858184	0.766335	1	0.012518	0	TRUE	-0.339412	0.339412	-0.339412
BEND7	BEND7-202	ENST00000378605.3	protein_coding	BEND7	protein_coding	0.128906	0.106513	0.118658	0.104728	0.106146	0.0766445	1	0.0490949	1	FALSE	0.0221863	0.0962804	-0.106367
BEND7	BEND7-209	ENST00000492675.1	processed_transcript	BEND7	protein_coding	0.223156	0.208187	0.208063	0.0973396	0.0910854	0.162141	1	0.0490949	1	FALSE	0.0962804	0.0962804	-0.106367
BEND7	BEND7-210	ENST00000649551.1	non_stop_decay	BEND7	protein_coding	0.146644	0.121598	0.141256	0.274852	0.219901	0.233845	1	0.0490949	1	FALSE	-0.106367	0.0962804	-0.106367
BEX3	BEX3-201	ENST00000361298.9	protein_coding	BEX3	protein_coding	0.869098	0.771739	0.794974	0.699856	0.711937	0.615718	1	0.0372254	1	FALSE	0.1361	0.1361	-0.103751
BEX3	BEX3-202	ENST00000372634.1	protein_coding	BEX3	protein_coding	0.019776	0.0525317	0.0406393	0.107068	0.0953107	0.221821	1	0.0372254	1	FALSE	-0.103751	0.1361	-0.103751
BISPR	BISPR-202	ENST00000634568.1	lncRNA	BISPR	lncRNA	0.122562	0.243883	0.176003	0.502224	0.264868	0.244609	1	0.0247001	1	FALSE	-0.156418	0.276469	-0.156418
BISPR	BISPR-208	ENST00000635060.2	lncRNA	BISPR	lncRNA	0.44644	0.281671	0.340654	0	0.239359	0	1	0.0247001	0.173102	FALSE	0.276469	0.276469	-0.156418
BISPR	BISPR-212	ENST00000635536.2	lncRNA	BISPR	lncRNA	0.116364	0.256186	0.052995	0	0.0509444	0	1	0.0247001	1	FALSE	0.124867	0.276469	-0.156418
BLOC1S2	BLOC1S2-201	ENST00000361832.2	processed_transcript	BLOC1S2	protein_coding	0.195437	0.0520446	0.0959302	0	0.0446374	0	1	0.00117236	1	FALSE	0.0995915	0.0995915	-0.24047
BLOC1S2	BLOC1S2-202	ENST00000370372.7	protein_coding	BLOC1S2	protein_coding	0.649473	0.646715	0.693436	0.83224	0.955363	0.923432	1	0.00117236	0.885208	FALSE	-0.24047	0.0995915	-0.24047
BMPER	BMPER-207	ENST00000496609.1	retained_intron	BMPER	protein_coding	0	0	0	0.509955	0.295936	0.322498	1	0.0246813	1	FALSE	-0.37613		-0.37613
BMPR1B	BMPR1B-203	ENST00000440890.7	protein_coding	BMPR1B	protein_coding	0.21699	0.0480802	0.0928683	0	0	0	1	0.0125627	1	FALSE	0.119313	0.119313	-0.175073
BMPR1B	BMPR1B-207	ENST00000512312.5	protein_coding	BMPR1B	protein_coding	0	0.126059	0.175347	0.367313	0.210183	0.249131	1	0.0125627	1	FALSE	-0.175073	0.119313	-0.175073
BPIFB1	BPIFB1-201	ENST00000253354.2	protein_coding	BPIFB1	protein_coding	0.114059	0.0557579	0.134248	0.479116	0.38492	0.433648	1	0.0046705	0	TRUE	-0.331206	0.331206	-0.331206
BPIFB1	BPIFB1-203	ENST00000464032.1	processed_transcript	BPIFB1	protein_coding	0.885941	0.944242	0.865752	0.520884	0.61508	0.566352	1	0.0046705	0	TRUE	0.331206	0.331206	-0.331206
BRAP	BRAP-201	ENST00000327551.6	protein_coding	BRAP	protein_coding	0.497471	0.363204	0.45992	0.715863	0.646463	0.667126	1	0.000339104	8.86224e-06	TRUE	-0.236286	0.218431	-0.236286
BRAP	BRAP-202	ENST00000419234.9	protein_coding	BRAP	protein_coding	0.438162	0.570076	0.509003	0.249953	0.321837	0.290156	1	0.000339104	4.27178e-05	TRUE	0.218431	0.218431	-0.236286
BRAT1	BRAT1-202	ENST00000421712.1	nonsense_mediated_decay	BRAT1	protein_coding	0.0592256	0.0389004	0.0720364	0.0280012	0	0	1	0.00521254	1	FALSE	0.047387	0.047387
BRD2	BRD2-211	ENST00000482838.1	retained_intron	BRD2	protein_coding	0.0981004	0.136314	0.099728	0.0460317	0.0636439	0.075676	1	0.00345498	1	FALSE	0.0495968	0.0495968
BRF1	BRF1-202	ENST00000379932.8	protein_coding	BRF1	protein_coding	0.0574388	0.0509924	0.0530395	0.0807304	0.084903	0.0616227	1	0.00955381	1	FALSE	-0.0219285	0.0659449	-0.0392379
BRF1	BRF1-204	ENST00000392557.8	protein_coding	BRF1	protein_coding	0.06824	0.0604735	0.0722488	0.0985548	0.0783408	0.072768	1	0.00955381	1	FALSE	-0.0162337	0.0659449	-0.0392379
BRF1	BRF1-211	ENST00000547530.7	protein_coding	BRF1	protein_coding	0.120089	0.101724	0.133447	0.0748838	0.0825413	0	1	0.00955381	1	FALSE	0.0659449	0.0659449	-0.0392379
BRF1	BRF1-213	ENST00000548421.2	protein_coding	BRF1	protein_coding	0.133751	0.184479	0.183402	0.0952524	0.103904	0.117113	1	0.00955381	1	FALSE	0.0617877	0.0659449	-0.0392379
BRF1	BRF1-222	ENST00000635152.1	retained_intron	BRF1	protein_coding	0.0842924	0.116823	0.111805	0.153838	0.127369	0.149428	1	0.00955381	1	FALSE	-0.0392379	0.0659449	-0.0392379
BRI3	BRI3-202	ENST00000456357.6	processed_transcript	BRI3	protein_coding	0.0225421	0.129563	0.0782411	0.138809	0.380403	0.476101	1	0.0104181	0.000760291	TRUE	-0.254989	0.0172566	-0.254989
BRI3	BRI3-205	ENST00000485422.4	processed_transcript	BRI3	protein_coding	0.0806796	0.068908	0.0620048	0.0521458	0.0605885	0.0470883	1	0.0104181	1	FALSE	0.0172566	0.0172566	-0.254989
BSG	BSG-203	ENST00000353555.9	protein_coding	BSG	protein_coding	0.881918	0.874284	0.854509	0.815505	0.780001	0.755348	1	0.0376313	1	FALSE	0.0866192	0.0866192	-0.0580987
BSG	BSG-207	ENST00000573216.5	protein_coding	BSG	protein_coding	0.0789858	0.0747456	0.0847712	0.115543	0.147511	0.149744	1	0.0376313	1	FALSE	-0.0580987	0.0866192	-0.0580987
BSG	BSG-210	ENST00000576925.3	retained_intron	BSG	protein_coding	0.0390958	0.0509706	0.0607197	0.0689518	0.0724879	0.094908	1	0.0376313	1	FALSE	-0.0285205	0.0866192	-0.0580987
BTBD18	BTBD18-201	ENST00000422652.5	protein_coding	BTBD18	protein_coding	1	1	0.831676	0	0.759043	0.221319	1	0.000322804	0	TRUE	0.617105	0.617105	-0.617105
BTBD18	BTBD18-202	ENST00000436147.3	protein_coding	BTBD18	protein_coding	0	0	0.168324	1	0.240957	0.778681	1	0.000322804	0	TRUE	-0.617105	0.617105	-0.617105
BTBD8	BTBD8-202	ENST00000370378.5	protein_coding	BTBD8	protein_coding	0.107771	0	0	0.347651	0.233695	0.291561	1	1.29306e-05	9.0597e-08	TRUE	-0.255045	0.0888178	-0.255045
BTBD8	BTBD8-205	ENST00000636805.2	protein_coding	BTBD8	protein_coding	0.388848	0.369818	0.412744	0.279991	0.346637	0.278328	1	1.29306e-05	1	FALSE	0.0888178	0.0888178	-0.255045
BTN3A2	BTN3A2-205	ENST00000508906.6	protein_coding	BTN3A2	protein_coding	0.0755112	0	0	0.164463	0.210389	0.374199	1	0.0224811	0.098891	FALSE	-0.224513		-0.224513
BTN3A2	BTN3A2-213	ENST00000530653.5	protein_coding	BTN3A2	protein_coding	0	0	0	0.0654545	0.0730348	0.0597248	1	0.0224811	1	FALSE	-0.0660713		-0.224513
BUB1	BUB1-207	ENST00000466333.5	retained_intron	BUB1	protein_coding	0.0859753	0.0941054	0	0.113081	0.136197	0.193439	1	0.0333786	1	FALSE	-0.0875455		-0.0875455
BX255923.2	BX255923.2-206	ENST00000671340.1	lncRNA	BX255923.2	lncRNA	0	0	0.0630061	0.240771	0.198014	0.309476	1	0.000322804	1.24019e-06	TRUE	-0.228418		-0.228418
BZW1	BZW1-202	ENST00000409226.5	protein_coding	BZW1	protein_coding	0.481386	0.401222	0.372474	0.263181	0.319016	0.194771	1	0.01936	1	FALSE	0.159371	0.159371	-0.228242
BZW1	BZW1-203	ENST00000409600.6	protein_coding	BZW1	protein_coding	0.15528	0.19533	0.174786	0.105169	0.152845	0.122156	1	0.01936	1	FALSE	0.0484089	0.159371	-0.228242
BZW1	BZW1-209	ENST00000452790.6	protein_coding	BZW1	protein_coding	0.0560121	0.0441247	0.0325681	0.270753	0.232404	0.314274	1	0.01936	0.00738975	TRUE	-0.228242	0.159371	-0.228242
C10orf88	C10orf88-202	ENST00000462191.1	processed_transcript	C10orf88	protein_coding	0.156224	0.0896373	0	0.367007	0.146818	0.370202	0	0.0362353	0.00632065	TRUE	-0.212722	0.113706	-0.212722
C10orf88	C10orf88-204	ENST00000481909.2	protein_coding	C10orf88	protein_coding	0.510742	0.704814	0.55304	0.49615	0.493721	0.437607	1	0.0362353	1	FALSE	0.113706	0.113706	-0.212722
C11orf1	C11orf1-201	ENST00000260276.8	protein_coding	C11orf1	protein_coding	0.787314	0.346504	0.418791	0.149038	0.169815	0.163309	1	6.85236e-05	0.00230332	TRUE	0.356815	0.356815	-0.2557
C11orf1	C11orf1-204	ENST00000530214.5	protein_coding	C11orf1	protein_coding	0	0.273423	0.135493	0.433035	0.349841	0.393139	1	6.85236e-05	0.00912799	TRUE	-0.2557	0.356815	-0.2557
C11orf1	C11orf1-205	ENST00000530799.5	protein_coding	C11orf1	protein_coding	0	0	0	0.0563582	0.0919435	0.0981413	1	6.85236e-05	1	FALSE	-0.0821477	0.356815	-0.2557
C12orf50	C12orf50-201	ENST00000298699.7	protein_coding	C12orf50	protein_coding	0.160354	0.00796326	0.184576	0.337249	0.262901	0.318098	1	0.0151665	0.00182093	TRUE	-0.188452	0.190601	-0.188452
C12orf50	C12orf50-205	ENST00000551944.1	retained_intron	C12orf50	protein_coding	0.799277	0.927697	0.751337	0.603176	0.682689	0.620644	1	0.0151665	0.0516182	FALSE	0.190601	0.190601	-0.188452
C12orf56	C12orf56-203	ENST00000536975.5	processed_transcript	C12orf56	protein_coding	0.259224	0.0799418	0	0.298118	0.447406	0.39907	1	2.03715e-06	0.015007	TRUE	-0.268476	0.49154	-0.268476
C12orf56	C12orf56-205	ENST00000542397.5	processed_transcript	C12orf56	protein_coding	0.309985	0.762135	0.534724	0.132225	0	0	1	2.03715e-06	3.66089e-08	TRUE	0.49154	0.49154	-0.268476
C12orf56	C12orf56-206	ENST00000543259.1	protein_coding	C12orf56	protein_coding	0.215873	0.112767	0.198092	0.345944	0.323639	0.370514	1	2.03715e-06	1	FALSE	-0.171122	0.49154	-0.268476
C12orf56	C12orf56-207	ENST00000543942.7	protein_coding	C12orf56	protein_coding	0.112183	0.0451562	0.111239	0.179486	0.136977	0.201699	1	2.03715e-06	1	FALSE	-0.0831945	0.49154	-0.268476
C12orf60	C12orf60-201	ENST00000330828.3	protein_coding	C12orf60	protein_coding	0.681023	0.551342	0.706156	0.861085	0.822932	0.849411	1	0.046528	0	TRUE	-0.198302	0.198302	-0.198302
C12orf60	C12orf60-202	ENST00000527783.1	processed_transcript	C12orf60	protein_coding	0.318977	0.448658	0.293844	0.138915	0.177068	0.150589	1	0.046528	0	TRUE	0.198302	0.198302	-0.198302
C14orf28	C14orf28-201	ENST00000325192.8	protein_coding	C14orf28	protein_coding	0.59788	0.670957	0.830855	0.404288	0.391529	0.478047	1	0.0132896	0.393625	FALSE	0.275276	0.275276	-0.346299
C14orf28	C14orf28-204	ENST00000557112.1	protein_coding	C14orf28	protein_coding	0.176962	0.133425	0	0.421186	0.516466	0.411633	1	0.0132896	0.000602538	TRUE	-0.346299	0.275276	-0.346299
C15orf39	C15orf39-202	ENST00000394987.5	protein_coding	C15orf39	protein_coding	0.297539	0.40817	0.23466	0.206328	0.231092	0.206649	1	2.22469e-06	1	FALSE	0.0987666	0.0987666	-0.103591
C15orf39	C15orf39-203	ENST00000562637.1	protein_coding	C15orf39	protein_coding	0.469097	0.373114	0.541284	0.579596	0.545531	0.569141	1	2.22469e-06	1	FALSE	-0.103591	0.0987666	-0.103591
C15orf39	C15orf39-204	ENST00000563905.5	protein_coding	C15orf39	protein_coding	0.0213724	0	0	0.0607209	0.067273	0.0587778	1	2.22469e-06	1	FALSE	-0.0551331	0.0987666	-0.103591
C15orf39	C15orf39-206	ENST00000565074.1	protein_coding	C15orf39	protein_coding	0.0773852	0.12005	0.0716273	0.033222	0.0493472	0.0542844	1	2.22469e-06	1	FALSE	0.0440696	0.0987666	-0.103591
C15orf39	C15orf39-207	ENST00000567617.1	protein_coding	C15orf39	protein_coding	0.0734013	0.0690822	0.0632904	0.03958	0.0303141	0.0414458	1	2.22469e-06	1	FALSE	0.031478	0.0987666	-0.103591
C15orf61	C15orf61-201	ENST00000342683.6	protein_coding	C15orf61	protein_coding	0.312871	0.406121	0.327252	0.186666	0.147649	0.183545	1	0.015525	1	FALSE	0.176128	0.200659	-0.251812
C15orf61	C15orf61-202	ENST00000557807.1	protein_coding	C15orf61	protein_coding	0.240124	0.174667	0.486397	0.134072	0.0879679	0.0771693	1	0.015525	0.692387	FALSE	0.200659	0.200659	-0.251812
C15orf61	C15orf61-203	ENST00000560041.1	processed_transcript	C15orf61	protein_coding	0.447005	0.419213	0.0963985	0.475626	0.572685	0.669741	1	0.015525	0.305684	FALSE	-0.251812	0.200659	-0.251812
C16orf95	C16orf95-201	ENST00000253461.8	protein_coding	C16orf95	protein_coding	0.0475599	0.099567	0.0732143	0	0.0225811	0	1	0.00239814	1	FALSE	0.06592	0.06592	-0.113343
C16orf95	C16orf95-205	ENST00000567970.2	protein_coding	C16orf95	protein_coding	0.545027	0.47902	0.421179	0.595866	0.559824	0.629565	1	0.00239814	1	FALSE	-0.113343	0.06592	-0.113343
C17orf80	C17orf80-202	ENST00000268942.12	protein_coding	C17orf80	protein_coding	0.466693	0.299511	0.298028	0.183783	0.219932	0.151786	1	1.45391e-05	0.459236	FALSE	0.169577	0.169577	-0.137883
C17orf80	C17orf80-206	ENST00000577615.5	protein_coding	C17orf80	protein_coding	0	0	0	0.114625	0.169518	0.129506	1	1.45391e-05	1	FALSE	-0.137883	0.169577	-0.137883
C1QTNF3	C1QTNF3-201	ENST00000231338.7	protein_coding	C1QTNF3	protein_coding	0	0	0.185082	0.313289	0.189715	0.321956	1	0.000137843	1.3613e-06	TRUE	-0.213292	0.121399	-0.213292
C1QTNF3	C1QTNF3-202	ENST00000382065.8	protein_coding	C1QTNF3	protein_coding	0.191596	0.228203	0.16654	0.102228	0.120145	0.108859	1	0.000137843	1	FALSE	0.0850359	0.121399	-0.213292
C1QTNF3	C1QTNF3-204	ENST00000508434.1	retained_intron	C1QTNF3	protein_coding	0.315501	0.370218	0.227156	0.155525	0.16838	0.224771	1	0.000137843	1	FALSE	0.121399	0.121399	-0.213292
C1QTNF7	C1QTNF7-201	ENST00000295297.4	protein_coding	C1QTNF7	protein_coding	1	0.521814		0	0	0	1	0.0166496	1	FALSE
C1orf112	C1orf112-207	ENST00000481744.5	nonsense_mediated_decay	C1orf112	protein_coding	0	0	0.0898671	0.206219	0.231994	0.207118	1	1.86469e-06	1.09235e-09	TRUE	-0.185155	0.123421	-0.185155
C1orf112	C1orf112-208	ENST00000496973.5	protein_coding	C1orf112	protein_coding	0.289952	0.37834	0.348274	0.187372	0.222345	0.236587	1	1.86469e-06	1	FALSE	0.123421	0.123421	-0.185155
C1orf198	C1orf198-201	ENST00000366663.10	protein_coding	C1orf198	protein_coding	1	1	0.951446	0.852339	0.854354	0.860451	1	0.0392305	0	TRUE	0.128101	0.128101	-0.128101
C1orf198	C1orf198-204	ENST00000519360.1	retained_intron	C1orf198	protein_coding	0	0	0.0485545	0.147661	0.145646	0.139549	1	0.0392305	0	TRUE	-0.128101	0.128101	-0.128101
C22orf46	C22orf46-206	ENST00000668666.1	processed_transcript	C22orf46	transcribed_unitary_pseudogene	0.430501	0.305838	0.430219	0.732651	0.607041	0.650265	1	0.000634425	0.0498251	TRUE	-0.274466		-0.274466
C2CD3	C2CD3-201	ENST00000313663.11	protein_coding	C2CD3	protein_coding	0.0401925	0.0313383	0.0504954	0.0962757	0.106856	0.0848888	1	0.0489577	1	FALSE	-0.0553314	0.0567676	-0.0553314
C2CD3	C2CD3-213	ENST00000539061.5	protein_coding	C2CD3	protein_coding	0.339157	0.353118	0.372981	0.282302	0.331814	0.280837	1	0.0489577	1	FALSE	0.0567676	0.0567676	-0.0553314
C2CD6	C2CD6-201	ENST00000286195.7	protein_coding	C2CD6	protein_coding	0.196464	0.134081	0.218472	0.131427	0.116029	0.120395	1	0.00835898	1	FALSE	0.0603891	0.0603891	-0.216924
C2CD6	C2CD6-205	ENST00000482942.1	processed_transcript	C2CD6	protein_coding	0.0436493	0.138268	0.14838	0.292455	0.251458	0.437154	1	0.00835898	0.000479745	TRUE	-0.216924	0.0603891	-0.216924
C2orf74	C2orf74-203	ENST00000432605.1	protein_coding	C2orf74	protein_coding	0.401606	0	0.213269	0.410255	0.477068	0.513538	1	0.0188538	0.0567272	FALSE	-0.261995		-0.261995
C2orf74	C2orf74-205	ENST00000488469.3	protein_coding	C2orf74	protein_coding	0.189656	0.0748155	0.161692	0.214072	0.209451	0.288785	1	0.0188538	1	FALSE	-0.0953816		-0.261995
C2orf81	C2orf81-201	ENST00000290390.9	protein_coding	C2orf81	protein_coding	0.208733	0	0	0.268621	0.220365	0.179769	0	0.0368798	0.00571258	TRUE	-0.15334	0.138807	-0.15334
C2orf81	C2orf81-203	ENST00000638555.1	protein_coding	C2orf81	protein_coding	0.497273	0.342482	0.391278	0.29627	0.328896	0.189445	1	0.0368798	1	FALSE	0.138807	0.138807	-0.15334
C4orf46	C4orf46-201	ENST00000379205.5	protein_coding	C4orf46	protein_coding	0.840596	0.829939	0.824557	0.718445	0.784036	0.711852	1	0.000824114	1	FALSE	0.0935869	0.0935869	-0.0903469
C4orf46	C4orf46-202	ENST00000508457.1	protein_coding	C4orf46	protein_coding	0	0	0.0130766	0.0685694	0.0826757	0.132872	1	0.000824114	1	FALSE	-0.0903469	0.0935869	-0.0903469
C6	C6-206	ENST00000473450.1	processed_transcript	C6	protein_coding	0.0903534	0	0	0.53928	0.156695	0.188328	1	0.0229401	0.477505	FALSE	-0.26465	0.238155	-0.26465
C6	C6-207	ENST00000475349.5	processed_transcript	C6	protein_coding	0.392945	0.114289	0.207232	0	0	0	1	0.0229401	1	FALSE	0.238155	0.238155	-0.26465
C6orf163	C6orf163-202	ENST00000388923.5	protein_coding	C6orf163	protein_coding	0.264654	0.366053	0.341042	0.593067	0.509416	0.415453	1	0.0361858	1	FALSE	-0.182063	0.183421	-0.182063
C6orf163	C6orf163-203	ENST00000608326.1	protein_coding	C6orf163	protein_coding	0.584	0.367046	0.432599	0.246842	0.25786	0.32868	1	0.0361858	1	FALSE	0.183421	0.183421	-0.182063
C7orf31	C7orf31-201	ENST00000283905.8	protein_coding	C7orf31	protein_coding	0.312927	0.365709	0.28239	0.177073	0.183732	0.187281	1	0.00142208	1	FALSE	0.137647	0.137647	-0.21097
C7orf31	C7orf31-204	ENST00000443822.5	protein_coding	C7orf31	protein_coding	0.0879337	0.238996	0	0.288065	0.345277	0.326498	1	0.00142208	2.51286e-05	TRUE	-0.21097	0.137647	-0.21097
C7orf31	C7orf31-205	ENST00000444434.1	protein_coding	C7orf31	protein_coding	0.0534715	0.0423989	0.0587296	0.0193894	0.0178463	0.0363217	1	0.00142208	1	FALSE	0.0270142	0.137647	-0.21097
C8orf58	C8orf58-204	ENST00000475994.1	protein_coding	C8orf58	protein_coding	0.0638758	0	0	0.0848636	0.145298	0.276773	1	0.0174486	0.274286	FALSE	-0.147686	0.250792	-0.147686
C8orf58	C8orf58-206	ENST00000614574.4	protein_coding	C8orf58	protein_coding	0.476489	0.392228	0.268218	0.158791	0.225768	0	1	0.0174486	0.144749	FALSE	0.250792	0.250792	-0.147686
C9orf50	C9orf50-201	ENST00000372478.4	protein_coding	C9orf50	protein_coding	0.142479	0.0529037	0.0834108	0.657854	0.311631	0.562896	1	0.00330612	0	TRUE	-0.417862	0.417862	-0.417862
C9orf50	C9orf50-203	ENST00000651030.1	retained_intron	C9orf50	protein_coding	0.857521	0.947096	0.916589	0.342146	0.688369	0.437104	1	0.00330612	0	TRUE	0.417862	0.417862	-0.417862
CA10	CA10-203	ENST00000451037.7	protein_coding	CA10	protein_coding	0.0541317	1	0.0106587	0	0	0	1	0.0360612	1	FALSE	0.35493	0.35493
CABIN1	CABIN1-203	ENST00000398319.6	protein_coding	CABIN1	protein_coding	0	0.0256883	0.0665782	0.184647	0.149611	0.0702127	1	0.00340844	1	FALSE	-0.104068	0.0625102	-0.104068
CABIN1	CABIN1-205	ENST00000445422.5	protein_coding	CABIN1	protein_coding	0.280087	0.261277	0.272996	0.171075	0.240196	0.215558	1	0.00340844	1	FALSE	0.0625102	0.0625102	-0.104068
CABIN1	CABIN1-207	ENST00000459824.1	retained_intron	CABIN1	protein_coding	0.0870245	0.0810782	0.0796739	0.140558	0.121181	0.114619	1	0.00340844	1	FALSE	-0.0428606	0.0625102	-0.104068
CABIN1	CABIN1-210	ENST00000484593.1	retained_intron	CABIN1	protein_coding	0.122326	0.088472	0.0773859	0.0668804	0.0727306	0.0689599	1	0.00340844	1	FALSE	0.0265377	0.0625102	-0.104068
CACNA1C	CACNA1C-226	ENST00000483136.1	processed_transcript	CACNA1C	protein_coding	0.188766	0.168612	0.310635	0.113347	0.146728	0.135461	1	0.00248149	1	FALSE	0.0908253	0.16149	-0.22647
CACNA1C	CACNA1C-229	ENST00000496818.2	processed_transcript	CACNA1C	protein_coding	0.131053	0.246235	0.0865674	0.519532	0.265518	0.358214	1	0.00248149	0.130448	FALSE	-0.22647	0.16149	-0.22647
CACNA1C	CACNA1C-233	ENST00000673589.1	retained_intron	CACNA1C	protein_coding	0.177032	0.298133	0.172691	0.0359655	0.0372782	0.0901414	1	0.00248149	0.229753	FALSE	0.16149	0.16149	-0.22647
CACNA1H	CACNA1H-202	ENST00000358590.8	protein_coding	CACNA1H	protein_coding	0	0	0	0.202938	0.502547	0.596464	1	2.68889e-10	1	FALSE	-0.433983	0.192655	-0.433983
CACNA1H	CACNA1H-205	ENST00000564954.1	retained_intron	CACNA1H	protein_coding	0.282615	0.289741	0.12294	0	0.11733	0	1	2.68889e-10	0.00689618	TRUE	0.192655	0.192655	-0.433983
CACNA1H	CACNA1H-206	ENST00000565831.6	protein_coding	CACNA1H	protein_coding	0.357935	0.201197	0.31679	0.290529	0.0487132	0	0	2.68889e-10	0.049189	TRUE	0.178893	0.192655	-0.433983
CACNA1H	CACNA1H-210	ENST00000638323.1	protein_coding	CACNA1H	protein_coding	0.187494	0.276412	0.210787	0	0.160968	0.101092	1	2.68889e-10	1	FALSE	0.137544	0.192655	-0.433983
CACNA2D3	CACNA2D3-206	ENST00000474759.6	protein_coding	CACNA2D3	protein_coding	0.168515	0.241021	0.151508	0	0.122513	0	1	0.00645749	1	FALSE	0.146177	0.146177	-0.0922068
CACNA2D3	CACNA2D3-209	ENST00000478466.1	processed_transcript	CACNA2D3	protein_coding	0.0832656	0.120737	0.114902	0.16944	0.265201	0.160885	1	0.00645749	1	FALSE	-0.0922068	0.146177	-0.0922068
CACNA2D4	CACNA2D4-201	ENST00000280663.12	retained_intron	CACNA2D4	protein_coding	0.0724595	0.0723671	0.0714179	0.0619915	0.0689578	0.0576101	1	0.00943251	1	FALSE	0.00922837	0.113381	-0.078045
CACNA2D4	CACNA2D4-206	ENST00000537784.5	nonsense_mediated_decay	CACNA2D4	protein_coding	0.248615	0.20125	0.264946	0.137477	0.141926	0.095263	1	0.00943251	1	FALSE	0.113381	0.113381	-0.078045
CACNA2D4	CACNA2D4-213	ENST00000541444.5	retained_intron	CACNA2D4	protein_coding	0.124112	0.190124	0.165355	0.0616835	0.113858	0.0753784	1	0.00943251	1	FALSE	0.0762234	0.113381	-0.078045
CACNA2D4	CACNA2D4-225	ENST00000589502.5	retained_intron	CACNA2D4	protein_coding	0	0	0	0.0515813	0.0721859	0.110368	1	0.00943251	1	FALSE	-0.078045	0.113381	-0.078045
CACTIN	CACTIN-201	ENST00000221899.7	protein_coding	CACTIN	protein_coding	0.0641982	0.055511	0.089001	0	0	0	1	0.00147011	1	FALSE	0.0695701	0.0695701
CACTIN	CACTIN-205	ENST00000587175.1	retained_intron	CACTIN	protein_coding	0.0830616	0.10715	0.0864114	0.0405259	0.0429703	0.0744023	1	0.00147011	1	FALSE	0.0395749	0.0695701
CADM1	CADM1-209	ENST00000540852.1	retained_intron	CADM1	protein_coding	0.0638328	0.0624065	0.0763532	0.0571176	0.0550212	0.0197404	1	0.000820921	1	FALSE	0.0235711	0.0235711	-0.103142
CADM1	CADM1-222	ENST00000616271.4	protein_coding	CADM1	protein_coding	0.105631	0	0	0.12722	0.152069	0.135769	1	0.000820921	1	FALSE	-0.103142	0.0235711	-0.103142
CALM3	CALM3-201	ENST00000291295.14	protein_coding	CALM3	protein_coding	0.395584	0.575849	0.452871	0.272859	0.380134	0.331502	1	0.0243556	0.338526	FALSE	0.146603	0.146603	-0.161058
CALM3	CALM3-202	ENST00000391918.6	protein_coding	CALM3	protein_coding	0.123965	0.0464906	0.0496931	0.321569	0.108793	0.272961	0	0.0243556	0.00618291	TRUE	-0.161058	0.146603	-0.161058
CAMLG	CAMLG-205	ENST00000676928.1	processed_transcript	CAMLG	protein_coding	0.421903	0.435985	0.427684	0.276475	0.35007	0.298723	1	5.44302e-09	1	FALSE	0.120101	0.120101	-0.128028
CAMLG	CAMLG-209	ENST00000678771.1	protein_coding	CAMLG	protein_coding	0	0	0.0141057	0.166117	0.08599	0.146083	1	5.44302e-09	1	FALSE	-0.128028	0.120101	-0.128028
CAP1	CAP1-202	ENST00000372792.7	protein_coding	CAP1	protein_coding	0.0835073	0.164424	0.119935	0	0.0697984	0.0403901	1	0.00317528	1	FALSE	0.0858927	0.127444	-0.116813
CAP1	CAP1-204	ENST00000372798.5	protein_coding	CAP1	protein_coding	0.0942299	0	0.0186689	0.195431	0.14109	0.126818	1	0.00317528	1	FALSE	-0.116813	0.127444	-0.116813
CAP1	CAP1-206	ENST00000372805.8	protein_coding	CAP1	protein_coding	0.33189	0.395664	0.409888	0.223303	0.286747	0.245061	1	0.00317528	1	FALSE	0.127444	0.127444	-0.116813
CAP1	CAP1-216	ENST00000449311.5	protein_coding	CAP1	protein_coding	0.0256309	0.0115506	0.0340533	0.134288	0.0346999	0.0617487	1	0.00317528	1	FALSE	-0.0531674	0.127444	-0.116813
CAPN3	CAPN3-210	ENST00000561817.5	protein_coding	CAPN3	protein_coding	0	0.0127292	0.0142481	0.0689463	0.0315263	0.116762	1	0.0397087	1	FALSE	-0.063419	0.119447	-0.122612
CAPN3	CAPN3-218	ENST00000568153.2	nonsense_mediated_decay	CAPN3	protein_coding	0	0.0171724	0.100617	0.204181	0.147024	0.134422	1	0.0397087	1	FALSE	-0.122612	0.119447	-0.122612
CAPN3	CAPN3-250	ENST00000674052.1	protein_coding	CAPN3	protein_coding	0.300616	0.30913	0.192107	0.135731	0.188147	0.119636	1	0.0397087	1	FALSE	0.119447	0.119447	-0.122612
CAPSL	CAPSL-201	ENST00000397366.5	protein_coding	CAPSL	protein_coding	0		0	0.783796	0.748516	0.759121	1	0.000668553	1	FALSE
CAPSL	CAPSL-202	ENST00000397367.6	protein_coding	CAPSL	protein_coding	1		0.425143	0.1046	0.251484	0.240879	1	0.000668553	0.0488247	TRUE
CAPZB	CAPZB-201	ENST00000264202.8	protein_coding	CAPZB	protein_coding	0.796452	0.945165	0.861137	0.639611	0.689362	0.684842	1	0.00460947	0	TRUE	0.196313	0.196313	-0.196313
CAPZB	CAPZB-205	ENST00000433834.5	protein_coding	CAPZB	protein_coding	0.203548	0.0548355	0.138863	0.360389	0.310638	0.315158	1	0.00460947	0	TRUE	-0.196313	0.196313	-0.196313
CARD10	CARD10-201	ENST00000251973.10	protein_coding	CARD10	protein_coding	0.262008	0.422548	0.312359	0.200703	0.208852	0.190769	1	0.00213828	1	FALSE	0.132197	0.132197	-0.0838467
CARD10	CARD10-205	ENST00000437756.5	protein_coding	CARD10	protein_coding	0.0625087	0.0438134	0.0627193	0.136828	0.142425	0.141328	1	0.00213828	1	FALSE	-0.0838467	0.132197	-0.0838467
CARD10	CARD10-206	ENST00000467812.1	retained_intron	CARD10	protein_coding	0.0886508	0.100831	0.107762	0.176093	0.136369	0.192321	1	0.00213828	1	FALSE	-0.0691802	0.132197	-0.0838467
CARD10	CARD10-210	ENST00000494166.1	processed_transcript	CARD10	protein_coding	0.147504	0.0807481	0.08555	0.0188116	0.035995	0.0604549	1	0.00213828	1	FALSE	0.0661803	0.132197	-0.0838467
CARM1	CARM1-201	ENST00000327064.9	protein_coding	CARM1	protein_coding	0.305725	0.381231	0.388569	0.261187	0.27967	0.28988	1	3.06497e-06	1	FALSE	0.0815962	0.0815962	-0.16599
CARM1	CARM1-204	ENST00000586298.1	protein_coding	CARM1	protein_coding	0.0616669	0	0	0.198094	0.193093	0.168451	1	3.06497e-06	1	FALSE	-0.16599	0.0815962	-0.16599
CARM1	CARM1-208	ENST00000590039.5	nonsense_mediated_decay	CARM1	protein_coding	0.0938897	0.0735136	0.11908	0.0636935	0	0.0315716	1	3.06497e-06	1	FALSE	0.0637393	0.0815962	-0.16599
CASC17	CASC17-204	ENST00000662323.1	lncRNA	CASC17	lncRNA	0.089254	0	0	0.226962	0.708738	0.178584	1	0.0168653	0.0830791	FALSE	-0.341677	0.547003	-0.341677
CASC17	CASC17-211	ENST00000668920.1	lncRNA	CASC17	lncRNA	0.763017	0.982766	0.83107	0.405474	0	0.53037	1	0.0168653	0.00247508	TRUE	0.547003	0.547003	-0.341677
CASC19	CASC19-234	ENST00000641488.2	lncRNA	CASC19	lncRNA	0.509118	0.427361	0.407329	0.267332	0.376085	0.276565	1	0.000127273	1	FALSE	0.141275	0.141275	-0.146218
CASC19	CASC19-258	ENST00000641794.1	lncRNA	CASC19	lncRNA	0	0	0	0.143185	0.129647	0.16582	1	0.000127273	1	FALSE	-0.146218	0.141275	-0.146218
CASP10	CASP10-205	ENST00000360132.7	protein_coding	CASP10	protein_coding	0	0	0	0.0531	0.0737445	0.0774413	1	0.00248149	1	FALSE	-0.0680953		-0.0680953
CATSPERE	CATSPERE-201	ENST00000366531.7	protein_coding	CATSPERE	protein_coding	0.250049	0.219214	0.0865644	0	0.0438297	0	1	0.000454433	0.00117356	TRUE	0.170666	0.170666	-0.149867
CATSPERE	CATSPERE-204	ENST00000428042.1	protein_coding	CATSPERE	protein_coding	0	0	0.197173	0.306764	0.192186	0.147824	0	0.000454433	0.00148495	TRUE	-0.149867	0.170666	-0.149867
CAV2	CAV2-201	ENST00000222693.5	protein_coding	CAV2	protein_coding	0.692967	0.809225	0.83573	0.577091	0.665604	0.539191	1	0.0397042	0.524475	FALSE	0.185345	0.185345	-0.119418
CAV2	CAV2-204	ENST00000460222.5	processed_transcript	CAV2	protein_coding	0.0958143	0	0.0499173	0.19513	0.131571	0.177284	1	0.0397042	1	FALSE	-0.119418	0.185345	-0.119418
CBLN1	CBLN1-202	ENST00000536749.1	protein_coding	CBLN1	protein_coding	0.416672	0	0	0.378449	0.42058	0.334791	0	0.0239056	0.00345513	TRUE	-0.23905	0.118262	-0.23905
CBLN1	CBLN1-203	ENST00000564786.1	nonsense_mediated_decay	CBLN1	protein_coding	0.118743	0.354949	0.164788	0.100764	0.0900479	0.0928814	1	0.0239056	1	FALSE	0.118262	0.118262	-0.23905
CBY2	CBY2-201	ENST00000310521.6	protein_coding	CBY2	protein_coding	0.494345	1	0.404214	0.306238	0.397999	0.361576	1	0.0328489	0.949139	FALSE	0.277582	0.277582	-0.0582854
CBY2	CBY2-203	ENST00000533564.1	protein_coding	CBY2	protein_coding	0.0138363	0	0	0.0799909	0.0470587	0.0616428	1	0.0328489	1	FALSE	-0.0582854	0.277582	-0.0582854
CC2D2B	CC2D2B-204	ENST00000424464.5	protein_coding	CC2D2B	protein_coding	0	0	0	0.187675	0.135602	0.0879271	1	0.000526999	1	FALSE	-0.137068		-0.137068
CCDC103	CCDC103-201	ENST00000357776.6	protein_coding	CCDC103	protein_coding	0.0912323	0	0.108643	0.466584	0.521208	0.433899	1	0.00196036	0.00230774	TRUE	-0.407272	0.20522	-0.407272
CCDC103	CCDC103-204	ENST00000417826.3	protein_coding	CCDC103	protein_coding	0.35735	0.353312	0.380923	0.244147	0	0.231777	1	0.00196036	0.126248	FALSE	0.20522	0.20522	-0.407272
CCDC113	CCDC113-201	ENST00000219299.8	protein_coding	CCDC113	protein_coding	0.753851	0.930427	0.789334	0.361985	0.440459	0.464604	1	1.33492e-05	6.12875e-05	TRUE	0.402188	0.402188	-0.23117
CCDC113	CCDC113-205	ENST00000569374.1	protein_coding	CCDC113	protein_coding	0.0149086	0	0.108569	0.133159	0.156841	0.155501	1	1.33492e-05	1	FALSE	-0.107341	0.402188	-0.23117
CCDC113	CCDC113-206	ENST00000616795.1	protein_coding	CCDC113	protein_coding	0.124409	0	0	0.31251	0.231005	0.274405	1	1.33492e-05	5.90303e-05	TRUE	-0.23117	0.402188	-0.23117
CCDC12	CCDC12-201	ENST00000292314.6	protein_coding	CCDC12	protein_coding	0.513249	0.555995	0.619106	0.365762	0.413303	0.409683	1	8.91906e-05	1	FALSE	0.166534	0.166534	-0.116827
CCDC12	CCDC12-202	ENST00000425441.5	protein_coding	CCDC12	protein_coding	0.101777	0.0412209	0.0318128	0.161369	0.183422	0.109862	1	8.91906e-05	1	FALSE	-0.0932808	0.166534	-0.116827
CCDC12	CCDC12-210	ENST00000604181.1	retained_intron	CCDC12	protein_coding	0.0284266	0.0862132	0.0524763	0	0.0139432	0.0122053	1	8.91906e-05	1	FALSE	0.0469892	0.166534	-0.116827
CCDC12	CCDC12-213	ENST00000605875.1	protein_coding	CCDC12	protein_coding	0	0	0	0.132978	0.0443878	0.173115	1	8.91906e-05	1	FALSE	-0.116827	0.166534	-0.116827
CCDC134	CCDC134-201	ENST00000255784.6	protein_coding	CCDC134	protein_coding	0.798927	0.798933	0.777638	0.578177	0.675665	0.628631	1	0.0353903	0	TRUE	0.164341	0.164341	-0.164341
CCDC134	CCDC134-202	ENST00000402061.7	protein_coding	CCDC134	protein_coding	0.201073	0.201067	0.222362	0.421823	0.324335	0.371369	1	0.0353903	0	TRUE	-0.164341	0.164341	-0.164341
CCDC136	CCDC136-204	ENST00000460941.1	retained_intron	CCDC136	protein_coding	0.0609308	0.181373	0.083875	0.0486523	0.0395158	0.0490782	1	0.0111922	1	FALSE	0.0629774	0.102724	-0.196993
CCDC136	CCDC136-214	ENST00000494552.5	protein_coding	CCDC136	protein_coding	0.673801	0.54511	0.604384	0.788637	0.824736	0.8009	1	0.0111922	0.000511239	TRUE	-0.196993	0.102724	-0.196993
CCDC136	CCDC136-215	ENST00000528772.1	retained_intron	CCDC136	protein_coding	0.143559	0.224437	0.168159	0.0773199	0.0763026	0.0743615	1	0.0111922	1	FALSE	0.102724	0.102724	-0.196993
CCDC141	CCDC141-202	ENST00000409284.1	protein_coding	CCDC141	protein_coding	0.350325	0.295906	0.292573	0.0588706	0.0926425	0.076148	1	9.20713e-11	0.00678205	TRUE	0.237048	0.242643	-0.363055
CCDC141	CCDC141-203	ENST00000443758.6	protein_coding	CCDC141	protein_coding	0.300629	0.543675	0.507525	0.129828	0.189652	0.304419	0	9.20713e-11	0.0318495	TRUE	0.242643	0.242643	-0.363055
CCDC141	CCDC141-206	ENST00000498142.1	processed_transcript	CCDC141	protein_coding	0.113135	0	0	0.469089	0.42055	0.312662	1	9.20713e-11	2.86427e-10	TRUE	-0.363055	0.242643	-0.363055
CCDC146	CCDC146-203	ENST00000415750.5	protein_coding	CCDC146	protein_coding	0	0.213125	0	0.284789	0.351565	0.340363	1	5.85815e-05	6.72235e-08	TRUE	-0.25453	0.0967524	-0.25453
CCDC146	CCDC146-205	ENST00000461882.1	retained_intron	CCDC146	protein_coding	0.137202	0.256104	0.221743	0.0961203	0.127503	0.101168	1	5.85815e-05	1	FALSE	0.0967524	0.0967524	-0.25453
CCDC149	CCDC149-208	ENST00000635206.2	protein_coding	CCDC149	protein_coding	0.113059	0.0449291	0.0817668	0	0	0	1	0.0400166	1	FALSE	0.0799184	0.0799184
CCDC157	CCDC157-201	ENST00000338306.7	protein_coding	CCDC157	protein_coding	0	0	0.126704	0.309191	0.244719	0.341135	1	0.00106251	1.05466e-05	TRUE	-0.256114	0.095049	-0.256114
CCDC157	CCDC157-203	ENST00000405659.5	protein_coding	CCDC157	protein_coding	0.198474	0.125037	0.14516	0.0631244	0.111751	0.00864841	1	0.00106251	1	FALSE	0.095049	0.095049	-0.256114
CCDC157	CCDC157-206	ENST00000475975.5	retained_intron	CCDC157	protein_coding	0.247854	0.302684	0.277288	0.178497	0.243206	0.204703	1	0.00106251	1	FALSE	0.0671401	0.095049	-0.256114
CCDC178	CCDC178-202	ENST00000383096.7	protein_coding	CCDC178	protein_coding	0	0	0.490306	0.44588	0.540031	0.42985	0	0.0238996	0.0144187	TRUE	-0.308485		-0.308485
CCDC186	CCDC186-207	ENST00000648613.1	protein_coding	CCDC186	protein_coding	0.281085	0.215164	0.264407	0.178593	0.180217	0.211804	1	0.0037586	1	FALSE	0.0633471	0.0633471
CCDC187	CCDC187-203	ENST00000569961.5	protein_coding	CCDC187	protein_coding	0.305231	0	0	0.42738	0.232901	0.425929	0	0.048809	0.0295461	TRUE	-0.260327		-0.260327
CCDC196	CCDC196-201	ENST00000359454.10	nonsense_mediated_decay	CCDC196	protein_coding	0.419811	0	0.353713	0.621935	0.49947	0.590027	1	4.74161e-05	0.687875	FALSE	-0.312636		-0.312636
CCDC196	CCDC196-202	ENST00000389594.7	nonsense_mediated_decay	CCDC196	protein_coding	0	0	0.0447276	0.122027	0.194017	0.213217	1	4.74161e-05	1	FALSE	-0.161511		-0.312636
CCDC200	CCDC200-203	ENST00000593624.5	nonsense_mediated_decay	CCDC200	protein_coding	0	0	0	0.144098	0.140151	0.0592975	1	4.75042e-09	1	FALSE	-0.114515	0.396402	-0.124239
CCDC200	CCDC200-208	ENST00000598128.5	nonsense_mediated_decay	CCDC200	protein_coding	0.0656562	0	0.0637054	0.185504	0.127069	0.188726	1	4.75042e-09	1	FALSE	-0.123979	0.396402	-0.124239
CCDC200	CCDC200-214	ENST00000615433.2	protein_coding	CCDC200	protein_coding	0.51668	0.772948	0.601894	0.201671	0.255911	0.244733	1	4.75042e-09	8.00084e-06	TRUE	0.396402	0.396402	-0.124239
CCDC200	CCDC200-215	ENST00000619529.1	processed_transcript	CCDC200	protein_coding	0.0796185	0.182366	0.124617	0.0538795	0.0348843	0.0366325	1	4.75042e-09	1	FALSE	0.0870683	0.396402	-0.124239
CCDC200	CCDC200-216	ENST00000636331.1	protein_coding	CCDC200	protein_coding	0.122326	0	0.115102	0.259865	0.171507	0.178773	1	4.75042e-09	1	FALSE	-0.124239	0.396402	-0.124239
CCDC39_2	CCDC39-201	ENST00000471307.6	lncRNA	CCDC39_2	lncRNA	0.740007	0.503366	0.561391	0.861738	0.925111	0.859971	1	0.0490129	0	TRUE	-0.280685	0.280685	-0.280685
CCDC39_2	CCDC39-202	ENST00000651576.1	lncRNA	CCDC39_2	lncRNA	0.259993	0.496634	0.438609	0.138262	0.0748887	0.140029	1	0.0490129	0	TRUE	0.280685	0.280685	-0.280685
CCDC62	CCDC62-201	ENST00000253079.11	protein_coding	CCDC62	protein_coding	0.520772	0.392169	0.47393	0.606672	0.678881	0.592469	1	0.00457817	1	FALSE	-0.163717	0.0882509	-0.163717
CCDC62	CCDC62-205	ENST00000537566.5	protein_coding	CCDC62	protein_coding	0.156399	0.256733	0.131006	0.0756205	0.104543	0.0992224	1	0.00457817	1	FALSE	0.0882509	0.0882509	-0.163717
CCDC80	CCDC80-201	ENST00000206423.8	protein_coding	CCDC80	protein_coding	0.329791	0.370449	0.363419	0.0667848	0.117265	0.0680072	1	0.0424123	0.789214	FALSE	0.270534	0.270534	-0.429803
CCDC80	CCDC80-207	ENST00000479368.1	protein_coding	CCDC80	protein_coding	0.484702	0.141936	0.19036	0.72559	0.607108	0.773711	1	0.0424123	0.058884	FALSE	-0.429803	0.270534	-0.429803
CCDC90B	CCDC90B-204	ENST00000525504.5	processed_transcript	CCDC90B	protein_coding	0.772097	0.761559	0.758173	0.63241	0.680313	0.689506	1	0.000683586	1	FALSE	0.0965333	0.0965333	-0.0765892
CCDC90B	CCDC90B-208	ENST00000527025.5	nonsense_mediated_decay	CCDC90B	protein_coding	0.120535	0.15314	0.125338	0.227026	0.214427	0.187327	1	0.000683586	1	FALSE	-0.0765892	0.0965333	-0.0765892
CCDC90B	CCDC90B-214	ENST00000529689.5	protein_coding	CCDC90B	protein_coding	0.107368	0.0853014	0.0749416	0.0594615	0.0662545	0.0609109	1	0.000683586	1	FALSE	0.0269947	0.0965333	-0.0765892
CCN1	CCN1-203	ENST00000674743.1	retained_intron	CCN1	protein_coding	0.363014	0.217506	0.334212	0	0.0603908	0	1	0.011261	0.00136993	TRUE	0.28478	0.28478
CCNT1	CCNT1-201	ENST00000261900.8	protein_coding	CCNT1	protein_coding	0.32955	0.441913	0.310893	0.227186	0.249965	0.193988	1	0.00386519	1	FALSE	0.137072	0.137072	-0.0703236
CCNT1	CCNT1-202	ENST00000417344.2	nonsense_mediated_decay	CCNT1	protein_coding	0.0774388	0	0	0.0958303	0.0889631	0.103616	1	0.00386519	1	FALSE	-0.0703236	0.137072	-0.0703236
CCPG1	CCPG1-208	ENST00000568372.5	retained_intron	CCPG1	protein_coding	0.307822	0.254655	0.208658	0.144472	0.194913	0.153864	1	0.0247583	1	FALSE	0.0926288	0.0926288	-0.0700228
CCPG1	CCPG1-213	ENST00000570272.5	protein_coding	CCPG1	protein_coding	0.0160274	0	0.0468329	0.119191	0.064079	0.0896587	1	0.0247583	1	FALSE	-0.0700228	0.0926288	-0.0700228
CCSER2	CCSER2-202	ENST00000359979.8	protein_coding	CCSER2	protein_coding	0.116982	0.334646	0.126098	0.0271107	0.0535262	0.0398457	1	0.000310249	1	FALSE	0.152414	0.257952	-0.29607
CCSER2	CCSER2-203	ENST00000372088.8	protein_coding	CCSER2	protein_coding	0.38407	0.448112	0.25377	0.0780487	0.110222	0.123825	1	0.000310249	0.276132	FALSE	0.257952	0.257952	-0.29607
CCSER2	CCSER2-207	ENST00000494144.5	processed_transcript	CCSER2	protein_coding	0.103389	0.0520202	0.173253	0.399542	0.364145	0.453183	1	0.000310249	0.0577788	FALSE	-0.29607	0.257952	-0.29607
CD46	CD46-208	ENST00000367042.6	protein_coding	CD46	protein_coding	0.281799	0.287486	0.243805	0.0969579	0.21944	0.145295	1	0.0020346	1	FALSE	0.117132	0.117132
CD55	CD55-201	ENST00000314754.12	protein_coding	CD55	protein_coding	0.0479791	0.0673179	0.090764	0.0383464	0.0100783	0	1	0.000810104	1	FALSE	0.0525454	0.133743	-0.331563
CD55	CD55-202	ENST00000343420.6	protein_coding	CD55	protein_coding	0	0.088042	0	0.412916	0.414416	0.255399	1	0.000810104	9.075e-05	TRUE	-0.331563	0.133743	-0.331563
CD55	CD55-203	ENST00000367063.6	protein_coding	CD55	protein_coding	0.273749	0.241218	0.309448	0.0852425	0.146201	0.191742	1	0.000810104	1	FALSE	0.133743	0.133743	-0.331563
CD55	CD55-214	ENST00000645323.1	protein_coding	CD55	protein_coding	0.345033	0.0732303	0.0832572	0.032043	0.0294711	0.042509	1	0.000810104	1	FALSE	0.132499	0.133743	-0.331563
CD70	CD70-202	ENST00000423145.7	protein_coding	CD70	protein_coding	0.555521	1	0.55178	0	0	0.15754	1	0.0299138	0.0166143	TRUE	0.649921	0.649921	-0.597378
CD70	CD70-203	ENST00000597430.2	protein_coding	CD70	protein_coding	0.444479	0	0	0.837442	0.850931	0.548238	1	0.0299138	0.0693123	FALSE	-0.597378	0.649921	-0.597378
CDADC1	CDADC1-201	ENST00000251108.10	protein_coding	CDADC1	protein_coding	0.340227	0.292158	0.368457	0.217408	0.255422	0.267885	1	0.0141714	1	FALSE	0.0867088	0.0867088	-0.162424
CDADC1	CDADC1-203	ENST00000466868.1	processed_transcript	CDADC1	protein_coding	0	0.0665903	0.0662012	0.166629	0.219049	0.234387	1	0.0141714	1	FALSE	-0.162424	0.0867088	-0.162424
CDC14A	CDC14A-201	ENST00000336454.5	protein_coding	CDC14A	protein_coding	0.160288	0.178338	0.24152	0.0622802	0.0899849	0.047386	1	0.00459739	1	FALSE	0.126832	0.126832	-0.344427
CDC14A	CDC14A-202	ENST00000361544.11	protein_coding	CDC14A	protein_coding	0.313766	0.0525275	0.256765	0.554474	0.49693	0.604937	1	0.00459739	0.00025813	TRUE	-0.344427	0.126832	-0.344427
CDC14A	CDC14A-205	ENST00000469387.1	retained_intron	CDC14A	protein_coding	0.0822647	0.223316	0.165383	0.0691313	0.0750464	0.0477978	1	0.00459739	1	FALSE	0.0929962	0.126832	-0.344427
CDC40	CDC40-201	ENST00000307731.2	protein_coding	CDC40	protein_coding	0.564004	0.924826	0.752663	0.504951	0.542914	0.335839	1	0.00589922	0.19059	FALSE	0.28593	0.28593
CDC45	CDC45-201	ENST00000263201.7	protein_coding	CDC45	protein_coding	0.280774	0.364699	0.362174	0.098365	0	0.151357	1	0.00432845	4.95554e-05	TRUE	0.252642	0.252642	-0.133805
CDC45	CDC45-207	ENST00000455750.6	protein_coding	CDC45	protein_coding	0.230357	0.224409	0.281589	0.39327	0.354637	0.389862	1	0.00432845	1	FALSE	-0.133805	0.252642	-0.133805
CDC45	CDC45-211	ENST00000491520.5	retained_intron	CDC45	protein_coding	0.0525165	0.0864527	0.0791703	0.0950153	0.114694	0.0942623	1	0.00432845	1	FALSE	-0.0286108	0.252642	-0.133805
CDH18	CDH18-207	ENST00000507958.5	protein_coding	CDH18	protein_coding	0.126655	0.132248	0.107667	0.0797014	0.0856193	0.10112	1	0.0308238	1	FALSE	0.0333768	0.136355	-0.169732
CDH18	CDH18-208	ENST00000508350.1	processed_transcript	CDH18	protein_coding	0.722889	0.867752	0.693634	0.623532	0.625424	0.626252	1	0.0308238	1	FALSE	0.136355	0.136355	-0.169732
CDH18	CDH18-209	ENST00000510297.1	processed_transcript	CDH18	protein_coding	0.150456	0	0.198699	0.296767	0.288957	0.272628	1	0.0308238	0.00480646	TRUE	-0.169732	0.136355	-0.169732
CDH2	CDH2-201	ENST00000269141.8	protein_coding	CDH2	protein_coding	0.740523	0.952185	0.869855	0.668426	0.6656	0.551983	1	0.0128256	0.0954921	FALSE	0.225518	0.225518	-0.101598
CDH2	CDH2-204	ENST00000418492.5	protein_coding	CDH2	protein_coding	0	0.0424219	0.0235746	0.0964385	0.106461	0.167891	1	0.0128256	1	FALSE	-0.101598	0.225518	-0.101598
CDK14	CDK14-210	ENST00000456689.5	protein_coding	CDK14	protein_coding	0	0	0	0.0986305	0.132425	0.0479994	1	1.342e-05	1	FALSE	-0.0930182	0.266846	-0.109117
CDK14	CDK14-212	ENST00000478540.1	processed_transcript	CDK14	protein_coding	0.323252	0.228053	0.33157	0	0.082335	0	1	1.342e-05	0.000786761	TRUE	0.266846	0.266846	-0.109117
CDK14	CDK14-214	ENST00000487145.1	processed_transcript	CDK14	protein_coding	0	0	0	0.140222	0.0703072	0.116823	1	1.342e-05	1	FALSE	-0.109117	0.266846	-0.109117
CDK16	CDK16-202	ENST00000357227.9	protein_coding	CDK16	protein_coding	0	0	0.0612208	0.112457	0.077643	0.174673	1	3.9134e-07	1	FALSE	-0.101184	0.161823	-0.121363
CDK16	CDK16-208	ENST00000517426.5	protein_coding	CDK16	protein_coding	0.219944	0.215275	0.160573	0	0.110323	0	1	3.9134e-07	1	FALSE	0.161823	0.161823	-0.121363
CDK16	CDK16-211	ENST00000518022.5	protein_coding	CDK16	protein_coding	0.107501	0.0374259	0.131866	0.242553	0.175351	0.222979	1	3.9134e-07	1	FALSE	-0.121363	0.161823	-0.121363
CDK18	CDK18-201	ENST00000360066.6	protein_coding	CDK18	protein_coding	0.18552	0.244473	0.226421	0	0	0	1	0.00134493	1	FALSE	0.218805	0.218805	-0.362745
CDK18	CDK18-208	ENST00000476153.6	retained_intron	CDK18	protein_coding	0.0349793	0	0	0.0431041	0.158965	0.0608337	1	0.00134493	1	FALSE	-0.0759747	0.218805	-0.362745
CDK18	CDK18-210	ENST00000484080.5	processed_transcript	CDK18	protein_coding	0.257818	0	0	0.523095	0.467085	0.355872	1	0.00134493	0.0113469	TRUE	-0.362745	0.218805	-0.362745
CDK18	CDK18-222	ENST00000515494.5	nonsense_mediated_decay	CDK18	protein_coding	0.0240074	0.0381178	0.046923	0.144504	0.115013	0.125712	1	0.00134493	1	FALSE	-0.09206	0.218805	-0.362745
CDK2AP1	CDK2AP1-211	ENST00000618072.4	protein_coding	CDK2AP1	protein_coding	0.333617	0.0514164	0.187448	0	0	0	1	0.000749623	1	FALSE	0.190827	0.190827
CDK3	CDK3-201	ENST00000425876.6	protein_coding	CDK3	protein_coding	0.362033	0.586264	0.564031	0.318069	0	0.316763	1	0.0394022	0.0404294	TRUE	0.292499	0.292499	-0.128809
CDK3	CDK3-203	ENST00000586261.2	protein_coding	CDK3	protein_coding	0.447676	0.413736	0.380025	0.57909	0.592969	0.455804	1	0.0394022	1	FALSE	-0.128809	0.292499	-0.128809
CDK5RAP2	CDK5RAP2-209	ENST00000473282.6	nonsense_mediated_decay	CDK5RAP2	protein_coding	0.0961667	0.0884255	0.0657862	0.0622135	0.0536282	0.0612582	1	3.06497e-06	1	FALSE	0.0244261	0.0711535	-0.0725201
CDK5RAP2	CDK5RAP2-211	ENST00000479584.1	processed_transcript	CDK5RAP2	protein_coding	0	0	0	0.0598488	0.101263	0.0564485	1	3.06497e-06	1	FALSE	-0.0725201	0.0711535	-0.0725201
CDK5RAP2	CDK5RAP2-214	ENST00000481266.1	nonsense_mediated_decay	CDK5RAP2	protein_coding	0.168798	0.14687	0.175451	0.0941007	0.0844232	0.099135	1	3.06497e-06	1	FALSE	0.0711535	0.0711535	-0.0725201
CDKL2	CDKL2-203	ENST00000506234.1	nonsense_mediated_decay	CDKL2	protein_coding	0.158255	0.170058	0.0453561	0	0.0233803	0	1	0.0360152	1	FALSE	0.116763	0.116763
CDRT4	CDRT4-201	ENST00000519354.1	processed_transcript	CDRT4	protein_coding	0	0.123182	0.0788473	0.333956	0.343771	0.338818	1	0.00734893	0.00412035	TRUE	-0.271505	0.313846	-0.271505
CDRT4	CDRT4-203	ENST00000524205.3	protein_coding	CDRT4	protein_coding	0.376865	0.606093	0.580308	0.179062	0.241582	0.201084	1	0.00734893	0.029115	TRUE	0.313846	0.313846	-0.271505
CEACAM21	CEACAM21-206	ENST00000618577.4	processed_transcript	CEACAM21	protein_coding	0.677741	0.545427	0.682414	0	0	0	1	0.0093966	1	FALSE	0.635194	0.635194
CENPX	CENPX-201	ENST00000306704.10	protein_coding	CENPX	protein_coding	0.443599	0.310987	0.415513	0.172079	0.217722	0.178717	1	0.0104619	0.196667	FALSE	0.200527	0.200527	-0.0818208
CENPX	CENPX-202	ENST00000392359.8	protein_coding	CENPX	protein_coding	0.378912	0.428899	0.430899	0.523524	0.492983	0.467667	1	0.0104619	1	FALSE	-0.0818208	0.200527	-0.0818208
CEP112	CEP112-201	ENST00000317442.12	protein_coding	CEP112	protein_coding	0.137664	0.0290252	0.13728	0.332172	0.254621	0.289043	1	0.00472326	0.0325733	TRUE	-0.190622	0.117443	-0.190622
CEP112	CEP112-203	ENST00000535342.7	protein_coding	CEP112	protein_coding	0.0872841	0.12066	0.151693	0.0553166	0.0567473	0.040003	1	0.00472326	1	FALSE	0.0691902	0.117443	-0.190622
CEP112	CEP112-206	ENST00000578878.1	processed_transcript	CEP112	protein_coding	0.0300799	0	0.0330669	0.0733226	0.089244	0.0981085	1	0.00472326	1	FALSE	-0.0658428	0.117443	-0.190622
CEP112	CEP112-208	ENST00000580482.5	processed_transcript	CEP112	protein_coding	0.117128	0.153586	0.116112	0.0649414	0.0878042	0.0871581	1	0.00472326	1	FALSE	0.048974	0.117443	-0.190622
CEP112	CEP112-210	ENST00000580694.5	processed_transcript	CEP112	protein_coding	0.0396041	0.00928924	0.0286697	0.0659239	0.0413772	0.096573	1	0.00472326	1	FALSE	-0.0421037	0.117443	-0.190622
CEP112	CEP112-211	ENST00000581734.5	nonsense_mediated_decay	CEP112	protein_coding	0.00799474	0	0.0285259	0.0708485	0.0551131	0.0659407	1	0.00472326	1	FALSE	-0.0517939	0.117443	-0.190622
CEP112	CEP112-220	ENST00000585168.1	protein_coding	CEP112	protein_coding	0.338314	0.354211	0.293549	0.180823	0.241556	0.211366	1	0.00472326	1	FALSE	0.117443	0.117443	-0.190622
CEP164P1	CEP164P1-201	ENST00000455142.1	transcribed_processed_pseudogene	CEP164P1	transcribed_processed_pseudogene	0.0264462	0	0	0.0709572	0.0417789	0.0728697	1	0.0296631	1	FALSE	-0.0530532	0.312774	-0.0530532
CEP164P1	CEP164P1-204	ENST00000598522.5	processed_transcript	CEP164P1	transcribed_processed_pseudogene	0.153556	0.745765	0.135102	0	0	0.0961017	1	0.0296631	0.00307252	TRUE	0.312774	0.312774	-0.0530532
CEP170	CEP170-201	ENST00000336415.8	protein_coding	CEP170	protein_coding	0.072295	0.0723387	0.0994145	0.0339395	0.0343899	0.032176	1	6.66402e-14	1	FALSE	0.0478476	0.125314	-0.314226
CEP170	CEP170-202	ENST00000366542.6	protein_coding	CEP170	protein_coding	0.127174	0.282975	0.197509	0.0793715	0.081535	0.0708094	1	6.66402e-14	1	FALSE	0.125314	0.125314	-0.314226
CEP170	CEP170-203	ENST00000366543.5	protein_coding	CEP170	protein_coding	0.0800012	0.131342	0.062466	0.0341116	0.0221585	0.0101805	1	6.66402e-14	1	FALSE	0.0691194	0.125314	-0.314226
CEP170	CEP170-209	ENST00000464936.5	protein_coding	CEP170	protein_coding	0.012164	0.0142173	0.0775306	0.243004	0.229654	0.242656	1	6.66402e-14	2.44311e-06	TRUE	-0.203801	0.125314	-0.314226
CEP170	CEP170-213	ENST00000469646.1	processed_transcript	CEP170	protein_coding	0.110747	0.110251	0.0822341	0.0382867	0.0538727	0.0404468	1	6.66402e-14	1	FALSE	0.0568752	0.125314	-0.314226
CEP170	CEP170-216	ENST00000490813.5	protein_coding	CEP170	protein_coding	0.228158	0	0.0900326	0.401694	0.40391	0.455263	1	6.66402e-14	4.68778e-10	TRUE	-0.314226	0.125314	-0.314226
CEP170	CEP170-217	ENST00000492145.1	protein_coding	CEP170	protein_coding	0.0822858	0.0881513	0.0747806	0.0287286	0.0470754	0.021346	1	6.66402e-14	1	FALSE	0.0493559	0.125314	-0.314226
CEP170	CEP170-219	ENST00000521911.1	retained_intron	CEP170	protein_coding	0.0741406	0.14744	0.122346	0.0239206	0.0443988	0.0534602	1	6.66402e-14	1	FALSE	0.074049	0.125314	-0.314226
CEP170	CEP170-223	ENST00000522995.1	protein_coding	CEP170	protein_coding	0.129528	0.153285	0.118375	0.0494686	0.0621495	0.0694323	1	6.66402e-14	1	FALSE	0.0733794	0.125314	-0.314226
CEP20	CEP20-201	ENST00000255759.11	protein_coding	CEP20	protein_coding	0.822942	0.810348	0.809029	0.505199	0.627628	0.432977	1	0.0046705	0.0853727	FALSE	0.292172	0.292172	-0.224038
CEP20	CEP20-207	ENST00000575073.5	protein_coding	CEP20	protein_coding	0	0.126963	0.0817326	0.265835	0.305822	0.309154	1	0.0046705	0.0127266	TRUE	-0.224038	0.292172	-0.224038
CEP295NL	CEP295NL-201	ENST00000322630.3	protein_coding	CEP295NL	protein_coding	0.376341	0.0741039	0.233411	0.409867	0.421157	0.459721	1	0.0366788	1	FALSE	-0.202296	0.143985	-0.202296
CEP295NL	CEP295NL-202	ENST00000586713.5	protein_coding	CEP295NL	protein_coding	0.114666	0.278344	0.141453	0.0637233	0.0891696	0.0978923	1	0.0366788	1	FALSE	0.0945591	0.143985	-0.202296
CEP295NL	CEP295NL-203	ENST00000587052.1	retained_intron	CEP295NL	protein_coding	0.208869	0.429139	0.198395	0.150405	0.118311	0.135732	1	0.0366788	1	FALSE	0.143985	0.143985	-0.202296
CEP295NL	CEP295NL-204	ENST00000590267.5	retained_intron	CEP295NL	protein_coding	0.300125	0	0.28678	0.376005	0.371363	0.306655	1	0.0366788	1	FALSE	-0.155706	0.143985	-0.202296
CEP350	CEP350-202	ENST00000367607.8	protein_coding	CEP350	protein_coding	0.439098	0.539854	0.4603	0.357058	0.345571	0.330602	1	0.000732682	1	FALSE	0.13534	0.13534	-0.21468
CEP350	CEP350-204	ENST00000418229.5	protein_coding	CEP350	protein_coding	0.0895867	0.0803495	0.0755626	0.0398516	0.0456985	0.0285719	1	0.000732682	1	FALSE	0.0437923	0.13534	-0.21468
CEP350	CEP350-211	ENST00000496440.1	processed_transcript	CEP350	protein_coding	0.129562	0	0.169089	0.326381	0.28124	0.335069	1	0.000732682	5.45862e-06	TRUE	-0.21468	0.13534	-0.21468
CEP41	CEP41-213	ENST00000489512.5	protein_coding	CEP41	protein_coding	0.294443	0.444651	0.262104	0.171214	0.186232	0.193983	1	2.98877e-05	1	FALSE	0.149923	0.149923	-0.23998
CEP41	CEP41-230	ENST00000675803.1	protein_coding	CEP41	protein_coding	0.135699	0.149433	0.135465	0.115366	0.096092	0.101212	1	2.98877e-05	1	FALSE	0.0359755	0.149923	-0.23998
CEP41	CEP41-232	ENST00000675935.1	protein_coding	CEP41	protein_coding	0	0	0	0.231237	0.150634	0.338068	1	2.98877e-05	1	FALSE	-0.23998	0.149923	-0.23998
CEP43	CEP43-202	ENST00000366847.9	protein_coding	CEP43	protein_coding	0.100605	0.118238	0.0960876	0.0785331	0.0869114	0.0849721	1	0.00196036	1	FALSE	0.0215045	0.0772373	-0.0844619
CEP43	CEP43-203	ENST00000476078.1	processed_transcript	CEP43	protein_coding	0.0648966	0.051752	0.0532094	0.134634	0.13254	0.156069	1	0.00196036	1	FALSE	-0.0844619	0.0772373	-0.0844619
CEP43	CEP43-204	ENST00000488525.1	processed_transcript	CEP43	protein_coding	0.0817327	0.058756	0.0955228	0.0542948	0.0319156	0.0550708	1	0.00196036	1	FALSE	0.0315768	0.0772373	-0.0844619
CEP43	CEP43-207	ENST00000622353.4	protein_coding	CEP43	protein_coding	0.22612	0.224833	0.230965	0.138973	0.17644	0.134793	1	0.00196036	1	FALSE	0.0772373	0.0772373	-0.0844619
CEP44	CEP44-206	ENST00000503780.6	protein_coding	CEP44	protein_coding	0.100391	0.0946895	0.098609	0.048911	0	0.0264008	1	0.025992	1	FALSE	0.0727924	0.0727924	-0.0731876
CEP44	CEP44-207	ENST00000505124.5	protein_coding	CEP44	protein_coding	0.0686833	0.0474764	0.0564667	0.0242309	0.0342945	0.0271064	1	0.025992	1	FALSE	0.0289982	0.0727924	-0.0731876
CEP44	CEP44-209	ENST00000514712.5	protein_coding	CEP44	protein_coding	0.0370335	0.073995	0.0710456	0.114508	0.164913	0.122216	1	0.025992	1	FALSE	-0.0731876	0.0727924	-0.0731876
CEP78	CEP78-205	ENST00000424347.6	protein_coding	CEP78	protein_coding	0	0.0531417	0	0.110653	0.125471	0.112617	1	2.05399e-05	1	FALSE	-0.098533	0.0961347	-0.098533
CEP78	CEP78-215	ENST00000643273.2	protein_coding	CEP78	protein_coding	0.123949	0.0605136	0.103942	0	0	0	1	2.05399e-05	1	FALSE	0.0961347	0.0961347	-0.098533
CEP85L	CEP85L-203	ENST00000368491.8	protein_coding	CEP85L	protein_coding	0.476825	0.561923	0.475959	0.251714	0.364225	0.275166	1	0.00136687	0.129731	FALSE	0.207867	0.207867	-0.223895
CEP85L	CEP85L-205	ENST00000419517.2	protein_coding	CEP85L	protein_coding	0.168677	0.0957837	0.175824	0.335418	0.395585	0.380968	1	0.00136687	0.0130236	TRUE	-0.223895	0.207867	-0.223895
CEP89	CEP89-201	ENST00000305768.10	protein_coding	CEP89	protein_coding	0.658148	0.545625	0.555274	0.520925	0.467964	0.502305	1	0.000103917	1	FALSE	0.0892841	0.0892841	-0.144313
CEP89	CEP89-202	ENST00000586628.2	processed_transcript	CEP89	protein_coding	0	0	0	0.0441404	0.229404	0.159395	1	0.000103917	1	FALSE	-0.144313	0.0892841	-0.144313
CERNA1	CERNA1-201	ENST00000559779.2	lncRNA	CERNA1	lncRNA	0.244233	0.196624	0.174408	0	0	0	1	0.00442454	1	FALSE	0.205088	0.205088	-0.349716
CERNA1	CERNA1-202	ENST00000560518.1	lncRNA	CERNA1	lncRNA	0	0.201329	0.248045	0.352162	0.600386	0.545974	1	0.00442454	0.098933	FALSE	-0.349716	0.205088	-0.349716
CERT1	CERT1-219	ENST00000644445.1	protein_coding	CERT1	protein_coding	0.0671243	0	0.0268075	0.191643	0.0736059	0.0964942	1	0.0226301	1	FALSE	-0.0892704		-0.0892704
CES1	CES1-201	ENST00000360526.8	protein_coding	CES1	protein_coding	0.427498	0.712264	0.522807	0.238888	0.304026	0.22082	1	0.0104774	1	FALSE	0.299611	0.299611	-0.342338
CES1	CES1-207	ENST00000565568.1	nonsense_mediated_decay	CES1	protein_coding	0.205988	0	0	0.606051	0.342458	0.284494	1	0.0104774	0.0848442	FALSE	-0.342338	0.299611	-0.342338
CES4A	CES4A-202	ENST00000535543.5	nonsense_mediated_decay	CES4A	protein_coding	0.0628378	0.0210722	0.0248938	0.0709363	0.0710814	0.101437	1	0.0408281	1	FALSE	-0.0448836	0.0843835	-0.0871452
CES4A	CES4A-206	ENST00000540579.6	protein_coding	CES4A	protein_coding	0.0452509	0.112688	0.135349	0.0401375	0	0	1	0.0408281	1	FALSE	0.0843835	0.0843835	-0.0871452
CES4A	CES4A-208	ENST00000543561.1	retained_intron	CES4A	protein_coding	0.287853	0.311576	0.34071	0.438718	0.356313	0.406544	1	0.0408281	1	FALSE	-0.0871452	0.0843835	-0.0871452
CFAP221	CFAP221-201	ENST00000295220.10	nonsense_mediated_decay	CFAP221	protein_coding	0.0351995	0.0403955	0.0727356	0.0824655	0.118995	0.119371	1	0.0303238	1	FALSE	-0.0575003	0.0504555	-0.140906
CFAP221	CFAP221-202	ENST00000413057.6	nonsense_mediated_decay	CFAP221	protein_coding	0.0595424	0.119257	0.091653	0.028895	0.0317011	0.0584899	1	0.0303238	1	FALSE	0.0504555	0.0504555	-0.140906
CFAP221	CFAP221-203	ENST00000413369.8	protein_coding	CFAP221	protein_coding	0.24216	0.0766925	0.152431	0.37292	0.259315	0.261766	1	0.0303238	0.012833	TRUE	-0.140906	0.0504555	-0.140906
CFAP221	CFAP221-209	ENST00000475569.2	retained_intron	CFAP221	protein_coding	0.0981412	0.0802126	0.0976349	0.0520845	0.0701024	0.052479	1	0.0303238	1	FALSE	0.0337743	0.0504555	-0.140906
CFAP65	CFAP65-202	ENST00000341552.10	protein_coding	CFAP65	protein_coding	0	0	0.259753	0.152703	0.271434	0.29363	0	5.22449e-05	0.0128091	TRUE	-0.152671		-0.152671
CFAP65	CFAP65-204	ENST00000410037.5	protein_coding	CFAP65	protein_coding	0	0	0	0.0250602	0.0688664	0.0555675	1	5.22449e-05	1	FALSE	-0.0498314		-0.152671
CFAP65	CFAP65-206	ENST00000436631.5	protein_coding	CFAP65	protein_coding	0	0.0341968	0.0220416	0.0990698	0.07254	0.127939	1	5.22449e-05	1	FALSE	-0.0811035		-0.152671
CFAP77	CFAP77-202	ENST00000393215.7	protein_coding	CFAP77	protein_coding	0.23412	0.430986	0.331632	0.144653	0.0911707	0.146406	1	0.0371775	0	TRUE	0.204836	0.204836	-0.204836
CFAP77	CFAP77-203	ENST00000393216.3	protein_coding	CFAP77	protein_coding	0.76588	0.569014	0.668368	0.855347	0.908829	0.853594	1	0.0371775	0	TRUE	-0.204836	0.204836	-0.204836
CFAP92	CFAP92-204	ENST00000511204.1	processed_transcript	CFAP92	protein_coding	0.0444306	0.171996	0.0962034	0	0	0	1	0.000214354	1	FALSE	0.10421	0.10421	-0.0706245
CFAP92	CFAP92-208	ENST00000645291.2	protein_coding	CFAP92	protein_coding	0.0855434	0.0880446	0.0582088	0.153227	0.129522	0.160922	1	0.000214354	1	FALSE	-0.0706245	0.10421	-0.0706245
CFAP97	CFAP97-202	ENST00000458385.7	protein_coding	CFAP97	protein_coding	0.828969	0.86672	0.853826	0.74288	0.758921	0.710451	1	0.0044485	1	FALSE	0.112421	0.112421	-0.131545
CFAP97	CFAP97-203	ENST00000502992.1	processed_transcript	CFAP97	protein_coding	0.0912751	0.0403995	0.0643112	0.203406	0.17228	0.214933	1	0.0044485	1	FALSE	-0.131545	0.112421	-0.131545
CFAP97	CFAP97-205	ENST00000514798.1	protein_coding	CFAP97	protein_coding	0.079756	0.0928802	0.0818624	0.0537136	0.0687984	0.0746154	1	0.0044485	1	FALSE	0.0191237	0.112421	-0.131545
CFAP97D1	CFAP97D1-201	ENST00000449302.8	protein_coding	CFAP97D1	protein_coding	0.739442	1	0.935371	0.399209	0.548518	0.416257	1	3.60026e-05	0	TRUE	0.436943	0.436943	-0.436943
CFAP97D1	CFAP97D1-202	ENST00000590148.1	nonsense_mediated_decay	CFAP97D1	protein_coding	0.260558	0	0.0646293	0.600791	0.451482	0.583743	1	3.60026e-05	0	TRUE	-0.436943	0.436943	-0.436943
CFTR	CFTR-201	ENST00000003084.11	protein_coding	CFTR	protein_coding	0.0949036	0.0530443	0.0874466	0.0452856	0.0236709	0.0212262	1	0.0141256	1	FALSE	0.0484039	0.153995	-0.150031
CFTR	CFTR-202	ENST00000426809.5	protein_coding	CFTR	protein_coding	0.0458105	0.0401921	0.0256737	0.118861	0.11113	0.0605287	1	0.0141256	1	FALSE	-0.0596143	0.153995	-0.150031
CFTR	CFTR-204	ENST00000436097.1	processed_transcript	CFTR	protein_coding	0.0383949	0	0.0339561	0.181817	0.11783	0.222798	1	0.0141256	1	FALSE	-0.150031	0.153995	-0.150031
CFTR	CFTR-205	ENST00000446805.1	protein_coding	CFTR	protein_coding	0.168232	0.157255	0.132837	0.0570776	0.107198	0.0954759	1	0.0141256	1	FALSE	0.0661907	0.153995	-0.150031
CFTR	CFTR-208	ENST00000546407.1	processed_transcript	CFTR	protein_coding	0.530627	0.650523	0.650226	0.46828	0.41801	0.483101	1	0.0141256	1	FALSE	0.153995	0.153995	-0.150031
CHCHD10	CHCHD10-202	ENST00000484558.3	protein_coding	CHCHD10	protein_coding	0.969202	0.523803	0.931281	0.465693	0.416247	0.451382	1	0.00689542	0.0262866	TRUE	0.363655	0.363655	-0.343796
CHCHD10	CHCHD10-204	ENST00000520222.1	protein_coding	CHCHD10	protein_coding	0	0.388605	0	0.429216	0.469849	0.520926	1	0.00689542	0.000599337	TRUE	-0.343796	0.363655	-0.343796
CHCHD3	CHCHD3-206	ENST00000496427.5	processed_transcript	CHCHD3	protein_coding	0.019059	0.0603995	0	0.0914613	0.185665	0.120199	1	0.0128256	1	FALSE	-0.105956		-0.105956
CHD1L	CHD1L-207	ENST00000485113.5	processed_transcript	CHD1L	protein_coding	0.118659	0.122928	0.132821	0	0.0726519	0	1	0.00135548	1	FALSE	0.100585	0.100585	-0.0823053
CHD1L	CHD1L-216	ENST00000651070.1	nonsense_mediated_decay	CHD1L	protein_coding	0.185813	0.131185	0.130371	0.256644	0.208433	0.229209	1	0.00135548	1	FALSE	-0.0823053	0.100585	-0.0823053
CHD5	CHD5-201	ENST00000262450.8	protein_coding	CHD5	protein_coding	0.269426	0.571191	0.212645	0.111404	0.182403	0.140597	1	0.00294994	0.0212999	TRUE	0.206286	0.206286	-0.147023
CHD5	CHD5-203	ENST00000462991.5	nonsense_mediated_decay	CHD5	protein_coding	0.0751862	0.0856024	0.107978	0.226968	0.269101	0.213766	1	0.00294994	1	FALSE	-0.147023	0.206286	-0.147023
CHD5	CHD5-205	ENST00000491020.1	nonsense_mediated_decay	CHD5	protein_coding	0.161937	0.107082	0.128055	0.0662487	0.0616591	0.0302557	1	0.00294994	1	FALSE	0.0796367	0.206286	-0.147023
CHD5	CHD5-206	ENST00000496404.1	nonsense_mediated_decay	CHD5	protein_coding	0.309305	0.118475	0.31831	0.375172	0.350288	0.377072	1	0.00294994	1	FALSE	-0.118814	0.206286	-0.147023
CHD7	CHD7-207	ENST00000527921.1	processed_transcript	CHD7	protein_coding	0	0	0	0.0954234	0.139805	0.16407	1	0.0332114	1	FALSE	-0.133099		-0.133099
CHFR	CHFR-203	ENST00000432561.6	protein_coding	CHFR	protein_coding	0.0918322	0.112836	0.125644	0.0698166	0.0622488	0.0625266	1	8.78128e-05	1	FALSE	0.04524	0.04524	-0.140496
CHFR	CHFR-206	ENST00000499045.2	processed_transcript	CHFR	protein_coding	0.0988693	0.00953129	0.0632901	0.23096	0.16182	0.200399	1	8.78128e-05	1	FALSE	-0.140496	0.04524	-0.140496
CHFR	CHFR-207	ENST00000502279.2	retained_intron	CHFR	protein_coding	0.126106	0.108628	0.10885	0.0988649	0.0869359	0.0985229	1	8.78128e-05	1	FALSE	0.0197533	0.04524	-0.140496
CHFR	CHFR-211	ENST00000535897.1	retained_intron	CHFR	protein_coding	0.111089	0.137514	0.122621	0.0944957	0.0706603	0.0792623	1	8.78128e-05	1	FALSE	0.0422685	0.04524	-0.140496
CHFR	CHFR-215	ENST00000537551.5	processed_transcript	CHFR	protein_coding	0.0410682	0.0274649	0.045058	0.0586461	0.067152	0.0797202	1	8.78128e-05	1	FALSE	-0.0306424	0.04524	-0.140496
CHKA	CHKA-202	ENST00000356135.9	protein_coding	CHKA	protein_coding	0.109487	0.0587388	0.0972363	0.199238	0.172752	0.169886	1	0.00126503	1	FALSE	-0.092138	0.0824117	-0.092138
CHKA	CHKA-203	ENST00000525155.5	nonsense_mediated_decay	CHKA	protein_coding	0.0647256	0.0731873	0.059202	0.041068	0.0480162	0.0519534	1	0.00126503	1	FALSE	0.0186924	0.0824117	-0.092138
CHKA	CHKA-205	ENST00000530730.1	processed_transcript	CHKA	protein_coding	0.16554	0.238388	0.227347	0.104637	0.130284	0.149118	1	0.00126503	1	FALSE	0.0824117	0.0824117	-0.092138
CHKA	CHKA-206	ENST00000531341.1	protein_coding	CHKA	protein_coding	0.0466614	0.0373786	0.0566555	0.124076	0.164228	0.107163	1	0.00126503	1	FALSE	-0.0849237	0.0824117	-0.092138
CHRDL2	CHRDL2-208	ENST00000534159.5	processed_transcript	CHRDL2	protein_coding	0	0	0.0389304	0.173138	0.0903739	0.0972608	1	0.0374397	1	FALSE	-0.107281		-0.107281
CHRFAM7A	CHRFAM7A-201	ENST00000299847.7	protein_coding	CHRFAM7A	protein_coding	0.122505	0.0301683	0.0897016	0.14608	0.166441	0.13404	1	0.0205846	1	FALSE	-0.0680618	0.222278	-0.154216
CHRFAM7A	CHRFAM7A-205	ENST00000567722.5	processed_transcript	CHRFAM7A	protein_coding	0	0.101868	0.0457914	0.193612	0.201382	0.215315	1	0.0205846	1	FALSE	-0.154216	0.222278	-0.154216
CHRFAM7A	CHRFAM7A-206	ENST00000569278.1	retained_intron	CHRFAM7A	protein_coding	0.877495	0.867963	0.864507	0.660308	0.632176	0.650646	1	0.0205846	0.0395999	TRUE	0.222278	0.222278	-0.154216
CHST12	CHST12-201	ENST00000258711.7	protein_coding	CHST12	protein_coding	0.587873	0.519754	0.525247	0.864646	0.895895	0.747069	1	0.0199921	0.344919	FALSE	-0.291578	0.233643	-0.291578
CHST12	CHST12-203	ENST00000432336.1	protein_coding	CHST12	protein_coding	0.156143	0.42479	0.357482	0.135354	0	0.102133	1	0.0199921	0.0175576	TRUE	0.233643	0.233643	-0.291578
CHST8	CHST8-201	ENST00000262622.4	protein_coding	CHST8	protein_coding	0.352975	0	0.349028	0.592575	1	1	1	0.0166113	0	TRUE	-0.630191	0.630191	-0.630191
CHST8	CHST8-205	ENST00000604556.1	processed_transcript	CHST8	protein_coding	0.647025	1	0.650972	0.407425	0	0	1	0.0166113	0	TRUE	0.630191	0.630191	-0.630191
CIRBP	CIRBP-201	ENST00000320936.9	protein_coding	CIRBP	protein_coding	0.711133	0.692132	0.690255	0.792688	0.784408	0.780794	1	0.00224701	1	FALSE	-0.0881239		-0.0881239
CLASP1	CLASP1-204	ENST00000418989.5	protein_coding	CLASP1	protein_coding	0.0454405	0.00810834	0.0211444	0.222855	0.127419	0.121118	1	2.77846e-07	1	FALSE	-0.132233	0.102632	-0.132233
CLASP1	CLASP1-207	ENST00000452274.6	protein_coding	CLASP1	protein_coding	0.13693	0.0931522	0.0672146	0.21686	0.169984	0.146611	1	2.77846e-07	1	FALSE	-0.0787195	0.102632	-0.132233
CLASP1	CLASP1-209	ENST00000463621.3	retained_intron	CLASP1	protein_coding	0.124959	0.106551	0.0882366	0.170029	0.154812	0.253328	1	2.77846e-07	1	FALSE	-0.086141	0.102632	-0.132233
CLASP1	CLASP1-213	ENST00000485112.1	retained_intron	CLASP1	protein_coding	0.122381	0.148648	0.143698	0.113788	0.087927	0.115344	1	2.77846e-07	1	FALSE	0.0325556	0.102632	-0.132233
CLASP1	CLASP1-214	ENST00000491646.1	retained_intron	CLASP1	protein_coding	0.178508	0.26719	0.264914	0.0998129	0.148613	0.154291	1	2.77846e-07	1	FALSE	0.102632	0.102632	-0.132233
CLCC1	CLCC1-203	ENST00000356970.6	protein_coding	CLCC1	protein_coding	0.060593	0.0542907	0.0720354	0.0384945	0	0	1	0.00246744	1	FALSE	0.0494749	0.0494749	-0.181229
CLCC1	CLCC1-210	ENST00000674527.1	protein_coding	CLCC1	protein_coding	0.328868	0.343424	0.274668	0.481547	0.522772	0.486326	1	0.00246744	0.0261247	TRUE	-0.181229	0.0494749	-0.181229
CLCC1	CLCC1-218	ENST00000675451.1	nonsense_mediated_decay	CLCC1	protein_coding	0.138693	0.143582	0.149573	0.130345	0.107372	0.0961245	1	0.00246744	1	FALSE	0.0326689	0.0494749	-0.181229
CLCNKA	CLCNKA-205	ENST00000477360.2	processed_transcript	CLCNKA	protein_coding	0.170336	0	0	0.502737	0.381177	0.488489	1	2.29656e-07	1.67271e-06	TRUE	-0.400689	0.30436	-0.400689
CLCNKA	CLCNKA-206	ENST00000491433.1	processed_transcript	CLCNKA	protein_coding	0.148468	0.53505	0.287643	0.0580816	0	0	1	2.29656e-07	1.80951e-05	TRUE	0.30436	0.30436	-0.400689
CLDN12	CLDN12-214	ENST00000498033.5	processed_transcript	CLDN12	protein_coding	0.0522989	0	0.046597	0.14216	0.126503	0.0762431	1	0.0184889	1	FALSE	-0.0820035	0.0969856	-0.0820035
CLDN12	CLDN12-215	ENST00000498326.5	processed_transcript	CLDN12	protein_coding	0.177788	0.168075	0.189939	0.0760655	0.0854992	0.0832814	1	0.0184889	1	FALSE	0.0969856	0.0969856	-0.0820035
CLEC18A	CLEC18A-208	ENST00000568461.5	protein_coding	CLEC18A	protein_coding	0.18826	0.136176	0	0.313552	0.27155	0.346801	1	0.046528	0.0105648	TRUE	-0.202489		-0.202489
CLEC3B	CLEC3B-201	ENST00000296130.5	protein_coding	CLEC3B	protein_coding	0.663152	1	0.672465	0.182344	0.488597	0.359777	1	0.0022892	0	TRUE	0.434967	0.434967	-0.434967
CLEC3B	CLEC3B-202	ENST00000428034.1	protein_coding	CLEC3B	protein_coding	0.336848	0	0.327535	0.817656	0.511403	0.640223	1	0.0022892	0	TRUE	-0.434967	0.434967	-0.434967
CLIP4	CLIP4-201	ENST00000320081.10	protein_coding	CLIP4	protein_coding	0.285613	0.373805	0.285795	0.11527	0.159382	0.151922	1	0.000142245	0.0236127	TRUE	0.17288	0.17288	-0.15824
CLIP4	CLIP4-205	ENST00000415891.5	nonsense_mediated_decay	CLIP4	protein_coding	0.17036	0	0.0328422	0.215288	0.219053	0.243582	1	0.000142245	3.47473e-06	TRUE	-0.15824	0.17288	-0.15824
CLK4	CLK4-201	ENST00000316308.9	protein_coding	CLK4	protein_coding	0.103956	0.134343	0.125454	0.174499	0.218654	0.187526	1	9.47698e-11	1	FALSE	-0.0723086	0.105355	-0.126013
CLK4	CLK4-207	ENST00000520909.5	retained_intron	CLK4	protein_coding	0.0534156	0	0.0275893	0.171347	0.134802	0.152896	1	9.47698e-11	1	FALSE	-0.126013	0.105355	-0.126013
CLK4	CLK4-209	ENST00000521621.5	nonsense_mediated_decay	CLK4	protein_coding	0.00829417	0.0162832	0.0297266	0.121353	0.0553015	0.0643576	1	9.47698e-11	1	FALSE	-0.062236	0.105355	-0.126013
CLK4	CLK4-210	ENST00000522136.5	nonsense_mediated_decay	CLK4	protein_coding	0.0483008	0.0605352	0.0528199	0.120517	0.0871098	0.0946004	1	9.47698e-11	1	FALSE	-0.0468573	0.105355	-0.126013
CLK4	CLK4-211	ENST00000522556.1	nonsense_mediated_decay	CLK4	protein_coding	0.102056	0.140974	0.116869	0	0.0438336	0	1	9.47698e-11	1	FALSE	0.105355	0.105355	-0.126013
CLK4	CLK4-213	ENST00000523013.1	retained_intron	CLK4	protein_coding	0.105845	0.0902764	0.106984	0.0610788	0.0310822	0.0385535	1	9.47698e-11	1	FALSE	0.0574635	0.105355	-0.126013
CLOCK	CLOCK-201	ENST00000309964.8	protein_coding	CLOCK	protein_coding	0.324412	0.0882345	0.253551	0.125217	0.0387516	0	0	0.0343861	0.00783961	TRUE	0.16741	0.16741	-0.0542703
CLOCK	CLOCK-204	ENST00000479384.1	retained_intron	CLOCK	protein_coding	0.0326522	0.044558	0	0.0673772	0.0890993	0.0835447	1	0.0343861	1	FALSE	-0.0542703	0.16741	-0.0542703
CLUHP3	CLUHP3-201	ENST00000254109.9	processed_transcript	CLUHP3	transcribed_unprocessed_pseudogene	0.349823	0.166277	0.310608	0.434842	0.462343	0.370654	1	0.0081507	1	FALSE	-0.147044	0.177444	-0.147044
CLUHP3	CLUHP3-205	ENST00000532304.5	processed_transcript	CLUHP3	transcribed_unprocessed_pseudogene	0.107654	0.23399	0.190687	0	0	0	1	0.0081507	1	FALSE	0.177444	0.177444	-0.147044
CMAHP	CMAHP-203	ENST00000413898.2	processed_transcript	CMAHP	transcribed_unitary_pseudogene	0.434687	0	0	0.510353	0.291365	0.3241	0	0.0197996	0.00413793	TRUE	-0.230377		-0.230377
CMIP	CMIP-202	ENST00000537098.7	protein_coding	CMIP	protein_coding	0.613418	0.655397	0.54882	0.403254	0.390734	0.393054	1	0.00015843	0.908301	FALSE	0.210198	0.210198	-0.125157
CMIP	CMIP-209	ENST00000566513.5	protein_coding	CMIP	protein_coding	0	0	0	0.201924	0.114061	0.0594857	1	0.00015843	1	FALSE	-0.125157	0.210198	-0.125157
CMTR2	CMTR2-206	ENST00000565850.1	protein_coding	CMTR2	protein_coding	0.0571174	0.0715218	0.0275958	0	0	0	1	0.00256611	1	FALSE	0.0520783	0.0520783	-0.193182
CMTR2	CMTR2-207	ENST00000567610.1	protein_coding	CMTR2	protein_coding	0	0	0.138854	0.266325	0.247515	0.20456	1	0.00256611	0.00237086	TRUE	-0.193182	0.0520783	-0.193182
CNN3	CNN3-201	ENST00000370206.9	protein_coding	CNN3	protein_coding	0.674772	0.715776	0.625928	0.554531	0.558746	0.448886	1	0.0235055	1	FALSE	0.151437	0.151437	-0.138561
CNN3	CNN3-207	ENST00000545882.5	protein_coding	CNN3	protein_coding	0.1905	0.0422522	0.168082	0.274266	0.233167	0.309085	1	0.0235055	1	FALSE	-0.138561	0.151437	-0.138561
CNTD1	CNTD1-204	ENST00000588408.6	protein_coding	CNTD1	protein_coding	0.187426	0.167651	0.168507	0.117927	0.153507	0.111609	1	0.00708143	1	FALSE	0.046847	0.046847	-0.103842
CNTD1	CNTD1-206	ENST00000591559.5	processed_transcript	CNTD1	protein_coding	0.0449007	0.0782787	0.0242325	0.147776	0.177919	0.133241	1	0.00708143	1	FALSE	-0.103842	0.046847	-0.103842
CNTD1	CNTD1-207	ENST00000592166.5	nonsense_mediated_decay	CNTD1	protein_coding	0.283762	0.343518	0.303721	0.281344	0.252581	0.267209	1	0.00708143	1	FALSE	0.0432893	0.046847	-0.103842
CNTNAP4	CNTNAP4-204	ENST00000471618.5	retained_intron	CNTNAP4	protein_coding	0.190596	0.653673	0.210943	0.0754097	0	0.06546	1	0.00584439	1	FALSE	0.304781	0.304781	-0.218801
CNTNAP4	CNTNAP4-207	ENST00000611870.5	protein_coding	CNTNAP4	protein_coding	0.0805282	0	0.0591444	0.210593	0.280155	0.305327	1	0.00584439	1	FALSE	-0.218801	0.304781	-0.218801
CNTROB	CNTROB-203	ENST00000565740.5	protein_coding	CNTROB	protein_coding	0.133241	0.16137	0.161063	0.0931615	0.0998252	0.0975274	1	0.0274	1	FALSE	0.0550533	0.0550533	-0.0489139
CNTROB	CNTROB-207	ENST00000571632.5	nonsense_mediated_decay	CNTROB	protein_coding	0.0612272	0.0685298	0.0609424	0.0445816	0.0406281	0.0539935	1	0.0274	1	FALSE	0.0171654	0.0550533	-0.0489139
CNTROB	CNTROB-211	ENST00000576536.1	protein_coding	CNTROB	protein_coding	0.0712219	0.0718353	0.0473944	0.0875544	0.165634	0.0840048	1	0.0274	1	FALSE	-0.0489139	0.0550533	-0.0489139
COA1	COA1-201	ENST00000223336.10	protein_coding	COA1	protein_coding	0.122268	0.0742673	0.164472	0.0480474	0	0	1	4.92527e-07	1	FALSE	0.10432	0.10432	-0.0477845
COA1	COA1-207	ENST00000420441.1	nonsense_mediated_decay	COA1	protein_coding	0	0.0295426	0.0225095	0.0599245	0.0419868	0.0550536	1	4.92527e-07	1	FALSE	-0.0349709	0.10432	-0.0477845
COA1	COA1-210	ENST00000446330.6	nonsense_mediated_decay	COA1	protein_coding	0.0302976	0.0311172	0.0323109	0.0631428	0.0737829	0.0691391	1	4.92527e-07	1	FALSE	-0.0374464	0.10432	-0.0477845
COA1	COA1-213	ENST00000451651.5	nonsense_mediated_decay	COA1	protein_coding	0.0182965	0.0305011	0.0188806	0.0819215	0.0603019	0.0688082	1	4.92527e-07	1	FALSE	-0.0477845	0.10432	-0.0477845
COA5	COA5-201	ENST00000328709.8	protein_coding	COA5	protein_coding	0.344764	0.341223	0.332528	0.259065	0.32262	0.276841	1	0.00136971	1	FALSE	0.0533295	0.0599055	-0.0712203
COA5	COA5-203	ENST00000466848.1	processed_transcript	COA5	protein_coding	0.0418412	0.0828764	0.054999	0	0	0	1	0.00136971	1	FALSE	0.0599055	0.0599055	-0.0712203
COA5	COA5-205	ENST00000483527.5	processed_transcript	COA5	protein_coding	0.193794	0.153621	0.177529	0.210124	0.213906	0.314575	1	0.00136971	1	FALSE	-0.0712203	0.0599055	-0.0712203
COL22A1	COL22A1-201	ENST00000303045.11	protein_coding	COL22A1	protein_coding	0.353361	0.342316	0.494945	0.0954328	0.163182	0.171781	1	0.00961303	1	FALSE	0.253408	0.253408	-0.414589
COL22A1	COL22A1-202	ENST00000341807.8	processed_transcript	COL22A1	protein_coding	0.195958	0	0	0.509376	0.425463	0.504887	1	0.00961303	0.0285277	TRUE	-0.414589	0.253408	-0.414589
COL25A1	COL25A1-205	ENST00000505377.1	retained_intron	COL25A1	protein_coding	0.284705	0.272671	0.191644	0.176319	0.121589	0.0782009	1	0.00517708	1	FALSE	0.124304	0.124304	-0.161376
COL25A1	COL25A1-207	ENST00000512961.5	protein_coding	COL25A1	protein_coding	0	0	0.337831	0.293116	0.15517	0.373674	0	0.00517708	8.29829e-05	TRUE	-0.161376	0.124304	-0.161376
COL6A3	COL6A3-207	ENST00000433762.1	protein_coding	COL6A3	protein_coding	0.0865592	0.102986	0.0795589	0.0686548	0.0705108	0.0660969	1	0.0466497	1	FALSE	0.0212804	0.0960099	-0.0751387
COL6A3	COL6A3-209	ENST00000472056.5	protein_coding	COL6A3	protein_coding	0.324088	0.41489	0.39007	0.286722	0.299897	0.254399	1	0.0466497	1	FALSE	0.0960099	0.0960099	-0.0751387
COL6A3	COL6A3-211	ENST00000491233.1	protein_coding	COL6A3	protein_coding	0.0245842	0.0575007	0.0496262	0.0757131	0.0781915	0.071621	1	0.0466497	1	FALSE	-0.0312715	0.0960099	-0.0751387
COL6A3	COL6A3-212	ENST00000491769.1	retained_intron	COL6A3	protein_coding	0.183566	0.173171	0.174062	0.225695	0.276771	0.25375	1	0.0466497	1	FALSE	-0.0751387	0.0960099	-0.0751387
COL9A1	COL9A1-206	ENST00000470652.1	retained_intron	COL9A1	protein_coding	0	0	0	0.109894	0.0851478	0.13043	1	1.01929e-10	1	FALSE	-0.108491	0.395226	-0.180819
COL9A1	COL9A1-207	ENST00000486080.5	processed_transcript	COL9A1	protein_coding	0.713313	0.740657	0.743471	0.364004	0.285944	0.361816	1	1.01929e-10	1.25278e-05	TRUE	0.395226	0.395226	-0.180819
COL9A1	COL9A1-208	ENST00000489611.5	processed_transcript	COL9A1	protein_coding	0	0.0164732	0	0.068341	0.04289	0.0692067	1	1.01929e-10	1	FALSE	-0.0546548	0.395226	-0.180819
COL9A1	COL9A1-209	ENST00000489861.2	retained_intron	COL9A1	protein_coding	0	0	0	0.101009	0.332359	0.109089	1	1.01929e-10	1	FALSE	-0.180819	0.395226	-0.180819
COMMD4	COMMD4-203	ENST00000480484.5	nonsense_mediated_decay	COMMD4	protein_coding	0.0845682	0.0709272	0.0767542	0.0532685	0.0654424	0.0513759	1	0.0303238	1	FALSE	0.0207209	0.0207209
COP1	COP1-203	ENST00000367667.5	nonsense_mediated_decay	COP1	protein_coding	0.0923513	0.0561479	0.112273	0.130073	0.149489	0.158676	1	0.0394022	1	FALSE	-0.0591552		-0.0696428
COP1	COP1-210	ENST00000498306.5	protein_coding	COP1	protein_coding	0.0225971	0.0144488	0	0.0786221	0.0674812	0.0998711	1	0.0394022	1	FALSE	-0.0696428		-0.0696428
COPRS	COPRS-201	ENST00000302362.11	protein_coding	COPRS	protein_coding	0.375258	0.526033	0.393996	0.257724	0.249775	0.204009	1	0.0110939	0	TRUE	0.194593	0.194593	-0.194593
COPRS	COPRS-202	ENST00000378634.6	protein_coding	COPRS	protein_coding	0.624742	0.473967	0.606004	0.742276	0.750225	0.795991	1	0.0110939	0	TRUE	-0.194593	0.194593	-0.194593
COPS5	COPS5-201	ENST00000357849.9	protein_coding	COPS5	protein_coding	0.616711	0.665836	0.620537	0.525593	0.578931	0.482799	1	0.00178387	1	FALSE	0.105254	0.105254	-0.089844
COPS5	COPS5-202	ENST00000517406.1	nonsense_mediated_decay	COPS5	protein_coding	0.058111	0.030009	0.0519585	0.101425	0.0626323	0.0848741	1	0.00178387	1	FALSE	-0.0362843	0.105254	-0.089844
COPS5	COPS5-207	ENST00000518768.1	processed_transcript	COPS5	protein_coding	0.0339657	0	0.0257496	0.112438	0.0736202	0.14319	1	0.00178387	1	FALSE	-0.089844	0.105254	-0.089844
COPS5	COPS5-210	ENST00000521386.5	retained_intron	COPS5	protein_coding	0.171794	0.167453	0.113013	0.0763113	0.0918803	0.087136	1	0.00178387	1	FALSE	0.0656438	0.105254	-0.089844
COPS5	COPS5-212	ENST00000523086.5	processed_transcript	COPS5	protein_coding	0.0910841	0.04571	0.120087	0.121627	0.135422	0.121769	1	0.00178387	1	FALSE	-0.0406454	0.105254	-0.089844
COPS6	COPS6-204	ENST00000426712.1	nonsense_mediated_decay	COPS6	protein_coding	0.21928	0.140909	0.0987004	0.0844972	0	0	1	0.00039164	1	FALSE	0.124797	0.124797	-0.0226174
COPS6	COPS6-205	ENST00000465027.1	retained_intron	COPS6	protein_coding	0.127924	0.121623	0.119165	0.13741	0.151896	0.147259	1	0.00039164	1	FALSE	-0.0226174	0.124797	-0.0226174
COQ10A	COQ10A-202	ENST00000433805.6	protein_coding	COQ10A	protein_coding	0.303959	0.396646	0.315466	0.411878	0	0	0	0.00123514	0.0350225	TRUE	0.201397	0.201397
COQ10A	COQ10A-209	ENST00000551911.5	retained_intron	COQ10A	protein_coding	0.0993567	0.107374	0.0472516	0.0327009	0	0	1	0.00123514	1	FALSE	0.0737604	0.201397
COQ7	COQ7-201	ENST00000321998.10	protein_coding	COQ7	protein_coding	0.249936	0.201438	0.222367	0.143167	0.148605	0.170517	1	0.000420852	1	FALSE	0.0704841	0.0704841	-0.141258
COQ7	COQ7-202	ENST00000544894.6	protein_coding	COQ7	protein_coding	0	0.0940282	0.0837569	0.255994	0.144681	0.200884	1	0.000420852	1	FALSE	-0.141258	0.0704841	-0.141258
COQ7	COQ7-205	ENST00000566049.5	nonsense_mediated_decay	COQ7	protein_coding	0.0405642	0.054109	0.083568	0	0	0	1	0.000420852	1	FALSE	0.0594137	0.0704841	-0.141258
CORO7	CORO7-210	ENST00000572026.5	processed_transcript	CORO7	protein_coding	0.0846359	0.0799461	0.0676953	0.115987	0.109845	0.105108	1	0.00293483	1	FALSE	-0.0328877		-0.047211
CORO7	CORO7-213	ENST00000572140.1	processed_transcript	CORO7	protein_coding	0.0352462	0.0217035	0.0180054	0.0758474	0.0463635	0.066244	1	0.00293483	1	FALSE	-0.0378333		-0.047211
CORO7	CORO7-219	ENST00000573165.1	protein_coding	CORO7	protein_coding	0.0416435	0.0210827	0.0757147	0.10524	0.084363	0.0904713	1	0.00293483	1	FALSE	-0.047211		-0.047211
COX11	COX11-204	ENST00000572558.5	nonsense_mediated_decay	COX11	protein_coding	0.014754	0.0158365	0	0.0706497	0.0457277	0.11892	1	0.0146475	1	FALSE	-0.0682356	0.118914	-0.0682356
COX11	COX11-207	ENST00000574989.1	processed_transcript	COX11	protein_coding	0.275709	0.367835	0.336876	0.193142	0.225226	0.20531	1	0.0146475	1	FALSE	0.118914	0.118914	-0.0682356
COX4I1	COX4I1-201	ENST00000253452.8	protein_coding	COX4I1	protein_coding	0.802174	0.829652	0.885329	0.793416	0.690124	0.762017	1	0.0497862	1	FALSE	0.0905325	0.0905325	-0.0483808
COX4I1	COX4I1-203	ENST00000562336.5	protein_coding	COX4I1	protein_coding	0.00754455	0.0271175	0	0.0486887	0.0687663	0.0623495	1	0.0497862	1	FALSE	-0.0483808	0.0905325	-0.0483808
COX4I1	COX4I1-218	ENST00000570123.5	processed_transcript	COX4I1	protein_coding	0.0639155	0.0509713	0.063384	0.0735658	0.122838	0.0782126	1	0.0497862	1	FALSE	-0.0321152	0.0905325	-0.0483808
COX5A	COX5A-201	ENST00000322347.11	protein_coding	COX5A	protein_coding	0.22018	0.100075	0.100025	0.0568658	0.0987954	0.0603654	1	0.0302532	1	FALSE	0.0680847	0.111849	-0.158018
COX5A	COX5A-203	ENST00000564811.1	protein_coding	COX5A	protein_coding	0.09823	0.24879	0.162783	0.279913	0.361567	0.342378	1	0.0302532	0.0579456	FALSE	-0.158018	0.111849	-0.158018
COX5A	COX5A-206	ENST00000568783.5	protein_coding	COX5A	protein_coding	0.224586	0.0956624	0.208418	0.0800404	0.0441374	0.0689413	1	0.0302532	1	FALSE	0.111849	0.111849	-0.158018
COX7A2	COX7A2-204	ENST00000459637.2	nonsense_mediated_decay	COX7A2	protein_coding	0.254763	0.244835	0.250716	0.0935575	0.137122	0.113791	1	0.000429734	1	FALSE	0.135281	0.135281	-0.172312
COX7A2	COX7A2-205	ENST00000460985.1	protein_coding	COX7A2	protein_coding	0.222587	0.165304	0.0679547	0.339955	0.316461	0.316365	1	0.000429734	0.000189669	TRUE	-0.172312	0.135281	-0.172312
CPA1	CPA1-201	ENST00000011292.8	protein_coding	CPA1	protein_coding	0	0	0	0.755467	0.434856	0.549297	1	1.38055e-05	1	FALSE	-0.579873	0.673174	-0.579873
CPA1	CPA1-207	ENST00000484324.1	protein_coding	CPA1	protein_coding	0.549957	0.584204	0.885359	0	0	0	1	1.38055e-05	1	FALSE	0.673174	0.673174	-0.579873
CPA6	CPA6-204	ENST00000638254.1	nonsense_mediated_decay	CPA6	protein_coding	0.259772	1	0.516137	0.055153	0	0	1	0.00763214	0.0322252	TRUE	0.573585	0.573585	-0.354453
CPA6	CPA6-206	ENST00000639508.1	processed_transcript	CPA6	protein_coding	0	0	0	0.204425	0.375911	0.483023	1	0.00763214	1	FALSE	-0.354453	0.573585	-0.354453
CPD	CPD-201	ENST00000225719.9	protein_coding	CPD	protein_coding	0.404882	0.369518	0.442209	0.24781	0.278054	0.214812	1	0.0148222	1	FALSE	0.158644	0.158644	-0.143035
CPD	CPD-202	ENST00000543464.6	protein_coding	CPD	protein_coding	0.319188	0.205836	0.301343	0.405815	0.345836	0.330839	1	0.0148222	1	FALSE	-0.0853745	0.158644	-0.143035
CPD	CPD-204	ENST00000580396.1	retained_intron	CPD	protein_coding	0.107097	0.132497	0.166999	0.0769716	0.0949262	0.0849543	1	0.0148222	1	FALSE	0.0499138	0.158644	-0.143035
CPD	CPD-206	ENST00000583275.1	retained_intron	CPD	protein_coding	0.131261	0.20493	0.0239127	0.224758	0.242831	0.321622	1	0.0148222	0.0150714	TRUE	-0.143035	0.158644	-0.143035
CPED1	CPED1-203	ENST00000423795.5	protein_coding	CPED1	protein_coding	0.0629617	0.102014	0.0635579	0.170703	0.22293	0.148968	1	0.026272	1	FALSE	-0.104689	0.0532808	-0.104689
CPED1	CPED1-209	ENST00000520801.5	nonsense_mediated_decay	CPED1	protein_coding	0.063318	0.0301601	0.0663644	0	0	0	1	0.026272	1	FALSE	0.0532808	0.0532808	-0.104689
CPLANE1	CPLANE1-203	ENST00000505121.1	retained_intron	CPLANE1	protein_coding	0.0649171	0.103075	0.075377	0.0524262	0.0306572	0.0129578	1	1.20154e-08	1	FALSE	0.0491094	0.0491094	-0.0622378
CPLANE1	CPLANE1-211	ENST00000511781.1	retained_intron	CPLANE1	protein_coding	0	0	0	0.0305745	0.087197	0.0689418	1	1.20154e-08	1	FALSE	-0.0622378	0.0491094	-0.0622378
CPPED1	CPPED1-203	ENST00000433677.6	protein_coding	CPPED1	protein_coding	0.326195	0.250194	0.398238	0.234136	0.126989	0.102009	1	0.0199921	0.0376289	TRUE	0.170498	0.170498	-0.174971
CPPED1	CPPED1-204	ENST00000539677.1	retained_intron	CPPED1	protein_coding	0.121119	0.280265	0.133776	0.299367	0.394381	0.366326	1	0.0199921	0.0343561	TRUE	-0.174971	0.170498	-0.174971
CPS1	CPS1-205	ENST00000470791.1	retained_intron	CPS1	protein_coding	0	0.0382283	0	0.0635618	0.053196	0.0867408	1	0.00244603	1	FALSE	-0.0550901	0.144959	-0.155744
CPS1	CPS1-206	ENST00000479988.1	retained_intron	CPS1	protein_coding	0.380146	0.375372	0.287163	0.177749	0.20249	0.227566	1	0.00244603	1	FALSE	0.144959	0.144959	-0.155744
CPS1	CPS1-216	ENST00000674074.1	processed_transcript	CPS1	protein_coding	0.138707	0	0.122088	0.201647	0.324019	0.202361	1	0.00244603	0.00582843	TRUE	-0.155744	0.144959	-0.155744
CREB1	CREB1-202	ENST00000414681.1	protein_coding	CREB1	protein_coding	0.130588	0.112684	0.0793331	0.0639677	0.0769849	0.0699122	1	0.000639763	1	FALSE	0.0372468	0.157841	-0.0675605
CREB1	CREB1-206	ENST00000432329.6	protein_coding	CREB1	protein_coding	0.289402	0.306365	0.275726	0.140496	0.148387	0.109086	1	0.000639763	1	FALSE	0.157841	0.157841	-0.0675605
CREB1	CREB1-214	ENST00000464407.1	retained_intron	CREB1	protein_coding	0.0721125	0.118755	0.0971347	0.0522527	0.0114988	0.0545143	1	0.000639763	1	FALSE	0.056579	0.157841	-0.0675605
CREB1	CREB1-217	ENST00000494983.1	processed_transcript	CREB1	protein_coding	0.0176572	0	0	0.108104	0.077721	0.0345136	1	0.000639763	1	FALSE	-0.0675605	0.157841	-0.0675605
CRKL	CRKL-201	ENST00000354336.8	protein_coding	CRKL	protein_coding	1	1	0.989387	0.964673	0.932164	0.822414	1	0.0122391	0	TRUE	0.0900454	0.0900454	-0.0900454
CRKL	CRKL-202	ENST00000411769.1	nonsense_mediated_decay	CRKL	protein_coding	0	0	0.0106126	0.0353268	0.0678357	0.177586	1	0.0122391	0	TRUE	-0.0900454	0.0900454	-0.0900454
CRNDE	CRNDE-204	ENST00000558031.6	lncRNA	CRNDE	lncRNA	0.413439	0.163573	0.210845	0.120352	0.128713	0.107292	1	0.00458338	0.923228	FALSE	0.143834	0.143834	-0.100162
CRNDE	CRNDE-209	ENST00000560208.1	lncRNA	CRNDE	lncRNA	0.16009	0.146347	0.10144	0.0823635	0.0904825	0.0949055	1	0.00458338	1	FALSE	0.0467082	0.143834	-0.100162
CRNDE	CRNDE-215	ENST00000654070.1	lncRNA	CRNDE	lncRNA	0.0430483	0	0.0251915	0.129738	0.107743	0.131245	1	0.00458338	1	FALSE	-0.100162	0.143834	-0.100162
CRPPA	CRPPA-202	ENST00000407010.7	protein_coding	CRPPA	protein_coding	0.528333	0.512644	0.512558	0.375964	0.412159	0.370844	1	4.82741e-06	1	FALSE	0.131523	0.131523	-0.201176
CRPPA	CRPPA-204	ENST00000674759.1	protein_coding	CRPPA	protein_coding	0	0	0	0.158479	0.273973	0.171076	1	4.82741e-06	1	FALSE	-0.201176	0.131523	-0.201176
CRPPA	CRPPA-206	ENST00000676325.1	protein_coding	CRPPA	protein_coding	0.0741285	0.0930185	0.0936115	0.0560282	0.0263342	0.0494024	1	4.82741e-06	1	FALSE	0.0429979	0.131523	-0.201176
CRYM	CRYM-202	ENST00000543948.5	protein_coding	CRYM	protein_coding	0	0	0	0.0959168	0.031907	0.505818	1	0.0109827	1	FALSE	-0.211214		-0.211214
CRYM	CRYM-205	ENST00000571666.1	retained_intron	CRYM	protein_coding	0.0644077	0.0343765	0.0529296	0.0885773	0.080084	0.0725241	1	0.0109827	1	FALSE	-0.0298239		-0.211214
CSDE1	CSDE1-201	ENST00000261443.9	protein_coding	CSDE1	protein_coding	0.166398	0.0715493	0.0769251	0	0.0576714	0	1	0.00186184	1	FALSE	0.0857337	0.0857337
CSMD3	CSMD3-205	ENST00000462254.1	retained_intron	CSMD3	protein_coding	0.318082	0.432514	0.274601	0	0.282077	0.149436	0	1.88851e-06	0.00291978	TRUE	0.197895	0.197895	-0.190834
CSMD3	CSMD3-209	ENST00000519485.1	processed_transcript	CSMD3	protein_coding	0	0	0	0.196243	0.160097	0.216162	1	1.88851e-06	1	FALSE	-0.190834	0.197895	-0.190834
CSNK1D	CSNK1D-202	ENST00000314028.10	protein_coding	CSNK1D	protein_coding	0.209374	0.228475	0.220247	0.168934	0.205556	0.197536	1	0.0190176	1	FALSE	0.0286902	0.0286902	-0.0637708
CSNK1D	CSNK1D-204	ENST00000398519.9	protein_coding	CSNK1D	protein_coding	0.0339356	0.00636451	0.0227681	0.126559	0.059428	0.068394	1	0.0190176	1	FALSE	-0.0637708	0.0286902	-0.0637708
CSNK1D	CSNK1D-206	ENST00000577578.5	processed_transcript	CSNK1D	protein_coding	0.0477497	0.0302348	0.0402216	0.0775792	0.0500493	0.0931247	1	0.0190176	1	FALSE	-0.0341824	0.0286902	-0.0637708
CSNK1D	CSNK1D-222	ENST00000584377.5	retained_intron	CSNK1D	protein_coding	0.0786639	0.0864539	0.0796395	0.0515047	0.0658321	0.0634389	1	0.0190176	1	FALSE	0.0213272	0.0286902	-0.0637708
CSNK1D	CSNK1D-225	ENST00000584913.1	processed_transcript	CSNK1D	protein_coding	0.0766012	0.0581035	0.0642374	0.0543553	0.0467564	0.0473419	1	0.0190176	1	FALSE	0.0168295	0.0286902	-0.0637708
CSNK1G1	CSNK1G1-201	ENST00000303052.13	protein_coding	CSNK1G1	protein_coding	0.355472	0.229993	0.243356	0.14509	0.153369	0.171062	1	0.00484266	1	FALSE	0.119767	0.119767	-0.161521
CSNK1G1	CSNK1G1-204	ENST00000606793.3	protein_coding	CSNK1G1	protein_coding	0.0352708	0	0.0579619	0.219449	0.19021	0.168138	1	0.00484266	1	FALSE	-0.161521	0.119767	-0.161521
CSNK1G1	CSNK1G1-207	ENST00000634654.1	protein_coding	CSNK1G1	protein_coding	0.0974697	0.0364855	0.0747696	0.0216093	0.0206626	0.0343543	1	0.00484266	1	FALSE	0.0440329	0.119767	-0.161521
CSNK1G1	CSNK1G1-208	ENST00000634722.1	protein_coding	CSNK1G1	protein_coding	0.192619	0.215463	0.163791	0.13461	0.0982825	0.12403	1	0.00484266	1	FALSE	0.0716502	0.119767	-0.161521
CSNK2B	CSNK2B-203	ENST00000375882.7	protein_coding	CSNK2B	protein_coding	0.39174	0.616366	0.582112	0.309351	0.352849	0.343574	1	0.00533785	0.0082874	TRUE	0.194815	0.194815	-0.231564
CSNK2B	CSNK2B-204	ENST00000375885.8	protein_coding	CSNK2B	protein_coding	0.457336	0.194772	0.283822	0.589281	0.522986	0.518355	1	0.00533785	0.00020083	TRUE	-0.231564	0.194815	-0.231564
CSNK2B	CSNK2B-206	ENST00000468255.5	retained_intron	CSNK2B	protein_coding	0.0806153	0.0947675	0.0790306	0.0567952	0.0663914	0.0758167	1	0.00533785	1	FALSE	0.01847	0.194815	-0.231564
CSRNP2	CSRNP2-202	ENST00000546935.5	protein_coding	CSRNP2	protein_coding	0	0.0567738	0	0.0782707	0.0794874	0.0907874	1	0.0146137	1	FALSE	-0.0639239	0.0477451	-0.0639239
CSRNP2	CSRNP2-205	ENST00000550461.1	processed_transcript	CSRNP2	protein_coding	0.133742	0.133763	0.121684	0.091741	0.0597676	0.0944457	1	0.0146137	1	FALSE	0.0477451	0.0477451	-0.0639239
CT69	CT69-207	ENST00000659858.1	lncRNA	CT69	lncRNA	0	0	0	0.173858	0.118903	0.431233	1	0.0255255	1	FALSE	-0.241331		-0.241331
CTF1	CTF1-201	ENST00000279804.3	protein_coding	CTF1	protein_coding	0.74563	1	1	0	0.360815	0	1	3.57252e-05	0	TRUE	0.794938	0.794938	-0.794938
CTF1	CTF1-202	ENST00000395019.3	protein_coding	CTF1	protein_coding	0.25437	0	0	1	0.639185	1	1	3.57252e-05	0	TRUE	-0.794938	0.794938	-0.794938
CTNNA2	CTNNA2-206	ENST00000409971.6	protein_coding	CTNNA2	protein_coding	0.0496697	0.195205	0.0617296	0.0454044	0.0417661	0.0207577	1	0.00678648	1	FALSE	0.0662256	0.237817	-0.0629544
CTNNA2	CTNNA2-213	ENST00000496251.5	processed_transcript	CTNNA2	protein_coding	0	0	0.0132919	0.0751292	0.0583532	0.0686725	1	0.00678648	1	FALSE	-0.0629544	0.237817	-0.0629544
CTNNA2	CTNNA2-214	ENST00000496558.5	protein_coding	CTNNA2	protein_coding	0.592678	0.553363	0.485513	0.22954	0.374155	0.314407	1	0.00678648	0.543046	FALSE	0.237817	0.237817	-0.0629544
CTPS2	CTPS2-204	ENST00000455276.1	protein_coding	CTPS2	protein_coding	0.122161	0.107758	0.148554	0	0	0.0552501	1	0.0244463	1	FALSE	0.107741	0.107741	-0.234023
CTPS2	CTPS2-205	ENST00000483053.1	processed_transcript	CTPS2	protein_coding	0	0.179481	0.230533	0.311175	0.381945	0.418965	1	0.0244463	0.0850789	FALSE	-0.234023	0.107741	-0.234023
CTSB	CTSB-202	ENST00000353047.11	protein_coding	CTSB	protein_coding	0.444417	0.44596	0.409452	0.33043	0.406433	0.405917	1	0.0243203	1	FALSE	0.0523497	0.0523497	-0.0743853
CTSB	CTSB-235	ENST00000676843.1	protein_coding	CTSB	protein_coding	0	0.0378937	0.0907881	0.11465	0.127317	0.10987	1	0.0243203	1	FALSE	-0.0743853	0.0523497	-0.0743853
CTSB	CTSB-252	ENST00000678242.1	protein_coding	CTSB	protein_coding	0.0832147	0	0.0601446	0.140218	0.105804	0.0938304	1	0.0243203	1	FALSE	-0.0654975	0.0523497	-0.0743853
CTSL	CTSL-202	ENST00000342020.6	protein_coding	CTSL	protein_coding	0.179977	0.263842	0.260099	0.133221	0.172099	0.175503	1	0.000585926	1	FALSE	0.074365	0.074365	-0.127873
CTSL	CTSL-214	ENST00000676946.1	protein_coding	CTSL	protein_coding	0.296812	0	0	0.231296	0.239613	0.209523	0	0.000585926	9.59865e-06	TRUE	-0.127873	0.074365	-0.127873
CUL4B	CUL4B-204	ENST00000404115.7	protein_coding	CUL4B	protein_coding	0.0661336	0.00277504	0.168402	0.222079	0.196344	0.215211	1	0.00100219	1	FALSE	-0.132108	0.112996	-0.132108
CUL4B	CUL4B-210	ENST00000674137.10	protein_coding	CUL4B	protein_coding	0.152619	0.120378	0.145157	0.0374747	0.0416892	0	1	0.00100219	1	FALSE	0.112996	0.112996	-0.132108
CUL9	CUL9-201	ENST00000252050.9	protein_coding	CUL9	protein_coding	0.203441	0.229575	0.234655	0.17382	0.180693	0.194404	1	0.00251531	1	FALSE	0.0395848	0.0551803	-0.147843
CUL9	CUL9-206	ENST00000503766.5	retained_intron	CUL9	protein_coding	0.0422622	0.0355234	0.0496522	0.0868739	0.0861414	0.0920283	1	0.00251531	1	FALSE	-0.0458686	0.0551803	-0.147843
CUL9	CUL9-207	ENST00000504485.5	retained_intron	CUL9	protein_coding	0.0605586	0.0640481	0.0961695	0.00778157	0.0303564	0.0170975	1	0.00251531	1	FALSE	0.0551803	0.0551803	-0.147843
CUL9	CUL9-208	ENST00000504647.1	retained_intron	CUL9	protein_coding	0.204056	0.0540854	0	0.254993	0.262596	0.184081	0	0.00251531	3.54127e-05	TRUE	-0.147843	0.0551803	-0.147843
CWC27	CWC27-201	ENST00000381070.8	protein_coding	CWC27	protein_coding	0.666826	0.619726	0.668204	0.356699	0.433483	0.329342	1	1.55586e-05	0.0023152	TRUE	0.278411	0.278411	-0.176427
CWC27	CWC27-202	ENST00000485990.1	processed_transcript	CWC27	protein_coding	0	0	0.0261838	0.134991	0.0829278	0.152648	1	1.55586e-05	1	FALSE	-0.114794	0.278411	-0.176427
CWC27	CWC27-204	ENST00000508024.1	protein_coding	CWC27	protein_coding	0.115433	0.149172	0.134412	0.0682894	0.113784	0.0763035	1	1.55586e-05	1	FALSE	0.0468798	0.278411	-0.176427
CWC27	CWC27-205	ENST00000545000.1	processed_transcript	CWC27	protein_coding	0.161041	0.0247218	0.118739	0.318639	0.218533	0.29661	1	1.55586e-05	0.0160341	TRUE	-0.176427	0.278411	-0.176427
CXCL16	CXCL16-201	ENST00000293778.12	protein_coding	CXCL16	protein_coding	0.433648	0.828364	0.697378	0.251021	0.322235	0.315993	1	0.00562746	0	TRUE	0.356714	0.356714	-0.356714
CXCL16	CXCL16-203	ENST00000574412.6	protein_coding	CXCL16	protein_coding	0.566352	0.171636	0.302622	0.748979	0.677765	0.684007	1	0.00562746	0	TRUE	-0.356714	0.356714	-0.356714
CYB5R4	CYB5R4-201	ENST00000369679.4	protein_coding	CYB5R4	protein_coding	0.184095	0.166906	0.162052	0.253995	0.27154	0.309638	1	0.000193947	1	FALSE	-0.107373	0.343935	-0.236561
CYB5R4	CYB5R4-202	ENST00000369681.10	protein_coding	CYB5R4	protein_coding	0.662829	0.772436	0.63244	0.314724	0.365909	0.355268	1	0.000193947	1.16476e-05	TRUE	0.343935	0.343935	-0.236561
CYB5R4	CYB5R4-203	ENST00000479164.1	processed_transcript	CYB5R4	protein_coding	0.153076	0.0606583	0.205508	0.431281	0.362551	0.335095	1	0.000193947	0.000990506	TRUE	-0.236561	0.343935	-0.236561
CYHR1	CYHR1-205	ENST00000524623.1	retained_intron	CYHR1	protein_coding	0.085557	0.0494033	0.0981677	0.025006	0.0316647	0.0271204	1	0.00596012	1	FALSE	0.049779	0.049779	-0.123834
CYHR1	CYHR1-207	ENST00000528558.1	retained_intron	CYHR1	protein_coding	0	0.0611019	0.0873293	0.113817	0.19389	0.212225	1	0.00596012	1	FALSE	-0.123834	0.049779	-0.123834
CYHR1	CYHR1-211	ENST00000533173.1	retained_intron	CYHR1	protein_coding	0.171053	0.168381	0.141602	0.126257	0.105658	0.129672	1	0.00596012	1	FALSE	0.0398165	0.049779	-0.123834
CYP27C1	CYP27C1-201	ENST00000335247.11	protein_coding	CYP27C1	protein_coding	0.850411	0.507721	0	0.839301	1	0.909804	0	0.0480653	0	TRUE	-0.463658	0.463658	-0.463658
CYP27C1	CYP27C1-203	ENST00000664447.2	protein_coding	CYP27C1	protein_coding	0.149589	0.492279	1	0.160699	0	0.0901958	0	0.0480653	0	TRUE	0.463658	0.463658	-0.463658
CYP2R1	CYP2R1-203	ENST00000526276.5	processed_transcript	CYP2R1	protein_coding	0.0274252	0	0	0.0845741	0.0288358	0.089445	1	3.82519e-09	1	FALSE	-0.0584766		-0.196843
CYP2R1	CYP2R1-206	ENST00000530609.5	nonsense_mediated_decay	CYP2R1	protein_coding	0	0	0	0.198416	0.190141	0.20197	1	3.82519e-09	1	FALSE	-0.196843		-0.196843
CYP4F3	CYP4F3-201	ENST00000221307.13	protein_coding	CYP4F3	protein_coding	0.477893	0.580696	0.566277	0.827269	1	1	1	0.00250343	0.00847264	TRUE	-0.400801	0.42534	-0.400801
CYP4F3	CYP4F3-209	ENST00000609670.1	retained_intron	CYP4F3	protein_coding	0.422991	0.419304	0.433723	0	0	0	1	0.00250343	1	FALSE	0.42534	0.42534	-0.400801
CYSTM1	CYSTM1-201	ENST00000261811.6	protein_coding	CYSTM1	protein_coding	0.647336	0.671482	0.655418	0.397399	0.50682	0.4292	1	0.0134479	0.0150868	TRUE	0.213606	0.213606	-0.238627
CYSTM1	CYSTM1-205	ENST00000644078.1	protein_coding	CYSTM1	protein_coding	0.257348	0.153382	0.254526	0.525884	0.383222	0.472031	1	0.0134479	0.00154504	TRUE	-0.238627	0.213606	-0.238627
D2HGDH	D2HGDH-202	ENST00000400769.6	nonsense_mediated_decay	D2HGDH	protein_coding	0	0	0	0.0506299	0.120975	0.0532089	1	0.00147011	1	FALSE	-0.0749381	0.164328	-0.0749381
D2HGDH	D2HGDH-204	ENST00000417686.1	protein_coding	D2HGDH	protein_coding	0.235006	0.2047	0.274985	0.106312	0	0.115394	1	0.00147011	0.00457648	TRUE	0.164328	0.164328	-0.0749381
D2HGDH	D2HGDH-212	ENST00000468064.5	retained_intron	D2HGDH	protein_coding	0.0672333	0.0859575	0.0258474	0.126133	0.0969628	0.0943182	1	0.00147011	1	FALSE	-0.0461253	0.164328	-0.0749381
DBI	DBI-201	ENST00000311521.8	protein_coding	DBI	protein_coding	0.131135	0.0812764	0.044234	0.189988	0.292455	0.194355	1	0.0398205	1	FALSE	-0.140051	0.182182	-0.140051
DBI	DBI-202	ENST00000355857.7	protein_coding	DBI	protein_coding	0.687738	0.823867	0.797246	0.573554	0.510242	0.678509	1	0.0398205	0.0339745	TRUE	0.182182	0.182182	-0.140051
DBN1	DBN1-207	ENST00000477391.6	protein_coding	DBN1	protein_coding	0.0369061	0.190742	0	0.177889	0.205235	0.294055	0	0.0174565	0.00269319	TRUE	-0.149844	0.0563759	-0.149844
DBN1	DBN1-208	ENST00000505550.1	retained_intron	DBN1	protein_coding	0.109587	0.126763	0.0930955	0.0468142	0.078744	0.03476	1	0.0174565	1	FALSE	0.0563759	0.0563759	-0.149844
DCAF10	DCAF10-202	ENST00000377724.8	protein_coding	DCAF10	protein_coding	0.431731	0.586756	0.589866	0.335132	0.334925	0.41131	1	5.52011e-06	0.508626	FALSE	0.175662	0.175662	-0.224061
DCAF10	DCAF10-203	ENST00000461549.1	processed_transcript	DCAF10	protein_coding	0.242107	0.267353	0.318652	0.207433	0.190948	0.21163	1	5.52011e-06	1	FALSE	0.0727002	0.175662	-0.224061
DCAF10	DCAF10-204	ENST00000478453.1	processed_transcript	DCAF10	protein_coding	0.208308	0	0	0.273707	0.337828	0.268954	1	5.52011e-06	2.18647e-08	TRUE	-0.224061	0.175662	-0.224061
DCAF12	DCAF12-202	ENST00000396990.6	protein_coding	DCAF12	protein_coding	0	0	0	0.0855032	0.00577845	0.0688318	1	0.0141714	1	FALSE	-0.0533711		-0.0579667
DCAF12	DCAF12-203	ENST00000450964.1	protein_coding	DCAF12	protein_coding	0.0107076	0.0388186	0.0156264	0.0819972	0.0633594	0.0936963	1	0.0141714	1	FALSE	-0.0579667		-0.0579667
DCAF13	DCAF13-206	ENST00000521999.5	protein_coding	DCAF13	protein_coding	0.0110742	0.0523653	0.0755325	0	0	0	1	0.0141714	1	FALSE	0.046324	0.046324
DCAF5	DCAF5-201	ENST00000341516.10	protein_coding	DCAF5	protein_coding	0.339812	0.293265	0.319067	0.241991	0.251187	0.219794	1	2.27717e-05	1	FALSE	0.0797242	0.106462	-0.227229
DCAF5	DCAF5-202	ENST00000389997.10	protein_coding	DCAF5	protein_coding	0.092681	0.0814403	0.0763571	0.0712531	0.0736095	0.0638565	1	2.27717e-05	1	FALSE	0.0139197	0.106462	-0.227229
DCAF5	DCAF5-205	ENST00000554215.5	protein_coding	DCAF5	protein_coding	0.0941642	0.229394	0.209017	0.0793738	0.0763649	0.0574506	1	2.27717e-05	1	FALSE	0.106462	0.106462	-0.227229
DCAF5	DCAF5-206	ENST00000554681.1	protein_coding	DCAF5	protein_coding	0.0631502	0.0557117	0.0504723	0.0421313	0.0463651	0.0472935	1	2.27717e-05	1	FALSE	0.0111815	0.106462	-0.227229
DCAF5	DCAF5-209	ENST00000557386.5	protein_coding	DCAF5	protein_coding	0.319621	0.17615	0.209378	0.467771	0.459271	0.459793	1	2.27717e-05	1.41093e-07	TRUE	-0.227229	0.106462	-0.227229
DCAF6	DCAF6-203	ENST00000367843.7	protein_coding	DCAF6	protein_coding	0.229337	0.178401	0.215843	0.340595	0.349253	0.33773	1	0.00486628	1	FALSE	-0.134666	0.0576329	-0.134666
DCAF6	DCAF6-207	ENST00000460432.1	processed_transcript	DCAF6	protein_coding	0.17888	0.159218	0.158126	0.0939064	0.117548	0.115925	1	0.00486628	1	FALSE	0.0562814	0.0576329	-0.134666
DCAF6	DCAF6-211	ENST00000489398.1	retained_intron	DCAF6	protein_coding	0.144948	0.137338	0.0784832	0.0658923	0.0479164	0.0740621	1	0.00486628	1	FALSE	0.0576329	0.0576329	-0.134666
DCAF7	DCAF7-202	ENST00000431926.6	nonsense_mediated_decay	DCAF7	protein_coding	0.397709	0.177264	0.244544	0.549215	0.488814	0.484847	1	0.0359573	0.00544399	TRUE	-0.234453	0.202554	-0.234453
DCAF7	DCAF7-205	ENST00000614556.5	protein_coding	DCAF7	protein_coding	0.563676	0.705442	0.594202	0.392226	0.42151	0.441922	1	0.0359573	0.0508072	FALSE	0.202554	0.202554	-0.234453
DCTN2	DCTN2-209	ENST00000548249.6	protein_coding	DCTN2	protein_coding	0	0	0	0.0732929	0.12477	0.0844566	1	0.0141604	1	FALSE	-0.094173	0.0309317	-0.094173
DCTN2	DCTN2-232	ENST00000678990.1	retained_intron	DCTN2	protein_coding	0.0777103	0.106308	0.0895243	0.0622602	0.0598066	0.0586805	1	0.0141604	1	FALSE	0.0309317	0.0309317	-0.094173
DDOST	DDOST-201	ENST00000415136.6	protein_coding	DDOST	protein_coding	0.440567	0.429537	0.576345	0.301274	0.330599	0.261644	1	8.9149e-05	0.177933	FALSE	0.184311	0.184311	-0.13586
DDOST	DDOST-202	ENST00000464364.1	protein_coding	DDOST	protein_coding	0.0434932	0	0	0.168726	0.0963286	0.186018	1	8.9149e-05	1	FALSE	-0.13586	0.184311	-0.13586
DDT	DDT-201	ENST00000350608.7	protein_coding	DDT	protein_coding	0.180298	0.784366	0.514571	0.100737	0	0.193227	0	0.00325969	0.00968299	TRUE	0.395091	0.395091	-0.414058
DDT	DDT-202	ENST00000398344.8	protein_coding	DDT	protein_coding	0.546777	0	0.259913	0.67979	0.78555	0.583523	1	0.00325969	0.0056269	TRUE	-0.414058	0.395091	-0.414058
DDX17	DDX17-202	ENST00000396821.8	protein_coding	DDX17	protein_coding	0.483508	0.345991	0.416105	0.253962	0.335507	0.28621	1	0.00967111	1	FALSE	0.123309	0.123309	-0.132415
DDX17	DDX17-203	ENST00000403230.3	protein_coding	DDX17	protein_coding	0	0.168095	0.116952	0.260909	0.184025	0.237359	1	0.00967111	1	FALSE	-0.132415	0.123309	-0.132415
DDX3X	DDX3X-205	ENST00000480592.6	retained_intron	DDX3X	protein_coding	0.150783	0.124371	0.111219	0.063959	0.0943269	0.0608021	1	0.0128107	1	FALSE	0.0557617	0.0557617	-0.122804
DDX3X	DDX3X-214	ENST00000622373.1	retained_intron	DDX3X	protein_coding	0.081591	0.0663497	0.0459833	0.0452886	0.0447784	0.04014	1	0.0128107	1	FALSE	0.0212391	0.0557617	-0.122804
DDX3X	DDX3X-218	ENST00000629785.2	nonsense_mediated_decay	DDX3X	protein_coding	0.0901752	0	0.175404	0.260561	0.191441	0.181989	1	0.0128107	1	FALSE	-0.122804	0.0557617	-0.122804
DDX3X	DDX3X-255	ENST00000646093.1	retained_intron	DDX3X	protein_coding	0	0.0161671	0.0192823	0.0962482	0.0532497	0.114108	1	0.0128107	1	FALSE	-0.076052	0.0557617	-0.122804
DDX4	DDX4-205	ENST00000506511.5	protein_coding	DDX4	protein_coding	0	0.074923	0	0.104386	0.098796	0.135109	1	0.000744892	1	FALSE	-0.0877892		-0.0877892
DDX5	DDX5-201	ENST00000225792.10	protein_coding	DDX5	protein_coding	0.0707847	0.04651	0.0788346	0.0280878	0.0259018	0.0396382	1	0.0109452	1	FALSE	0.0341672	0.0341672	-0.0858704
DDX5	DDX5-218	ENST00000581693.5	nonsense_mediated_decay	DDX5	protein_coding	0.0845669	0.160217	0.125029	0.275672	0.175693	0.17606	1	0.0109452	1	FALSE	-0.0858704	0.0341672	-0.0858704
DDX56	DDX56-211	ENST00000479602.5	processed_transcript	DDX56	protein_coding	0.178398	0.0819778	0.122552	0.0328029	0.0261539	0	1	0.0171257	1	FALSE	0.10799	0.10799
DEF8	DEF8-202	ENST00000418391.6	protein_coding	DEF8	protein_coding	0.191514	0	0	0.200942	0.250041	0.275037	1	0.00138605	0.0636763	FALSE	-0.178168	0.218776	-0.178168
DEF8	DEF8-210	ENST00000563594.6	protein_coding	DEF8	protein_coding	0.424407	0.21309	0.216629	0.197798	0	0	1	0.00138605	0.0708158	FALSE	0.218776	0.218776	-0.178168
DENND2C	DENND2C-204	ENST00000481894.1	processed_transcript	DENND2C	protein_coding	0.11304	0.0969449	0.0976755	0.166361	0.15114	0.125536	1	0.00983248	1	FALSE	-0.0451252		-0.15024
DENND2C	DENND2C-205	ENST00000493549.1	processed_transcript	DENND2C	protein_coding	0.0585275	0	0.111094	0.208846	0.146669	0.264827	1	0.00983248	1	FALSE	-0.15024		-0.15024
DENND3	DENND3-204	ENST00000517985.5	protein_coding	DENND3	protein_coding	0.0405126	0	0.0414228	0.0723453	0.0898563	0.0438786	1	0.00392741	1	FALSE	-0.0413816	0.0840363	-0.0590447
DENND3	DENND3-206	ENST00000518249.5	protein_coding	DENND3	protein_coding	0.158095	0.148744	0.167595	0.0722798	0.0869631	0.0630823	1	0.00392741	1	FALSE	0.0840363	0.0840363	-0.0590447
DENND3	DENND3-209	ENST00000518806.1	processed_transcript	DENND3	protein_coding	0.0728297	0.0913796	0.109574	0.134507	0.132724	0.159306	1	0.00392741	1	FALSE	-0.0509182	0.0840363	-0.0590447
DENND3	DENND3-212	ENST00000520482.1	retained_intron	DENND3	protein_coding	0.175575	0.159536	0.191414	0.203794	0.205537	0.195803	1	0.00392741	1	FALSE	-0.0262031	0.0840363	-0.0590447
DENND3	DENND3-215	ENST00000520986.5	protein_coding	DENND3	protein_coding	0.0300248	0	0.0321852	0.0714289	0.0391478	0.102457	1	0.00392741	1	FALSE	-0.0502744	0.0840363	-0.0590447
DENND3	DENND3-220	ENST00000523066.1	processed_transcript	DENND3	protein_coding	0.0132786	0.0221168	0.0114153	0.128027	0.0262469	0.0696705	1	0.00392741	1	FALSE	-0.0590447	0.0840363	-0.0590447
DERL1	DERL1-205	ENST00000523036.1	protein_coding	DERL1	protein_coding	0.136672	0	0	0.311233	0.377718	0.250835	1	0.00466002	0.00198066	TRUE	-0.267705	0.0347673	-0.267705
DERL1	DERL1-206	ENST00000524119.1	retained_intron	DERL1	protein_coding	0.147626	0.114982	0.101276	0.0806433	0.0924429	0.0864951	1	0.00466002	1	FALSE	0.0347673	0.0347673	-0.267705
DESI1	DESI1-201	ENST00000263256.7	protein_coding	DESI1	protein_coding	0.494057	0.551989	0.414618	0.337783	0.41117	0.318571	1	0.027788	1	FALSE	0.131047	0.131047	-0.130036
DESI1	DESI1-202	ENST00000463886.1	processed_transcript	DESI1	protein_coding	0.211349	0.205962	0.207647	0.272327	0.264678	0.27957	1	0.027788	1	FALSE	-0.0638723	0.131047	-0.130036
DESI1	DESI1-203	ENST00000468151.1	processed_transcript	DESI1	protein_coding	0.14546	0.138279	0.216359	0.32969	0.238223	0.322294	1	0.027788	1	FALSE	-0.130036	0.131047	-0.130036
DESI1	DESI1-204	ENST00000482612.1	retained_intron	DESI1	protein_coding	0.149133	0.10377	0.161375	0.0601991	0.0859289	0.0795649	1	0.027788	1	FALSE	0.0628619	0.131047	-0.130036
DEUP1	DEUP1-201	ENST00000298050.8	protein_coding	DEUP1	protein_coding	0.218594	0.253039	0.248495	0.176419	0.122274	0.0910494	1	0.000161588	1	FALSE	0.110129	0.110129	-0.205482
DEUP1	DEUP1-204	ENST00000529909.1	processed_transcript	DEUP1	protein_coding	0.190243	0.155647	0.14186	0.117306	0.0798143	0.110768	1	0.000161588	1	FALSE	0.0599538	0.110129	-0.205482
DEUP1	DEUP1-212	ENST00000618031.4	non_stop_decay	DEUP1	protein_coding	0.243725	0	0	0.155414	0.297271	0.407486	0	0.000161588	4.45628e-07	TRUE	-0.205482	0.110129	-0.205482
DGCR6	DGCR6-201	ENST00000331444.12	protein_coding	DGCR6	protein_coding	0.389019	0.126567	0.548808	0.659019	0.701437	0.662071	1	3.78866e-05	0.0102007	TRUE	-0.319378	0.207837	-0.319378
DGCR6	DGCR6-203	ENST00000427407.5	nonsense_mediated_decay	DGCR6	protein_coding	0.0832173	0.0678297	0.0743999	0.143245	0.12141	0.189688	1	3.78866e-05	1	FALSE	-0.0762985	0.207837	-0.319378
DGCR6	DGCR6-205	ENST00000477156.1	retained_intron	DGCR6	protein_coding	0.184646	0.384467	0.130439	0.0760418	0	0	1	3.78866e-05	5.41285e-05	TRUE	0.207837	0.207837	-0.319378
DGCR6	DGCR6-207	ENST00000483718.5	nonsense_mediated_decay	DGCR6	protein_coding	0.130947	0.215162	0.0847662	0.0172044	0.0705416	0.0399682	1	3.78866e-05	1	FALSE	0.101053	0.207837	-0.319378
DGCR6	DGCR6-208	ENST00000608842.1	protein_coding	DGCR6	protein_coding	0.21217	0.205975	0.161587	0.10449	0.106612	0.108272	1	3.78866e-05	1	FALSE	0.0867859	0.207837	-0.319378
DGCR8	DGCR8-203	ENST00000407755.1	protein_coding	DGCR8	protein_coding	0	0	0	0.0332761	0.0526821	0.098547	1	1.43175e-08	1	FALSE	-0.0615017	0.0528994	-0.0615017
DGCR8	DGCR8-208	ENST00000495351.1	retained_intron	DGCR8	protein_coding	0.0777149	0.0962975	0.0942014	0.0436058	0.00962626	0.0562836	1	1.43175e-08	1	FALSE	0.0528994	0.0528994	-0.0615017
DGCR8	DGCR8-210	ENST00000498171.5	retained_intron	DGCR8	protein_coding	0.100172	0.117766	0.136116	0.0896049	0.0968241	0.0668993	1	1.43175e-08	1	FALSE	0.0335751	0.0528994	-0.0615017
DGKA	DGKA-229	ENST00000551156.5	protein_coding	DGKA	protein_coding	0	0	0	0.209633	0.0806612	0.107366	1	0.000344652	1	FALSE	-0.132553	0.0359596	-0.132553
DGKA	DGKA-233	ENST00000551707.5	protein_coding	DGKA	protein_coding	0.0221021	0.0274344	0.0253168	0.0728875	0.0324807	0.103228	1	0.000344652	1	FALSE	-0.0445809	0.0359596	-0.132553
DGKA	DGKA-237	ENST00000552652.2	retained_intron	DGKA	protein_coding	0.0667659	0.0822369	0.0685474	0.0338748	0.0431746	0.032622	1	0.000344652	1	FALSE	0.0359596	0.0359596	-0.132553
DHRS1	DHRS1-204	ENST00000558340.1	nonsense_mediated_decay	DHRS1	protein_coding	0.0129964	0	0.0242598	0.120261	0.148461	0.0821471	1	0.00134493	1	FALSE	-0.104538	0.0701697	-0.141285
DHRS1	DHRS1-208	ENST00000560991.1	retained_intron	DHRS1	protein_coding	0.135394	0	0	0.141133	0.106487	0.311628	0	0.00134493	0.0256345	TRUE	-0.141285	0.0701697	-0.141285
DHRS1	DHRS1-209	ENST00000561137.5	retained_intron	DHRS1	protein_coding	0.276845	0.284384	0.246545	0.198491	0.17607	0.222705	1	0.00134493	1	FALSE	0.0701697	0.0701697	-0.141285
DHTKD1	DHTKD1-202	ENST00000415935.1	protein_coding	DHTKD1	protein_coding	0	0	0.215717	0.0929905	0.328279	0.418125	0	0.0136587	0.0322811	TRUE	-0.207893	0.129552	-0.207893
DHTKD1	DHTKD1-206	ENST00000479283.1	retained_intron	DHTKD1	protein_coding	0.0996673	0.223395	0.123708	0	0.0581154	0	1	0.0136587	1	FALSE	0.129552	0.129552	-0.207893
DIAPH3	DIAPH3-205	ENST00000400324.9	protein_coding	DIAPH3	protein_coding	0.356324	0.344781	0.316561	0.147383	0.164541	0.130755	1	1.23154e-05	0.00330812	TRUE	0.191662	0.191662	-0.290959
DIAPH3	DIAPH3-206	ENST00000465066.5	protein_coding	DIAPH3	protein_coding	0.183858	0.0942625	0.179091	0.492874	0.445977	0.391236	1	1.23154e-05	3.9303e-07	TRUE	-0.290959	0.191662	-0.290959
DISC1	DISC1-207	ENST00000422590.6	nonsense_mediated_decay	DISC1	protein_coding	0	0	0.0302661	0.0555442	0.0504542	0.0614591	1	0.0246849	1	FALSE	-0.0457305	0.14161	-0.0945203
DISC1	DISC1-209	ENST00000439617.8	protein_coding	DISC1	protein_coding	0.108225	0.192355	0.208542	0.0842924	0	0	1	0.0246849	1	FALSE	0.14161	0.14161	-0.0945203
DISC1	DISC1-221	ENST00000620189.3	protein_coding	DISC1	protein_coding	0	0	0	0.0683692	0.107813	0.107378	1	0.0246849	1	FALSE	-0.0945203	0.14161	-0.0945203
DISC1FP1	DISC1FP1-203	ENST00000562678.5	lncRNA	DISC1FP1	lncRNA	0	0	0	0.383635	0.203262	0.179521	1	0.0270004	1	FALSE	-0.255473		-0.255473
DLAT	DLAT-202	ENST00000393051.5	protein_coding	DLAT	protein_coding	0.139735	0.018477	0.0562502	0	0	0	1	0.00399807	1	FALSE	0.0714876	0.0714876
DLG2	DLG2-204	ENST00000398299.1	protein_coding	DLG2	protein_coding	0	0	0.159171	0.279587	0.239127	0.192697	1	0.0223551	0.000555805	TRUE	-0.18408	0.089905	-0.18408
DLG2	DLG2-215	ENST00000472545.6	protein_coding	DLG2	protein_coding	0.26792	0.414434	0.252776	0.184772	0.244086	0.236557	1	0.0223551	1	FALSE	0.089905	0.089905	-0.18408
DMBT1	DMBT1-210	ENST00000654082.1	retained_intron	DMBT1	protein_coding	0.429051	0.42467	0.48674	0.146148	0.195967	0.243466	1	0.027266	1	FALSE	0.251627	0.251627	-0.424023
DMBT1	DMBT1-221	ENST00000668486.1	protein_coding	DMBT1	protein_coding	0	0	0	0.498222	0.297434	0.476411	1	0.027266	1	FALSE	-0.424023	0.251627	-0.424023
DMBT1L1	DMBT1L1-201	ENST00000439464.6	processed_transcript	DMBT1L1	transcribed_unitary_pseudogene	0.70517	0.739778	0.796411	0.313128	0.284935	0.413818	1	0.034723	0.0359215	TRUE	0.409826	0.409826	-0.25752
DMBT1L1	DMBT1L1-202	ENST00000442370.6	processed_transcript	DMBT1L1	transcribed_unitary_pseudogene	0.29483	0.260222	0.203589	0.494733	0.715065	0.321404	1	0.034723	0.663293	FALSE	-0.25752	0.409826	-0.25752
DMTN	DMTN-202	ENST00000358242.5	protein_coding	DMTN	protein_coding	0	0	0.0677322	0.158445	0.196882	0.0936638	1	0.0441745	1	FALSE	-0.127086	0.0530622	-0.127086
DMTN	DMTN-209	ENST00000517600.5	protein_coding	DMTN	protein_coding	0	0	0	0.0568385	0.0782088	0.12469	1	0.0441745	1	FALSE	-0.0865793	0.0530622	-0.127086
DMTN	DMTN-222	ENST00000523623.5	protein_coding	DMTN	protein_coding	0.0931616	0.0799386	0.0529848	0.0322674	0.0346311	0	1	0.0441745	1	FALSE	0.0530622	0.0530622	-0.127086
DNAH1	DNAH1-204	ENST00000486752.5	retained_intron	DNAH1	protein_coding	0.0288205	0.228034	0.103239	0	0	0	1	0.00160172	1	FALSE	0.120031	0.120031	-0.125382
DNAH1	DNAH1-206	ENST00000488988.5	retained_intron	DNAH1	protein_coding	0.115428	0	0.122826	0.217458	0.199594	0.197347	1	0.00160172	1	FALSE	-0.125382	0.120031	-0.125382
DNAH14	DNAH14-203	ENST00000366848.5	protein_coding	DNAH14	protein_coding	0.110162	0.119507	0.133755	0	0.0737673	0.0436126	1	5.57982e-06	1	FALSE	0.0820146	0.0820146	-0.0686671
DNAH14	DNAH14-205	ENST00000366850.7	protein_coding	DNAH14	protein_coding	0	0	0	0.11159	0.0351892	0.059222	1	5.57982e-06	1	FALSE	-0.0686671	0.0820146	-0.0686671
DNAH14	DNAH14-207	ENST00000428003.2	protein_coding	DNAH14	protein_coding	0.014482	0.0423161	0.0094007	0.0689836	0.0462101	0.0588577	1	5.57982e-06	1	FALSE	-0.0359508	0.0820146	-0.0686671
DNAH6	DNAH6-201	ENST00000389394.8	protein_coding	DNAH6	protein_coding	0.641063	0.716084	0.628983	0.40241	0.480716	0.522424	1	0.00259814	0.636742	FALSE	0.193527	0.193527	-0.276857
DNAH6	DNAH6-202	ENST00000468661.1	processed_transcript	DNAH6	protein_coding	0.0748997	0	0.15798	0.438322	0.325164	0.299966	1	0.00259814	0.000169425	TRUE	-0.276857	0.193527	-0.276857
DNAH6	DNAH6-203	ENST00000476689.5	retained_intron	DNAH6	protein_coding	0.21944	0.154971	0.213037	0.109774	0.0903033	0.125808	1	0.00259814	1	FALSE	0.0871877	0.193527	-0.276857
DNAH9	DNAH9-205	ENST00000579406.1	processed_transcript	DNAH9	protein_coding	0.509048	0.429916	0.356521	0.304433	0.307756	0.281581	1	0.013968	1	FALSE	0.133905	0.133905	-0.185941
DNAH9	DNAH9-215	ENST00000608377.5	protein_coding	DNAH9	protein_coding	0	0	0.0604657	0.209856	0.220076	0.188358	1	0.013968	0.000605986	TRUE	-0.185941	0.133905	-0.185941
DNAJA4	DNAJA4-202	ENST00000394852.7	protein_coding	DNAJA4	protein_coding	0.105618	0.192712	0.117339	0.0230663	0.0269362	0.0489056	1	0.000553925	1	FALSE	0.105587	0.105587	-0.0969967
DNAJA4	DNAJA4-203	ENST00000394855.7	protein_coding	DNAJA4	protein_coding	0.0538431	0.115046	0.0931039	0.185489	0.178851	0.188643	1	0.000553925	1	FALSE	-0.0969967	0.105587	-0.0969967
DNAJA4	DNAJA4-207	ENST00000480425.1	retained_intron	DNAJA4	protein_coding	0.0832935	0.0965499	0.0720048	0.0495123	0.0513902	0.0668899	1	0.000553925	1	FALSE	0.0280186	0.105587	-0.0969967
DNAJA4	DNAJA4-209	ENST00000485075.1	retained_intron	DNAJA4	protein_coding	0.115918	0.15513	0.102573	0.0606933	0.0817517	0.0804904	1	0.000553925	1	FALSE	0.0502285	0.105587	-0.0969967
DNAJA4	DNAJA4-211	ENST00000493321.1	retained_intron	DNAJA4	protein_coding	0.079989	0.0847129	0.0699618	0.106335	0.10326	0.0934492	1	0.000553925	1	FALSE	-0.0227934	0.105587	-0.0969967
DNAJC10	DNAJC10-206	ENST00000491074.5	retained_intron	DNAJC10	protein_coding	0.386401	0.302141	0.285423	0.283177	0.267714	0.26694	1	0.013968	1	FALSE	0.0520447	0.0540222	-0.137174
DNAJC10	DNAJC10-210	ENST00000616986.4	protein_coding	DNAJC10	protein_coding	0.100622	0.0954997	0.115479	0.0672578	0.0422901	0.0399861	1	0.013968	1	FALSE	0.0540222	0.0540222	-0.137174
DNAJC10	DNAJC10-211	ENST00000640034.1	protein_coding	DNAJC10	protein_coding	0	0.191404	0.146202	0.207247	0.243552	0.298328	1	0.013968	0.000317462	TRUE	-0.137174	0.0540222	-0.137174
DNAJC21	DNAJC21-201	ENST00000382021.2	protein_coding	DNAJC21	protein_coding	0.117228	0.193835	0.174075	0.0849991	0.109387	0.0867237	1	0.00397909	1	FALSE	0.0680094	0.0680094	-0.116728
DNAJC21	DNAJC21-203	ENST00000509626.1	retained_intron	DNAJC21	protein_coding	0.161782	0.105406	0.08469	0.0438981	0.0610442	0.0632403	1	0.00397909	1	FALSE	0.061232	0.0680094	-0.116728
DNAJC21	DNAJC21-206	ENST00000642285.1	protein_coding	DNAJC21	protein_coding	0.0737871	0.00921325	0	0.109498	0.149496	0.174192	1	0.00397909	1	FALSE	-0.116728	0.0680094	-0.116728
DNAJC28	DNAJC28-201	ENST00000314399.3	protein_coding	DNAJC28	protein_coding	0	0	0.332616	0.660745	0.61837	0.522597	1	0.00011167	1.38873e-06	TRUE	-0.489699	0.353784	-0.489699
DNAJC28	DNAJC28-204	ENST00000617313.4	protein_coding	DNAJC28	protein_coding	0.831414	0.607923	0.381732	0.237466	0.19827	0.323983	1	0.00011167	0.0582443	FALSE	0.353784	0.353784	-0.489699
DNM2	DNM2-201	ENST00000355667.11	protein_coding	DNM2	protein_coding	0	0	0.0760091	0.0843874	0.0806061	0.0861477	1	0.00101383	1	FALSE	-0.0583774	0.0251877	-0.0583774
DNM2	DNM2-208	ENST00000587329.1	retained_intron	DNM2	protein_coding	0.116927	0.125993	0.112745	0.106088	0.0748319	0.0991814	1	0.00101383	1	FALSE	0.0251877	0.0251877	-0.0583774
DNPEP	DNPEP-201	ENST00000273075.9	protein_coding	DNPEP	protein_coding	0.243784	0.346234	0.28014	0.110275	0.183242	0.133902	1	0.000479411	1	FALSE	0.147579	0.147579	-0.194565
DNPEP	DNPEP-203	ENST00000373963.5	nonsense_mediated_decay	DNPEP	protein_coding	0.070555	0.185506	0.0468114	0.00465586	0	0	1	0.000479411	1	FALSE	0.0994057	0.147579	-0.194565
DNPEP	DNPEP-208	ENST00000434339.5	protein_coding	DNPEP	protein_coding	0.0394338	0	0.030361	0.0450951	0.101258	0.104658	1	0.000479411	1	FALSE	-0.0604054	0.147579	-0.194565
DNPEP	DNPEP-209	ENST00000457935.5	protein_coding	DNPEP	protein_coding	0.0762751	0	0	0.105824	0.0777881	0.10462	1	0.000479411	1	FALSE	-0.0706525	0.147579	-0.194565
DNPEP	DNPEP-220	ENST00000523282.5	protein_coding	DNPEP	protein_coding	0.156559	0.10198	0.222669	0.429722	0.336962	0.298219	1	0.000479411	0.790827	FALSE	-0.194565	0.147579	-0.194565
DOC2A	DOC2A-201	ENST00000350119.9	protein_coding	DOC2A	protein_coding	0.124615	0	0.104656	0.160566	0.166936	0.129238	1	0.0420298	1	FALSE	-0.0758231	0.172625	-0.169831
DOC2A	DOC2A-206	ENST00000564233.5	retained_intron	DOC2A	protein_coding	0.113404	0.500334	0.106103	0.0666619	0.0775856	0.0577174	1	0.0420298	1	FALSE	0.172625	0.172625	-0.169831
DOC2A	DOC2A-215	ENST00000570194.6	processed_transcript	DOC2A	protein_coding	0.244343	0.228458	0.277352	0.414453	0.376165	0.469027	1	0.0420298	1	FALSE	-0.169831	0.172625	-0.169831
DOC2A	DOC2A-218	ENST00000616445.4	protein_coding	DOC2A	protein_coding	0	0	0.0517734	0.120787	0.0768946	0.083434	1	0.0420298	1	FALSE	-0.0764474	0.172625	-0.169831
DOCK7	DOCK7-203	ENST00000404627.3	protein_coding	DOCK7	protein_coding	0.0676213	0.0623067	0.068404	0.0552138	0.053889	0.0558259	1	0.00298826	1	FALSE	0.0111344	0.0607489
DOCK7	DOCK7-219	ENST00000635253.2	protein_coding	DOCK7	protein_coding	0.100161	0.0853627	0.0250145	0.00990938	0.0183821	0	1	0.00298826	1	FALSE	0.0607489	0.0607489
DOCK8	DOCK8-204	ENST00000432829.7	protein_coding	DOCK8	protein_coding	0.0847807	0.05949	0.0931704	0	0.0115727	0	1	0.000845777	1	FALSE	0.0752894	0.0752894	-0.02958
DOCK8	DOCK8-208	ENST00000469197.5	nonsense_mediated_decay	DOCK8	protein_coding	0.0401452	0.0479238	0.0366117	0.0712662	0.0853944	0.0567603	1	0.000845777	1	FALSE	-0.02958	0.0752894	-0.02958
DOCK8	DOCK8-213	ENST00000483757.5	nonsense_mediated_decay	DOCK8	protein_coding	0.0934916	0.0839432	0.0957244	0.121277	0.0962483	0.115446	1	0.000845777	1	FALSE	-0.0199373	0.0752894	-0.02958
DPH5	DPH5-212	ENST00000488789.5	processed_transcript	DPH5	protein_coding	0.0141325	0	0.0320109	0.048376	0.113961	0.141457	1	0.0385151	1	FALSE	-0.0858835		-0.0858835
DPY19L2	DPY19L2-201	ENST00000306389.7	nonsense_mediated_decay	DPY19L2	protein_coding	0.079878	0.0911853	0.0925567	0.0730631	0.0711569	0.0765229	1	0.000103756	1	FALSE	0.0142924	0.0301825
DPY19L2	DPY19L2-204	ENST00000439061.6	nonsense_mediated_decay	DPY19L2	protein_coding	0.0746039	0.0717946	0.0668043	0.0460333	0.0430655	0.0335566	1	0.000103756	1	FALSE	0.0301825	0.0301825
DPY30	DPY30-203	ENST00000414013.5	processed_transcript	DPY30	protein_coding	0.150744	0.124813	0.142788	0.0781221	0	0.124654	1	0.000700068	1	FALSE	0.0718565	0.0718565	-0.103935
DPY30	DPY30-207	ENST00000452582.5	processed_transcript	DPY30	protein_coding	0	0	0	0.0552519	0.105739	0.150814	1	0.000700068	1	FALSE	-0.103935	0.0718565	-0.103935
DPYSL5	DPYSL5-201	ENST00000288699.11	protein_coding	DPYSL5	protein_coding	0.667133	0.849972	0.869603	0.245686	0.57233	0.292496	1	0.00066717	0.0123786	TRUE	0.425399	0.425399	-0.465394
DPYSL5	DPYSL5-202	ENST00000401478.5	protein_coding	DPYSL5	protein_coding	0.187686	0	0	0.712632	0.23102	0.640214	1	0.00066717	1.67586e-05	TRUE	-0.465394	0.425399	-0.465394
DRAP1	DRAP1-201	ENST00000312515.7	protein_coding	DRAP1	protein_coding	0.528492	0.476081	0.718217	0.306297	0.186233	0.467797	1	0.0119934	0.848438	FALSE	0.254154	0.254154	-0.25365
DRAP1	DRAP1-208	ENST00000532933.1	protein_coding	DRAP1	protein_coding	0.172362	0.424344	0	0.439536	0.554947	0.363174	0	0.0119934	0.00298867	TRUE	-0.25365	0.254154	-0.25365
DRG1	DRG1-201	ENST00000331457.9	protein_coding	DRG1	protein_coding	1	0.845006	0.886814	0.802441	0.71522	0.707274	1	0.0228833	0	TRUE	0.168962	0.168962	-0.168962
DRG1	DRG1-203	ENST00000433341.5	processed_transcript	DRG1	protein_coding	0	0.154994	0.113186	0.197559	0.28478	0.292726	1	0.0228833	0	TRUE	-0.168962	0.168962	-0.168962
DTNBP1	DTNBP1-203	ENST00000355917.7	protein_coding	DTNBP1	protein_coding	0.055309	0.15362	0.0548246	0	0	0	1	0.000272925	1	FALSE	0.087918	0.087918	-0.0770798
DTNBP1	DTNBP1-209	ENST00000513680.5	nonsense_mediated_decay	DTNBP1	protein_coding	0	0.0761338	0	0.116792	0.108906	0.0816749	1	0.000272925	1	FALSE	-0.0770798	0.087918	-0.0770798
DUS4L	DUS4L-203	ENST00000431839.5	nonsense_mediated_decay	DUS4L	protein_coding	0	0.0679997	0	0.0730828	0.0874218	0.0796326	1	0.0437265	1	FALSE	-0.0573791	0.0744029	-0.0573791
DUS4L	DUS4L-210	ENST00000497798.1	retained_intron	DUS4L	protein_coding	0.136749	0.130319	0.227641	0.116878	0.0890043	0.0656189	1	0.0437265	1	FALSE	0.0744029	0.0744029	-0.0573791
DUS4L-BCAP29	DUS4L-BCAP29-201	ENST00000379119.6	protein_coding	DUS4L-BCAP29	protein_coding	0.398371	0.478879	0.475147	0	0	0.214037	1	0.000873977	0.00583725	TRUE	0.379453	0.379453
DUT	DUT-205	ENST00000558813.5	protein_coding	DUT	protein_coding	0.557135	0.411956	0.532837	0.268389	0.269215	0.375225	1	0.00358032	0.371597	FALSE	0.196366	0.196366	-0.107435
DUT	DUT-207	ENST00000559416.5	protein_coding	DUT	protein_coding	0.0124347	0.0491981	0	0.157985	0.0779349	0.148017	1	0.00358032	1	FALSE	-0.107435	0.196366	-0.107435
DYRK1B	DYRK1B-204	ENST00000593685.5	protein_coding	DYRK1B	protein_coding	0.335153	0.132757	0.310054	0.380391	0.435695	0.360419	1	0.0462286	1	FALSE	-0.132847	0.107007	-0.132847
DYRK1B	DYRK1B-207	ENST00000601696.1	retained_intron	DYRK1B	protein_coding	0.186299	0.155271	0.0580705	0.00830535	0.0355838	0.0347308	1	0.0462286	1	FALSE	0.107007	0.107007	-0.132847
DYRK1B	DYRK1B-208	ENST00000601972.1	protein_coding	DYRK1B	protein_coding	0.103913	0.221638	0.0825597	0.0562645	0.0452018	0.0381617	1	0.0462286	1	FALSE	0.0894944	0.107007	-0.132847
DYRK3	DYRK3-202	ENST00000367108.7	protein_coding	DYRK3	protein_coding	0.409967	0.455962	0.343361	0.683874	0.75633	0.681321	1	0.000668553	0.00225625	TRUE	-0.304079	0.155157	-0.304079
DYRK3	DYRK3-203	ENST00000367109.7	protein_coding	DYRK3	protein_coding	0.188716	0.309689	0.225088	0.0901993	0.118147	0.126605	1	0.000668553	1	FALSE	0.129514	0.155157	-0.304079
DYRK3	DYRK3-206	ENST00000649163.1	protein_coding	DYRK3	protein_coding	0.282296	0.0956144	0.308222	0.112837	0	0.107825	0	0.000668553	0.000909957	TRUE	0.155157	0.155157	-0.304079
DZANK1	DZANK1-203	ENST00000357236.8	protein_coding	DZANK1	protein_coding	0.0655462	0.0567273	0.075331	0.0420916	0.0252224	0.0385393	1	0.0250336	1	FALSE	0.0305838	0.0305838	-0.070099
DZANK1	DZANK1-210	ENST00000608192.5	nonsense_mediated_decay	DZANK1	protein_coding	0.048404	0.0833043	0.0634263	0.113184	0.161443	0.130805	1	0.0250336	1	FALSE	-0.070099	0.0305838	-0.070099
DZANK1	DZANK1-211	ENST00000609267.5	nonsense_mediated_decay	DZANK1	protein_coding	0.127778	0.133137	0.134044	0.172524	0.144468	0.146104	1	0.0250336	1	FALSE	-0.0227124	0.0305838	-0.070099
DZIP1	DZIP1-207	ENST00000479518.1	processed_transcript	DZIP1	protein_coding	0.419632	0.218167	0.187981	0.0597159	0.152102	0.0690552	1	0.0456621	0.0264722	TRUE	0.181636	0.181636	-0.16856
DZIP1	DZIP1-208	ENST00000485031.5	processed_transcript	DZIP1	protein_coding	0.234122	0.351654	0.352151	0.512412	0.405646	0.52555	1	0.0456621	0.533664	FALSE	-0.16856	0.181636	-0.16856
E2F7	E2F7-201	ENST00000322886.12	protein_coding	E2F7	protein_coding	0.286488	0.526128	0.707873	1	0.834768	0.949178	1	0.0207839	0.0106674	TRUE	-0.421152	0.350668	-0.421152
E2F7	E2F7-205	ENST00000551058.1	protein_coding	E2F7	protein_coding	0.53218	0.405616	0.237063	0	0.122853	0	1	0.0207839	0.00778898	TRUE	0.350668	0.350668	-0.421152
E2F7	E2F7-206	ENST00000551558.1	retained_intron	E2F7	protein_coding	0.181332	0.0682562	0.0550648	0	0.0423788	0.050822	1	0.0207839	1	FALSE	0.070484	0.350668	-0.421152
E2F8	E2F8-201	ENST00000250024.9	protein_coding	E2F8	protein_coding	1	0.665825	1	0.257436	0	0.350907	1	6.91034e-06	4.04401e-06	TRUE	0.685827	0.685827	-0.626603
E2F8	E2F8-202	ENST00000527884.5	protein_coding	E2F8	protein_coding	0	0	0	0.742564	0.700692	0.436552	1	6.91034e-06	1	FALSE	-0.626603	0.685827	-0.626603
EBLN3P	EBLN3P-203	ENST00000627197.1	lncRNA	EBLN3P	lncRNA	0.104355	0.206327	0.0760591	0	0	0.0401947	1	0.00120983	1	FALSE	0.115515	0.115515	-0.0524802
EBLN3P	EBLN3P-212	ENST00000656730.1	lncRNA	EBLN3P	lncRNA	0.0449261	0.0469073	0	0.109504	0.0808963	0.0588736	1	0.00120983	1	FALSE	-0.0524802	0.115515	-0.0524802
ECT2	ECT2-207	ENST00000426894.5	protein_coding	ECT2	protein_coding	0.0988649	0.0634463	0.0449664	0.0158886	0.00976493	0	1	0.00615294	1	FALSE	0.0605413	0.0605413
EDA	EDA-211	ENST00000530321.1	processed_transcript	EDA	protein_coding	0	0	0	0.39042	0.190705	0.324156	1	0.00108356	1	FALSE	-0.30176	0.0753558	-0.30176
EDA	EDA-213	ENST00000616899.1	protein_coding	EDA	protein_coding	0.153991	0.205748	0.22196	0.132473	0.0939387	0.12922	1	0.00108356	1	FALSE	0.0753558	0.0753558	-0.30176
EDNRB	EDNRB-204	ENST00000643890.1	protein_coding	EDNRB	protein_coding	0	0.0693602	0	0.216566	0.135083	0.17845	1	0.0421726	1	FALSE	-0.15358		-0.15358
EEF1E1	EEF1E1-203	ENST00000488226.2	protein_coding	EEF1E1	protein_coding	0.0984587	0.0666361	0.141571	0.270505	0.178315	0.315081	1	0.0490129	1	FALSE	-0.152412		-0.152412
EEF2KMT	EEF2KMT-209	ENST00000587608.1	retained_intron	EEF2KMT	protein_coding	0.107304	0.169759	0.169501	0	0	0	1	0.000773875	1	FALSE	0.148854	0.148854
EFCAB11	EFCAB11-201	ENST00000316738.12	protein_coding	EFCAB11	protein_coding	0.158985	0.155125	0.0983691	0.080946	0.0892543	0.0967129	1	9.50163e-06	1	FALSE	0.048522	0.228038	-0.177705
EFCAB11	EFCAB11-203	ENST00000550103.2	processed_transcript	EFCAB11	protein_coding	0.716627	0.844875	0.730015	0.466014	0.605169	0.536221	1	9.50163e-06	0.105032	FALSE	0.228038	0.228038	-0.177705
EFCAB11	EFCAB11-204	ENST00000553871.5	processed_transcript	EFCAB11	protein_coding	0	0	0	0.107551	0.0827056	0.106308	1	9.50163e-06	1	FALSE	-0.0988548	0.228038	-0.177705
EFCAB11	EFCAB11-211	ENST00000556609.5	protein_coding	EFCAB11	protein_coding	0.124388	0	0.171616	0.345489	0.222871	0.260759	1	9.50163e-06	0.00337339	TRUE	-0.177705	0.228038	-0.177705
EFCAB12	EFCAB12-201	ENST00000326085.7	protein_coding	EFCAB12	protein_coding	0.357354	0.279543	0.19629	0.107359	0.0759521	0	1	4.7883e-05	0.00274576	TRUE	0.216625	0.216625	-0.205991
EFCAB12	EFCAB12-204	ENST00000505956.6	protein_coding	EFCAB12	protein_coding	0	0	0.098945	0.168868	0.267554	0.280496	1	4.7883e-05	0.000111593	TRUE	-0.205991	0.216625	-0.205991
EFCAB13	EFCAB13-202	ENST00000517310.5	protein_coding	EFCAB13	protein_coding	0.0397257	0.0691395	0.0714581	0.121049	0.116342	0.149472	1	0.0165297	1	FALSE	-0.0688467	0.171599	-0.0688467
EFCAB13	EFCAB13-207	ENST00000519772.5	protein_coding	EFCAB13	protein_coding	0.0815212	0.106742	0.0953536	0	0.0147872	0.064596	1	0.0165297	1	FALSE	0.0680778	0.171599	-0.0688467
EFCAB13	EFCAB13-208	ENST00000520776.5	retained_intron	EFCAB13	protein_coding	0.31838	0.217313	0.249699	0.0670462	0.127765	0.0757855	1	0.0165297	0.0475846	TRUE	0.171599	0.171599	-0.0688467
EFCAB3	EFCAB3-201	ENST00000305286.8	protein_coding	EFCAB3	protein_coding	0.206124	0	0.132343	0.396891	0.29972	0.261284	1	0.00955381	0.0265717	TRUE	-0.206476	0.266744	-0.206476
EFCAB3	EFCAB3-204	ENST00000520404.5	protein_coding	EFCAB3	protein_coding	0.0369529	0	0	0.0578025	0.0419643	0.11799	1	0.00955381	1	FALSE	-0.060268	0.266744	-0.206476
EFCAB3	EFCAB3-205	ENST00000635817.2	processed_transcript	EFCAB3	protein_coding	0.756923	1	0.867657	0.545306	0.658315	0.620726	1	0.00955381	0.00348489	TRUE	0.266744	0.266744	-0.206476
EFHB	EFHB-201	ENST00000295824.14	protein_coding	EFHB	protein_coding	0.235741	0	0.367767	0.470074	0.4348	0.401492	1	0.0129959	0.00467246	TRUE	-0.234286	0.0970442	-0.234286
EFHB	EFHB-202	ENST00000344838.8	protein_coding	EFHB	protein_coding	0.115032	0.163406	0.0700541	0.0332375	0.0546894	0	1	0.0129959	1	FALSE	0.0868551	0.0970442	-0.234286
EFHB	EFHB-207	ENST00000498089.1	processed_transcript	EFHB	protein_coding	0.365384	0.393676	0.339002	0.222392	0.304846	0.27969	1	0.0129959	1	FALSE	0.0970442	0.0970442	-0.234286
EFNB2	EFNB2-201	ENST00000643990.1	processed_transcript	EFNB2	protein_coding	0.486171	0.534802	0.359291	0.350979	0	0.0987224	1	0.00528826	0	TRUE	0.310188	0.310188	-0.310188
EFNB2	EFNB2-202	ENST00000646441.1	protein_coding	EFNB2	protein_coding	0.513829	0.465198	0.640709	0.649021	1	0.901278	1	0.00528826	0	TRUE	-0.310188	0.310188	-0.310188
EGLN2	EGLN2-201	ENST00000303961.9	protein_coding	EGLN2	protein_coding	0.636822	0.672693	0.621718	0.423315	0.415209	0.399908	1	5.44302e-09	2.85103e-07	TRUE	0.230934	0.230934	-0.16563
EGLN2	EGLN2-202	ENST00000406058.6	protein_coding	EGLN2	protein_coding	0.136859	0.0598866	0.127667	0.264587	0.289425	0.26729	1	5.44302e-09	1	FALSE	-0.16563	0.230934	-0.16563
EGLN2	EGLN2-208	ENST00000593972.1	protein_coding	EGLN2	protein_coding	0.138119	0.155485	0.151894	0.26316	0.241652	0.28048	1	5.44302e-09	1	FALSE	-0.113265	0.230934	-0.16563
EGLN2	EGLN2-216	ENST00000599579.5	retained_intron	EGLN2	protein_coding	0.0881992	0.111935	0.0987217	0.0489382	0.0537142	0.0523217	1	5.44302e-09	1	FALSE	0.0479607	0.230934	-0.16563
EGR2	EGR2-204	ENST00000493899.2	processed_transcript	EGR2	protein_coding	0.0533887	0	0.189169	0.483684	0.531459	0.464421	1	0.0366522	0.0501661	FALSE	-0.412335		-0.412335
EHBP1	EHBP1-202	ENST00000405015.7	protein_coding	EHBP1	protein_coding	0.219198	0	0.136754	0.299819	0.272096	0.245139	1	0.00690312	0.0442308	TRUE	-0.1537	0.0495317	-0.1537
EHBP1	EHBP1-213	ENST00000462441.1	processed_transcript	EHBP1	protein_coding	0	0	0.0497155	0.0619532	0.0517702	0.0683515	1	0.00690312	1	FALSE	-0.0441198	0.0495317	-0.1537
EHBP1	EHBP1-215	ENST00000469591.1	retained_intron	EHBP1	protein_coding	0.0846661	0.0932995	0.0868517	0.0498779	0.0705555	0.0825449	1	0.00690312	1	FALSE	0.020613	0.0495317	-0.1537
EHBP1	EHBP1-217	ENST00000472809.5	retained_intron	EHBP1	protein_coding	0.178706	0.161378	0.129797	0.111813	0.102533	0.10694	1	0.00690312	1	FALSE	0.0495317	0.0495317	-0.1537
EHD1	EHD1-201	ENST00000320631.8	protein_coding	EHD1	protein_coding	0.0661572	0.177335	0.0875793	0.0412726	0.0526297	0.0350467	1	0.000978192	1	FALSE	0.0673741	0.165899	-0.251745
EHD1	EHD1-205	ENST00000433803.1	protein_coding	EHD1	protein_coding	0.164627	0	0.105908	0.348691	0.333413	0.343667	1	0.000978192	0.000256034	TRUE	-0.251745	0.165899	-0.251745
EHD1	EHD1-208	ENST00000466015.1	retained_intron	EHD1	protein_coding	0.0526378	0.106141	0.12225	0.0306663	0.0241102	0.0217963	1	0.000978192	1	FALSE	0.0681522	0.165899	-0.251745
EHD1	EHD1-210	ENST00000488711.1	processed_transcript	EHD1	protein_coding	0.0568732	0.0265307	0.0852061	0.180756	0.132401	0.192452	1	0.000978192	1	FALSE	-0.112333	0.165899	-0.251745
EHD1	EHD1-212	ENST00000498472.1	retained_intron	EHD1	protein_coding	0.042555	0.12859	0.0635396	0.0313156	0.030418	0.030182	1	0.000978192	1	FALSE	0.0475895	0.165899	-0.251745
EHD1	EHD1-213	ENST00000621096.4	protein_coding	EHD1	protein_coding	0.348762	0.561404	0.350865	0.229589	0.276732	0.257012	1	0.000978192	1	FALSE	0.165899	0.165899	-0.251745
EHMT1	EHMT1-212	ENST00000483653.1	retained_intron	EHMT1	protein_coding	0.164458	0.102574	0.0673065	0.0243987	0.0330942	0.0246936	1	0.00499072	1	FALSE	0.0840509	0.0840509	-0.126005
EHMT1	EHMT1-238	ENST00000637277.1	processed_transcript	EHMT1	protein_coding	0	0	0.0665197	0.138738	0.0843301	0.221465	1	0.00499072	1	FALSE	-0.126005	0.0840509	-0.126005
EI24	EI24-206	ENST00000527842.6	protein_coding	EI24	protein_coding	0.0334534	0.0510954	0.0109276	0.0939151	0.148579	0.0954024	1	2.12752e-06	1	FALSE	-0.0808066	0.0765593	-0.0808066
EI24	EI24-211	ENST00000534546.5	protein_coding	EI24	protein_coding	0.0747489	0.081803	0.0731262	0	0	0	1	2.12752e-06	1	FALSE	0.0765593	0.0765593	-0.0808066
EIF1	EIF1-201	ENST00000310837.8	processed_transcript	EIF1	protein_coding	0.207886	0.282234	0.249305	0.198005	0.186939	0.16063	1	0.0445429	1	FALSE	0.0646176	0.0646176	-0.110958
EIF1	EIF1-204	ENST00000469308.1	processed_transcript	EIF1	protein_coding	0.0682559	0.187114	0.156875	0.257156	0.251932	0.236031	1	0.0445429	1	FALSE	-0.110958	0.0646176	-0.110958
EIF2B2	EIF2B2-204	ENST00000554748.2	protein_coding	EIF2B2	protein_coding	0.0429604	0.0547294	0.0531476	0.0785384	0.0647528	0.130847	1	1.49244e-06	1	FALSE	-0.0411001	0.119973	-0.177173
EIF2B2	EIF2B2-205	ENST00000555522.1	retained_intron	EIF2B2	protein_coding	0.380819	0.330074	0.317237	0.196693	0.312747	0.158772	1	1.49244e-06	1	FALSE	0.119973	0.119973	-0.177173
EIF2B2	EIF2B2-206	ENST00000556028.5	nonsense_mediated_decay	EIF2B2	protein_coding	0	0	0	0.191	0.10864	0.231878	1	1.49244e-06	1	FALSE	-0.177173	0.119973	-0.177173
EIF2B4	EIF2B4-206	ENST00000451130.6	protein_coding	EIF2B4	protein_coding	0	0	0.0538833	0.067194	0.113778	0.0887979	1	0.00541539	1	FALSE	-0.0719623	0.104785	-0.167982
EIF2B4	EIF2B4-208	ENST00000475582.5	retained_intron	EIF2B4	protein_coding	0.075188	0.0724308	0.0964908	0.0377408	0.0505575	0.0568082	1	0.00541539	1	FALSE	0.033001	0.104785	-0.167982
EIF2B4	EIF2B4-209	ENST00000478311.1	retained_intron	EIF2B4	protein_coding	0.244038	0.356663	0	0.335099	0.329025	0.440522	0	0.00541539	0.00878183	TRUE	-0.167982	0.104785	-0.167982
EIF2B4	EIF2B4-211	ENST00000616081.4	protein_coding	EIF2B4	protein_coding	0.22793	0.237988	0.215293	0.127066	0.142852	0.0969376	1	0.00541539	1	FALSE	0.104785	0.104785	-0.167982
EIF2B5	EIF2B5-204	ENST00000468748.7	retained_intron	EIF2B5	protein_coding	0.0313589	0.0580629	0.0567145	0.0640302	0.0663413	0.096228	1	0.0371351	1	FALSE	-0.0268211	0.0310478	-0.0268211
EIF2B5	EIF2B5-210	ENST00000491144.5	retained_intron	EIF2B5	protein_coding	0.074253	0.0610042	0.089172	0.04631	0.0327129	0.0522628	1	0.0371351	1	FALSE	0.0310478	0.0310478	-0.0268211
EIF3E	EIF3E-206	ENST00000519030.6	protein_coding	EIF3E	protein_coding	0	0	0.115336	0.124692	0.133744	0.180514	1	0.0293419	1	FALSE	-0.107872		-0.107872
EIF4E	EIF4E-201	ENST00000280892.10	protein_coding	EIF4E	protein_coding	0.146215	0.232564	0.230525	0.394441	0.320412	0.298279	1	0.0213095	1	FALSE	-0.134609	0.0329041	-0.134609
EIF4E	EIF4E-209	ENST00000507665.5	retained_intron	EIF4E	protein_coding	0.0569229	0.105399	0.0450619	0.033177	0.0377631	0.037731	1	0.0213095	1	FALSE	0.0329041	0.0329041	-0.134609
EIF4E2	EIF4E2-201	ENST00000258416.8	protein_coding	EIF4E2	protein_coding	0.231663	0.256406	0.208127	0.18918	0.141901	0.143118	1	0.010735	1	FALSE	0.0739991	0.0739991	-0.0826881
EIF4E2	EIF4E2-209	ENST00000454501.1	protein_coding	EIF4E2	protein_coding	0.104151	0.0237795	0.0540402	0.158343	0.124742	0.146949	1	0.010735	1	FALSE	-0.0826881	0.0739991	-0.0826881
EIF4E2	EIF4E2-214	ENST00000498242.5	retained_intron	EIF4E2	protein_coding	0.119762	0.130045	0.123556	0.100345	0.115926	0.0909609	1	0.010735	1	FALSE	0.0220437	0.0739991	-0.0826881
EIF4ENIF1	EIF4ENIF1-201	ENST00000330125.10	protein_coding	EIF4ENIF1	protein_coding	0.0749323	0.240057	0.307699	0.0507206	0.0416784	0.050911	1	0.0470175	0.0465111	TRUE	0.159793	0.159793	-0.0549125
EIF4ENIF1	EIF4ENIF1-209	ENST00000441289.1	processed_transcript	EIF4ENIF1	protein_coding	0.132705	0.168619	0.121989	0.203334	0.207713	0.177004	1	0.0470175	1	FALSE	-0.0549125	0.159793	-0.0549125
EIF4ENIF1	EIF4ENIF1-211	ENST00000475437.1	retained_intron	EIF4ENIF1	protein_coding	0.0729961	0.0921217	0.0742538	0.0614608	0.0377627	0.0517085	1	0.0470175	1	FALSE	0.0294798	0.159793	-0.0549125
EIF4ENIF1	EIF4ENIF1-213	ENST00000495101.5	retained_intron	EIF4ENIF1	protein_coding	0.0659521	0.0892927	0.0761788	0.0474639	0.0558327	0.0488598	1	0.0470175	1	FALSE	0.0264225	0.159793	-0.0549125
EIF4G1	EIF4G1-201	ENST00000342981.8	protein_coding	EIF4G1	protein_coding	0.095567	0.161899	0.106643	0.057821	0.0928838	0.0943664	1	0.0391037	1	FALSE	0.0396793	0.0396793	-0.155255
EIF4G1	EIF4G1-218	ENST00000434061.6	protein_coding	EIF4G1	protein_coding	0.0570758	0.0180278	0.0631422	0.238259	0.183167	0.182585	1	0.0391037	1	FALSE	-0.155255	0.0396793	-0.155255
EIF4G1	EIF4G1-235	ENST00000482303.1	retained_intron	EIF4G1	protein_coding	0.0311682	0.0477571	0.0170252	0.0844261	0.078579	0.125587	1	0.0391037	1	FALSE	-0.064214	0.0396793	-0.155255
EIF4H	EIF4H-202	ENST00000353999.6	protein_coding	EIF4H	protein_coding	0.549713	0.701902	0.581322	0.352339	0.417338	0.427635	1	2.20813e-06	0.0201962	TRUE	0.211874	0.211874	-0.27475
EIF4H	EIF4H-204	ENST00000489484.5	retained_intron	EIF4H	protein_coding	0.14734	0.145582	0.174574	0.104732	0.106472	0.135449	1	2.20813e-06	1	FALSE	0.0402812	0.211874	-0.27475
EIF4H	EIF4H-209	ENST00000678341.1	protein_coding	EIF4H	protein_coding	0.104861	0.00540934	0.0685902	0.421592	0.243134	0.338384	1	2.20813e-06	2.68038e-09	TRUE	-0.27475	0.211874	-0.27475
EIF4H	EIF4H-212	ENST00000679161.1	retained_intron	EIF4H	protein_coding	0.105253	0.0930495	0.0922277	0.0603853	0.0808826	0.0858865	1	2.20813e-06	1	FALSE	0.0211252	0.211874	-0.27475
ELAPOR1	ELAPOR1-203	ENST00000369939.8	protein_coding	ELAPOR1	protein_coding	0.3578	0.408686	0.332654	0.087734	0.14421	0.12263	1	0.000642821	0.00012051	TRUE	0.248188	0.248188	-0.0951851
ELAPOR1	ELAPOR1-209	ENST00000527996.5	nonsense_mediated_decay	ELAPOR1	protein_coding	0.0366555	0.0252282	0.0722795	0.187	0.141862	0.0908562	1	0.000642821	1	FALSE	-0.0951851	0.248188	-0.0951851
ELL	ELL-201	ENST00000262809.9	protein_coding	ELL	protein_coding	0.623969	0.748734	0.635846	0.477891	0.469326	0.522103	1	0.0206246	0.0740706	FALSE	0.179743	0.179743	-0.134872
ELL	ELL-203	ENST00000596124.3	protein_coding	ELL	protein_coding	0.124694	0.04108	0.0959499	0.231589	0.231476	0.203274	1	0.0206246	1	FALSE	-0.134872	0.179743	-0.134872
ELOA	ELOA-201	ENST00000418390.6	protein_coding	ELOA	protein_coding	0.0658516	0.19803	0.247895	0.298137	0.338704	0.361188	1	0.00263312	0.0415494	TRUE	-0.162084	0.211653	-0.162084
ELOA	ELOA-204	ENST00000613537.4	protein_coding	ELOA	protein_coding	0.439938	0.265967	0.240137	0.178687	0.0601306	0.0722664	1	0.00263312	0.000935722	TRUE	0.211653	0.211653	-0.162084
ELOVL1	ELOVL1-206	ENST00000470769.5	processed_transcript	ELOVL1	protein_coding	0.0163773	0	0	0.138955	0.106068	0.0528699	1	0.00115304	1	FALSE	-0.0938383	0.0858733	-0.0938383
ELOVL1	ELOVL1-208	ENST00000478481.5	processed_transcript	ELOVL1	protein_coding	0.118748	0.0277507	0.056585	0	0.027075	0	1	0.00115304	1	FALSE	0.0586697	0.0858733	-0.0938383
ELOVL1	ELOVL1-211	ENST00000482302.5	processed_transcript	ELOVL1	protein_coding	0.144226	0.0301238	0.0832699	0	0	0	1	0.00115304	1	FALSE	0.0858733	0.0858733	-0.0938383
EMC10	EMC10-201	ENST00000334976.11	protein_coding	EMC10	protein_coding	0.084682	0.0746849	0.0846804	0.10749	0.107588	0.110859	1	0.0093464	1	FALSE	-0.0272963	0.116322	-0.0673311
EMC10	EMC10-202	ENST00000376918.7	protein_coding	EMC10	protein_coding	0.520316	0.552217	0.520969	0.44243	0.425632	0.376475	1	0.0093464	1	FALSE	0.116322	0.116322	-0.0673311
EMC10	EMC10-208	ENST00000601780.5	nonsense_mediated_decay	EMC10	protein_coding	0.0615583	0.0137138	0.0442606	0.101457	0.0827351	0.137334	1	0.0093464	1	FALSE	-0.0673311	0.116322	-0.0673311
EMC2	EMC2-202	ENST00000517593.5	retained_intron	EMC2	protein_coding	0.128202	0.161121	0.244069	0.0372254	0.0517292	0.122623	1	0.0359302	1	FALSE	0.107271	0.107271	-0.115189
EMC2	EMC2-203	ENST00000517784.5	processed_transcript	EMC2	protein_coding	0.225993	0.248578	0.204302	0.369449	0.298399	0.35659	1	0.0359302	1	FALSE	-0.115189	0.107271	-0.115189
EMC2	EMC2-207	ENST00000524143.5	protein_coding	EMC2	protein_coding	0.0830578	0.138279	0.086874	0.0616129	0.0767034	0.0828716	1	0.0359302	1	FALSE	0.0290077	0.107271	-0.115189
EME1	EME1-209	ENST00000513077.1	retained_intron	EME1	protein_coding	0	0	0	0.146168	0.214601	0.142682	1	0.00763214	1	FALSE	-0.167817		-0.167817
EME2	EME2-201	ENST00000561564.5	retained_intron	EME2	protein_coding	0	0	0	0.271424	0.252283	0.21468	1	0.000610302	1	FALSE	-0.246129		-0.246129
EOGT	EOGT-202	ENST00000383701.8	protein_coding	EOGT	protein_coding	0.732831	0.532412	0.441904	0.226784	0.424818	0.374986	1	0.000160424	0.888177	FALSE	0.226853	0.226853	-0.192436
EOGT	EOGT-208	ENST00000540764.5	protein_coding	EOGT	protein_coding	0	0	0	0.208209	0.20518	0.163918	1	0.000160424	1	FALSE	-0.192436	0.226853	-0.192436
EP400P1	EP400P1-203	ENST00000392352.5	processed_transcript	EP400P1	transcribed_unprocessed_pseudogene	0.204861	0.150504	0.169357	0.107708	0.0874468	0.116537	1	0.00460947	1	FALSE	0.0710101	0.0710101	-0.134311
EP400P1	EP400P1-206	ENST00000446190.5	processed_transcript	EP400P1	transcribed_unprocessed_pseudogene	0.047635	0.0558435	0.0603508	0.0431963	0.0463806	0.0459238	1	0.00460947	1	FALSE	0.00944289	0.0710101	-0.134311
EP400P1	EP400P1-207	ENST00000454179.6	processed_transcript	EP400P1	transcribed_unprocessed_pseudogene	0.0733733	0.0789535	0.0561744	0.222223	0.220916	0.168295	1	0.00460947	1	FALSE	-0.134311	0.0710101	-0.134311
EP400P1	EP400P1-208	ENST00000475841.2	processed_transcript	EP400P1	transcribed_unprocessed_pseudogene	0.102602	0.0956029	0.0982712	0.0856125	0.0841064	0.0874677	1	0.00460947	1	FALSE	0.0130966	0.0710101	-0.134311
EPB41L3	EPB41L3-205	ENST00000542652.6	processed_transcript	EPB41L3	protein_coding	0.217136	0.292815	0.233023	0.0932726	0.138157	0.0542376	1	1.02914e-05	1	FALSE	0.152435	0.152435	-0.221282
EPB41L3	EPB41L3-210	ENST00000578431.1	processed_transcript	EPB41L3	protein_coding	0.200919	0.13818	0.0740604	0.0211992	0.0368834	0	1	1.02914e-05	1	FALSE	0.118359	0.152435	-0.221282
EPB41L3	EPB41L3-224	ENST00000581387.5	protein_coding	EPB41L3	protein_coding	0	0	0.0307844	0.0749056	0.0869556	0.121105	1	1.02914e-05	1	FALSE	-0.0840605	0.152435	-0.221282
EPB41L3	EPB41L3-227	ENST00000581833.5	protein_coding	EPB41L3	protein_coding	0.160297	0	0.278866	0.391485	0.335169	0.376353	1	1.02914e-05	0.00127648	TRUE	-0.221282	0.152435	-0.221282
EPHA1-AS1	EPHA1-AS1-201	ENST00000421648.1	lncRNA	EPHA1-AS1	lncRNA	0.308582	0.461526	0.241056	0	0.275073	0	0	0.0275223	0	TRUE	0.245364	0.245364	-0.245364
EPHA1-AS1	EPHA1-AS1-202	ENST00000429289.5	lncRNA	EPHA1-AS1	lncRNA	0.691418	0.538474	0.758944	1	0.724927	1	0	0.0275223	0	TRUE	-0.245364	0.245364	-0.245364
EPHA6	EPHA6-207	ENST00000506569.1	protein_coding	EPHA6	protein_coding	0.13145	0.478835	0.279409	0.0617771	0.0481293	0.0429092	1	0.0243248	0.268109	FALSE	0.245626	0.245626
EPHX1	EPHX1-201	ENST00000272167.9	protein_coding	EPHX1	protein_coding	0.802182	0.853957	0.807575	0.755696	0.650972	0.78194	1	1.06594e-10	1	FALSE	0.0917023	0.0917023	-0.158493
EPHX1	EPHX1-203	ENST00000445856.5	protein_coding	EPHX1	protein_coding	0	0	0	0.0825454	0.232734	0.160201	1	1.06594e-10	1	FALSE	-0.158493	0.0917023	-0.158493
EPHX1	EPHX1-204	ENST00000448202.5	protein_coding	EPHX1	protein_coding	0.0743582	0.0557887	0.0753281	0.0459672	0.046192	0.0140427	1	1.06594e-10	1	FALSE	0.033091	0.0917023	-0.158493
EPHX1	EPHX1-205	ENST00000467015.1	processed_transcript	EPHX1	protein_coding	0.0728561	0.0560592	0.0470877	0.0397253	0.0214633	0.0108321	1	1.06594e-10	1	FALSE	0.0346607	0.0917023	-0.158493
ERBB2	ERBB2-202	ENST00000406381.6	protein_coding	ERBB2	protein_coding	0.169439	0.148075	0.126683	0.117978	0.0741375	0.098718	1	0.0128978	1	FALSE	0.0511212	0.0511212	-0.0712974
ERBB2	ERBB2-215	ENST00000583391.1	retained_intron	ERBB2	protein_coding	0.0495349	0	0	0.0876154	0.0868247	0.088987	1	0.0128978	1	FALSE	-0.0712974	0.0511212	-0.0712974
ERCC6L	ERCC6L-201	ENST00000334463.4	protein_coding	ERCC6L	protein_coding	0.765594	0.869107	1	0.421182	0	0.633809	1	0.0114282	0	TRUE	0.52657	0.52657	-0.52657
ERCC6L	ERCC6L-202	ENST00000373657.2	protein_coding	ERCC6L	protein_coding	0.234406	0.130893	0	0.578818	1	0.366191	1	0.0114282	0	TRUE	-0.52657	0.52657	-0.52657
ERGIC2	ERGIC2-201	ENST00000360150.9	protein_coding	ERGIC2	protein_coding	0.425304	0.594848	0.333792	0.196216	0.224807	0.203778	1	0.00877486	1	FALSE	0.243048	0.243048
ERI1	ERI1-203	ENST00000519292.5	protein_coding	ERI1	protein_coding	0.0714075	0.0525525	0	0.158236	0.116533	0.10691	1	0.0339304	1	FALSE	-0.0859066	0.0946823	-0.118806
ERI1	ERI1-207	ENST00000522258.1	processed_transcript	ERI1	protein_coding	0.250223	0.180202	0.226198	0.121476	0.14198	0.10912	1	0.0339304	1	FALSE	0.0946823	0.0946823	-0.118806
ERI1	ERI1-209	ENST00000674098.1	processed_transcript	ERI1	protein_coding	0.0490368	0	0.0328982	0.168528	0.0940539	0.175771	1	0.0339304	1	FALSE	-0.118806	0.0946823	-0.118806
ERICH6B	ERICH6B-201	ENST00000298738.3	protein_coding	ERICH6B	protein_coding	0.845639	0	1	0.392977	0.311488	0.300883	0	0.0149679	0.0326805	TRUE	0.280097	0.280097	-0.266114
ERICH6B	ERICH6B-203	ENST00000482992.1	processed_transcript	ERICH6B	protein_coding	0	0	0	0.196646	0.293223	0.308474	1	0.0149679	1	FALSE	-0.266114	0.280097	-0.266114
ERLNC1	ERLNC1-202	ENST00000654104.1	lncRNA	ERLNC1	lncRNA	0.26073		0.444437	0.235526	0	0	1	0.00708921	0.243242	FALSE
ERLNC1	ERLNC1-203	ENST00000658822.1	lncRNA	ERLNC1	lncRNA	0.73927		0.555563	0.474177	0.498444	0.522398	1	0.00708921	1	FALSE
ERLNC1	ERLNC1-204	ENST00000663115.1	lncRNA	ERLNC1	lncRNA	0		0	0.290298	0.134925	0.304437	1	0.00708921	1	FALSE
ERMP1	ERMP1-201	ENST00000214893.9	processed_transcript	ERMP1	protein_coding	0.0799343	0.0325826	0.144917	0.358655	0.1691	0.274871	1	0.0118251	0.0105149	TRUE	-0.18173	0.260596	-0.18173
ERMP1	ERMP1-202	ENST00000339450.10	protein_coding	ERMP1	protein_coding	0.595167	0.777057	0.604191	0.271438	0.582383	0.340807	1	0.0118251	0.00433625	TRUE	0.260596	0.260596	-0.18173
ERVW-1	ERVW-1-201	ENST00000493463.2	protein_coding	ERVW-1	protein_coding	0	0	0	0.235458	0.246402	0.246265	1	1.58359e-26	1	FALSE	-0.242708	0.19869	-0.242708
ERVW-1	ERVW-1-202	ENST00000603053.2	protein_coding	ERVW-1	protein_coding	0.112092	0.26384	0.220138	0	0	0	1	1.58359e-26	1	FALSE	0.19869	0.19869	-0.242708
ESS2	ESS2-201	ENST00000252137.11	protein_coding	ESS2	protein_coding	0.143645	0.149631	0.146757	0.0608039	0.0726727	0.0829851	1	0.000816477	1	FALSE	0.0745237	0.202896	-0.27742
ESS2	ESS2-202	ENST00000434568.5	nonsense_mediated_decay	ESS2	protein_coding	0.484139	0.446499	0.596024	0.825629	0.720095	0.813196	1	0.000816477	3.58062e-05	TRUE	-0.27742	0.202896	-0.27742
ESS2	ESS2-204	ENST00000472073.1	retained_intron	ESS2	protein_coding	0.372216	0.40387	0.257219	0.113568	0.207232	0.103819	1	0.000816477	0.00149494	TRUE	0.202896	0.202896	-0.27742
ETNK1	ETNK1-201	ENST00000266517.9	protein_coding	ETNK1	protein_coding	0.406579	0.411127	0.367955	0.3124	0.329873	0.263516	1	0.00206447	1	FALSE	0.0932909	0.0932909	-0.150252
ETNK1	ETNK1-204	ENST00000539974.1	retained_intron	ETNK1	protein_coding	0	0.133679	0.122099	0.274968	0.194475	0.23709	1	0.00206447	1	FALSE	-0.150252	0.0932909	-0.150252
ETNK1	ETNK1-210	ENST00000673188.1	processed_transcript	ETNK1	protein_coding	0.0787998	0.0610996	0.0914648	0.0431909	0.0604442	0.0599144	1	0.00206447	1	FALSE	0.0226049	0.0932909	-0.150252
ETS2	ETS2-201	ENST00000360214.8	protein_coding	ETS2	protein_coding	0.0312315	0	0.019737	0.119792	0.218767	0.0770426	1	8.72842e-05	1	FALSE	-0.121544	0.287702	-0.222971
ETS2	ETS2-202	ENST00000360938.8	protein_coding	ETS2	protein_coding	0.239734	0.41879	0.574501	0.137205	0	0.232713	1	8.72842e-05	0.0267274	TRUE	0.287702	0.287702	-0.222971
ETS2	ETS2-204	ENST00000456966.1	protein_coding	ETS2	protein_coding	0.159753	0.308979	0.274659	0.0793656	0.047922	0.0767787	1	8.72842e-05	1	FALSE	0.179775	0.287702	-0.222971
ETS2	ETS2-206	ENST00000662305.1	protein_coding	ETS2	protein_coding	0.219107	0	0	0.279649	0.327994	0.280378	1	8.72842e-05	0.00338648	TRUE	-0.222971	0.287702	-0.222971
EVL	EVL-206	ENST00000553799.1	processed_transcript	EVL	protein_coding	0.0892836	0.0889452	0.0664859	0.0292128	0.0386719	0.042964	1	6.98282e-05	1	FALSE	0.044622	0.044622	-0.132069
EVL	EVL-222	ENST00000557153.5	protein_coding	EVL	protein_coding	0	0	0	0.0887816	0.179045	0.128379	1	6.98282e-05	1	FALSE	-0.132069	0.044622	-0.132069
EYA1	EYA1-213	ENST00000519927.5	processed_transcript	EYA1	protein_coding	0	0.0258715	0.0529523	0.378756	0.360289	0.39813	1	0.0442328	0.0954719	FALSE	-0.352784	0.179965	-0.352784
EYA1	EYA1-216	ENST00000523987.4	processed_transcript	EYA1	protein_coding	0.569699	0.675548	0.539037	0.409652	0.473957	0.360781	1	0.0442328	1	FALSE	0.179965	0.179965	-0.352784
EYS	EYS-203	ENST00000370615.3	processed_transcript	EYS	protein_coding	0	0	0.0773816	0.224818	0.338913	0.228245	1	0.000165601	2.1856e-06	TRUE	-0.238198	0.219809	-0.238198
EYS	EYS-210	ENST00000489873.1	retained_intron	EYS	protein_coding	0.674597	0.783551	0.622322	0.494289	0.407875	0.518878	1	0.000165601	0.323706	FALSE	0.219809	0.219809	-0.238198
F2R	F2R-201	ENST00000319211.5	protein_coding	F2R	protein_coding	0.956208	0.948009	1	0.804868	0.832121	0.907774	1	0.0302045	0	TRUE	0.119818	0.119818	-0.119818
F2R	F2R-202	ENST00000505600.1	protein_coding	F2R	protein_coding	0.0437923	0.0519908	0	0.195132	0.167879	0.0922255	1	0.0302045	0	TRUE	-0.119818	0.119818	-0.119818
F3	F3-203	ENST00000478217.5	processed_transcript	F3	protein_coding	0.11148	0.0884186	0.139171	0.083944	0.0594935	0.0780535	1	0.0466497	1	FALSE	0.0391928	0.0391928
FAM107A	FAM107A-201	ENST00000360997.7	protein_coding	FAM107A	protein_coding	0.569292	0.639124	0.637723	0.699462	0.665459	0.668451	1	0.00175231	1	FALSE	-0.0624108	0.20491	-0.171834
FAM107A	FAM107A-206	ENST00000474531.5	protein_coding	FAM107A	protein_coding	0.0294053	0	0.0877144	0.23919	0.175887	0.217546	1	0.00175231	0.0901839	FALSE	-0.171834	0.20491	-0.171834
FAM107A	FAM107A-207	ENST00000497310.1	processed_transcript	FAM107A	protein_coding	0.265679	0.156893	0.234816	0	0	0.0426568	1	0.00175231	0.00246348	TRUE	0.20491	0.20491	-0.171834
FAM120AOS	FAM120AOS-202	ENST00000423591.5	protein_coding	FAM120AOS	protein_coding	0.0574257	0.17603	0.16757	0	0.0530389	0	1	0.00616337	1	FALSE	0.115995	0.115995
FAM131B	FAM131B-203	ENST00000409408.5	protein_coding	FAM131B	protein_coding	0	0	0	1	0.521244	1	1	0.004426	1	FALSE	-0.840415		-0.840415
FAM153A	FAM153A-201	ENST00000360669.10	nonsense_mediated_decay	FAM153A	protein_coding	0.184105	0.239777	0.146108	0.120622	0.138973	0.133472	1	0.00430474	1	FALSE	0.0589746	0.0589746	-0.113071
FAM153A	FAM153A-206	ENST00000503845.5	nonsense_mediated_decay	FAM153A	protein_coding	0.113048	0.0102691	0.107885	0.216448	0.138873	0.168039	1	0.00430474	1	FALSE	-0.0973864	0.0589746	-0.113071
FAM153A	FAM153A-208	ENST00000504518.1	protein_coding	FAM153A	protein_coding	0	0	0.0145586	0.116092	0.113028	0.124653	1	0.00430474	1	FALSE	-0.113071	0.0589746	-0.113071
FAM166B	FAM166B-202	ENST00000447837.1	nonsense_mediated_decay	FAM166B	protein_coding	0	0	0	0.388079	0.53779	0.190531	1	0.0192203	1	FALSE	-0.372133		-0.372133
FAM170A	FAM170A-205	ENST00000515256.5	protein_coding	FAM170A	protein_coding	0.241344	0.189628	0.313313	0	0.167566	0	1	0.0458316	0.111016	FALSE	0.192239	0.192239
FAM177A1	FAM177A1-201	ENST00000280987.9	protein_coding	FAM177A1	protein_coding	0.133152	0.171951	0.148351	0.0693074	0.0911169	0.107599	1	0.00512963	1	FALSE	0.0618103	0.0618103	-0.139886
FAM177A1	FAM177A1-202	ENST00000382406.7	protein_coding	FAM177A1	protein_coding	0.197803	0.118783	0.244882	0.374907	0.256849	0.349368	1	0.00512963	1	FALSE	-0.139886	0.0618103	-0.139886
FAM177A1	FAM177A1-205	ENST00000553901.1	retained_intron	FAM177A1	protein_coding	0.192631	0.188361	0.171533	0.120014	0.145567	0.132143	1	0.00512963	1	FALSE	0.0516006	0.0618103	-0.139886
FAM177A1	FAM177A1-208	ENST00000554794.1	protein_coding	FAM177A1	protein_coding	0.0755705	0.0300403	0.031896	0.086285	0.130945	0.0919458	1	0.00512963	1	FALSE	-0.057223	0.0618103	-0.139886
FAM177A1	FAM177A1-211	ENST00000556858.2	nonsense_mediated_decay	FAM177A1	protein_coding	0.23196	0.240656	0.217301	0.217292	0.181464	0.173658	1	0.00512963	1	FALSE	0.0391674	0.0618103	-0.139886
FAM181A	FAM181A-201	ENST00000267594.5	protein_coding	FAM181A	protein_coding	0.132343	0.399875	0.235052	0.0434624	0.117751	0.0776108	1	0.0319821	0.5551	FALSE	0.176148	0.176148	-0.199593
FAM181A	FAM181A-202	ENST00000554404.1	protein_coding	FAM181A	protein_coding	0.0129229	0.0213108	0.0161812	0.0614568	0.0246478	0.0602639	1	0.0319821	1	FALSE	-0.0319845	0.176148	-0.199593
FAM181A	FAM181A-204	ENST00000557000.2	protein_coding	FAM181A	protein_coding	0.324188	0	0.153738	0.430298	0.353963	0.292444	0	0.0319821	0.0201757	TRUE	-0.199593	0.176148	-0.199593
FAM189A1	FAM189A1-203	ENST00000560050.1	processed_transcript	FAM189A1	protein_coding	0.565934	0.559331	0.560437	0.201836	0.504037	0.10565	1	0.0209613	0.733331	FALSE	0.291393	0.291393	-0.353852
FAM189A1	FAM189A1-204	ENST00000560082.1	protein_coding	FAM189A1	protein_coding	0.149738	0	0	0.384332	0.197027	0.629935	1	0.0209613	0.00296096	TRUE	-0.353852	0.291393	-0.353852
FAM20A	FAM20A-203	ENST00000590074.5	nonsense_mediated_decay	FAM20A	protein_coding	0.281948	0.160228	0.159483	0.0781803	0.104382	0.108749	1	0.0163329	1	FALSE	0.103449	0.145323	-0.181786
FAM20A	FAM20A-205	ENST00000592554.2	protein_coding	FAM20A	protein_coding	0.24043	0.351443	0.264776	0.140444	0.142478	0.137757	1	0.0163329	1	FALSE	0.145323	0.145323	-0.181786
FAM20A	FAM20A-206	ENST00000592847.1	processed_transcript	FAM20A	protein_coding	0.124743	0.241469	0.165394	0.404799	0.283426	0.38874	1	0.0163329	0.666855	FALSE	-0.181786	0.145323	-0.181786
FAM214B	FAM214B-208	ENST00000605244.5	protein_coding	FAM214B	protein_coding	0	0	0	0.363707	0.212293	0.168538	1	0.00152702	1	FALSE	-0.248179		-0.248179
FAM219A	FAM219A-201	ENST00000297620.8	protein_coding	FAM219A	protein_coding	0.656115	0.805372	0.441357	0	0.450763	0	0	0.00065942	0.00699844	TRUE	0.484027	0.484027	-0.214187
FAM219A	FAM219A-202	ENST00000379078.1	protein_coding	FAM219A	protein_coding	0.214682	0.107614	0.113096	0.0759853	0.0626362	0	1	0.00065942	1	FALSE	0.0989234	0.484027	-0.214187
FAM219A	FAM219A-206	ENST00000379087.5	protein_coding	FAM219A	protein_coding	0	0.0870135	0	0.309945	0.158428	0.261201	1	0.00065942	0.60062	FALSE	-0.214187	0.484027	-0.214187
FAM221A	FAM221A-201	ENST00000344962.9	protein_coding	FAM221A	protein_coding	0	0	0.0288384	0.185398	0.103525	0.170226	1	9.29566e-10	1	FALSE	-0.143437	0.122928	-0.143437
FAM221A	FAM221A-202	ENST00000409192.7	protein_coding	FAM221A	protein_coding	0.0670998	0.0662632	0.132345	0.0450525	0.0125772	0	1	9.29566e-10	1	FALSE	0.0693594	0.122928	-0.143437
FAM221A	FAM221A-203	ENST00000409653.5	protein_coding	FAM221A	protein_coding	0.0705931	0.134013	0.164176	0	0	0	1	9.29566e-10	1	FALSE	0.122928	0.122928	-0.143437
FAM221B	FAM221B-203	ENST00000423537.7	protein_coding	FAM221B	protein_coding	0	0	0	0.0637176	0.0461693	0.0975839	1	0.0116383	1	FALSE	-0.0691569		-0.0691569
FAM227A	FAM227A-207	ENST00000541689.6	processed_transcript	FAM227A	protein_coding	0.0717922	0.0723444	0.184086	0.0715572	0.0210329	0.0512753	1	0.0258042	1	FALSE	0.0614524	0.0614524	-0.195026
FAM227A	FAM227A-211	ENST00000608409.5	processed_transcript	FAM227A	protein_coding	0	0	0.069203	0.144948	0.384432	0.1249	1	0.0258042	0.0136414	TRUE	-0.195026	0.0614524	-0.195026
FAM71E1	FAM71E1-201	ENST00000593796.5	non_stop_decay	FAM71E1	protein_coding	0.0915221	0	0	0.186656	0.314521	0.292065	1	8.23529e-05	0.00339324	TRUE	-0.233907	0.274405	-0.233907
FAM71E1	FAM71E1-202	ENST00000595790.5	protein_coding	FAM71E1	protein_coding	0.0534551	0.702311	0.0674474	0	0	0	1	8.23529e-05	1	FALSE	0.274405	0.274405	-0.233907
FAM71E1	FAM71E1-205	ENST00000600330.1	retained_intron	FAM71E1	protein_coding	0.0781525	0.056244	0.0882024	0.0218501	0.0163505	0.0236667	1	8.23529e-05	1	FALSE	0.0535772	0.274405	-0.233907
FAM71E1	FAM71E1-206	ENST00000602178.5	non_stop_decay	FAM71E1	protein_coding	0.165389	0.147589	0.196271	0.264611	0.216664	0.223825	1	8.23529e-05	1	FALSE	-0.0652835	0.274405	-0.233907
FAM71F2	FAM71F2-201	ENST00000477515.3	protein_coding	FAM71F2	protein_coding	0.0414816	0.038177	0	0.129199	0.149291	0.145142	1	0.00015388	1	FALSE	-0.114658	0.506329	-0.279074
FAM71F2	FAM71F2-203	ENST00000641443.1	processed_transcript	FAM71F2	protein_coding	0.244572	0.0464653	0.21375	0.512659	0.449508	0.379843	1	0.00015388	0.0669726	FALSE	-0.279074	0.506329	-0.279074
FAM71F2	FAM71F2-204	ENST00000641605.1	protein_coding	FAM71F2	protein_coding	0.713947	0.915358	0.658647	0.239668	0.326266	0.20303	1	0.00015388	1.22571e-05	TRUE	0.506329	0.506329	-0.279074
FAM72A	FAM72A-206	ENST00000470041.5	processed_transcript	FAM72A	protein_coding	0.0502666	0.133845	0.0836621	0	0	0	1	0.0498848	1	FALSE	0.0892581	0.0892581
FAM86HP	FAM86HP-204	ENST00000513466.5	transcribed_unprocessed_pseudogene	FAM86HP	transcribed_unprocessed_pseudogene	0.165157	0.216823	0.178182	0.395228	0.285134	0.622862	1	0.00584439	1	FALSE	-0.247687	0.264638	-0.247687
FAM86HP	FAM86HP-205	ENST00000515245.5	processed_transcript	FAM86HP	transcribed_unprocessed_pseudogene	0.124356	0.497085	0.172473	0	0	0	1	0.00584439	1	FALSE	0.264638	0.264638	-0.247687
FAM87A	FAM87A-207	ENST00000668758.1	lncRNA	FAM87A	lncRNA	0.0689871	0.464196	0.611602	0	0	0	1	0.0184664	1	FALSE	0.381595	0.381595
FAM90A1	FAM90A1-201	ENST00000307435.10	protein_coding	FAM90A1	protein_coding	0.78081	0.431745	0.427965	0	0	0	1	1.86469e-06	1	FALSE	0.54684	0.54684	-0.63656
FAM90A1	FAM90A1-203	ENST00000538603.6	protein_coding	FAM90A1	protein_coding	0	0	0	0.51324	1	0.39644	1	1.86469e-06	1	FALSE	-0.63656	0.54684	-0.63656
FAM98A	FAM98A-203	ENST00000431950.1	protein_coding	FAM98A	protein_coding	0.395964	0.339621	0.187774	0	0.307094	0	0	0.00154416	3.19693e-05	TRUE	0.205422	0.205422	-0.0385739
FAM98A	FAM98A-207	ENST00000492649.1	retained_intron	FAM98A	protein_coding	0.00747218	0.0454841	0.044444	0.0526845	0.0707388	0.0896986	1	0.00154416	1	FALSE	-0.0385739	0.205422	-0.0385739
FANCD2OS	FANCD2OS-201	ENST00000431315.5	processed_transcript	FANCD2OS	protein_coding	0.20538	0	0.177998	0.243023	0.238823	0.218045	1	0.0168108	1	FALSE	-0.105504	0.327908	-0.15321
FANCD2OS	FANCD2OS-203	ENST00000450616.5	processed_transcript	FANCD2OS	protein_coding	0.580829	0.97482	0.560201	0.332185	0.388681	0.411259	1	0.0168108	0.00908412	TRUE	0.327908	0.327908	-0.15321
FANCD2OS	FANCD2OS-204	ENST00000450660.3	protein_coding	FANCD2OS	protein_coding	0.213791	0.0251798	0.246636	0.33701	0.288541	0.319687	1	0.0168108	1	FALSE	-0.15321	0.327908	-0.15321
FANCD2OS	FANCD2OS-206	ENST00000524279.1	protein_coding	FANCD2OS	protein_coding	0	0	0.0151642	0.0877824	0.0839549	0.051009	1	0.0168108	1	FALSE	-0.069194	0.327908	-0.15321
FAS	FAS-219	ENST00000640250.1	processed_transcript	FAS	protein_coding	0.373592	0.205354	0.218284	0.181858	0	0.12689	1	0.00179832	1	FALSE	0.162828	0.162828	-0.281123
FAS	FAS-220	ENST00000640681.1	processed_transcript	FAS	protein_coding	0	0	0.0345095	0.233522	0.340589	0.303768	1	0.00179832	0.00118833	TRUE	-0.281123	0.162828	-0.281123
FASTKD2	FASTKD2-201	ENST00000236980.10	protein_coding	FASTKD2	protein_coding	0.132418	0.210178	0.243972	0.287984	0.373935	0.357631	1	0.0062122	1	FALSE	-0.144327	0.142175	-0.144327
FASTKD2	FASTKD2-203	ENST00000403094.3	protein_coding	FASTKD2	protein_coding	0.24529	0.178294	0.105262	0.0707863	0	0.0315345	1	0.0062122	1	FALSE	0.142175	0.142175	-0.144327
FBXL13	FBXL13-205	ENST00000440067.2	protein_coding	FBXL13	protein_coding	0.245345	0.116139	0.227475	0.25734	0.261432	0.260283	1	0.043719	1	FALSE	-0.0633655	0.111179	-0.0633655
FBXL13	FBXL13-207	ENST00000455112.6	protein_coding	FBXL13	protein_coding	0.0951043	0.200345	0.104046	0.0893724	0	0.0563327	1	0.043719	1	FALSE	0.0845965	0.111179	-0.0633655
FBXL13	FBXL13-210	ENST00000471074.1	processed_transcript	FBXL13	protein_coding	0.176288	0.185992	0.178879	0.0474853	0.0550504	0.105088	1	0.043719	1	FALSE	0.111179	0.111179	-0.0633655
FBXL19	FBXL19-205	ENST00000562798.2	protein_coding	FBXL19	protein_coding	0.127911	0.0312961	0.0517403	0	0	0	1	0.00483677	1	FALSE	0.0703159	0.0703159
FBXL20	FBXL20-202	ENST00000394294.7	protein_coding	FBXL20	protein_coding	0.0340773	0.0718659	0.0810733	0	0.0069002	0.0151848	1	0.0392778	1	FALSE	0.0549772	0.0549772	-0.0343183
FBXL20	FBXL20-205	ENST00000583610.5	protein_coding	FBXL20	protein_coding	0.158024	0.139997	0.191036	0.198131	0.199029	0.194852	1	0.0392778	1	FALSE	-0.0343183	0.0549772	-0.0343183
FBXL6	FBXL6-202	ENST00000455319.6	protein_coding	FBXL6	protein_coding	0	0	0.0448071	0.220748	0.0903591	0.170975	1	0.0447319	1	FALSE	-0.145758		-0.145758
FBXL6	FBXL6-208	ENST00000530142.5	retained_intron	FBXL6	protein_coding	0.127938	0.137148	0.117584	0.184521	0.217367	0.260562	1	0.0447319	1	FALSE	-0.0932602		-0.145758
FBXO24	FBXO24-201	ENST00000241071.11	protein_coding	FBXO24	protein_coding	0.0966073	0.155706	0.0803671	0.269587	0.29637	0.29102	1	0.0070814	1	FALSE	-0.174765	0.206143	-0.174765
FBXO24	FBXO24-206	ENST00000468962.5	protein_coding	FBXO24	protein_coding	0.212693	0.180156	0.0863568	0.00852817	0	0	1	0.0070814	1	FALSE	0.156892	0.206143	-0.174765
FBXO24	FBXO24-207	ENST00000474649.1	retained_intron	FBXO24	protein_coding	0.170437	0.605182	0.186669	0.0999279	0.121822	0.122107	1	0.0070814	1	FALSE	0.206143	0.206143	-0.174765
FBXO7	FBXO7-202	ENST00000397426.5	protein_coding	FBXO7	protein_coding	0.100164	0.170297	0.109136	0.286335	0.181577	0.281548	1	0.0212547	1	FALSE	-0.123287		-0.123287
FDPS	FDPS-204	ENST00000461507.5	retained_intron	FDPS	protein_coding	0	0	0.0489996	0.0857592	0.0630114	0.151905	1	0.00313837	1	FALSE	-0.083892	0.0559218	-0.083892
FDPS	FDPS-212	ENST00000487002.1	retained_intron	FDPS	protein_coding	0.1664	0.140381	0.112663	0.0712215	0.100526	0.0980836	1	0.00313837	1	FALSE	0.0498711	0.0559218	-0.083892
FDPS	FDPS-213	ENST00000489003.5	retained_intron	FDPS	protein_coding	0.0775234	0.0568178	0.0615674	0.0281431	0	0	1	0.00313837	1	FALSE	0.0559218	0.0559218	-0.083892
FER	FER-201	ENST00000281092.9	protein_coding	FER	protein_coding	0.224964	0.302459	0.260523	0.159199	0.199541	0.136506	1	0.0150678	1	FALSE	0.0975671	0.0975671	-0.098668
FER	FER-204	ENST00000504143.6	nonsense_mediated_decay	FER	protein_coding	0	0.0204696	0.0546469	0.112368	0.110949	0.147804	1	0.0150678	1	FALSE	-0.098668	0.0975671	-0.098668
FFAR4	FFAR4-201	ENST00000371481.9	protein_coding	FFAR4	protein_coding	1	1	0.814477	0	0	1	0	0.0285715	0	TRUE	0.604826	0.604826	-0.604826
FFAR4	FFAR4-202	ENST00000371483.8	protein_coding	FFAR4	protein_coding	0	0	0.185523	1	1	0	0	0.0285715	0	TRUE	-0.604826	0.604826	-0.604826
FGFR1	FGFR1-201	ENST00000326324.10	protein_coding	FGFR1	protein_coding	0.12891	0.17538	0.18222	0.193657	0.188435	0.182431	1	0.00065942	1	FALSE	-0.0260044	0.0815141	-0.078021
FGFR1	FGFR1-238	ENST00000532791.5	protein_coding	FGFR1	protein_coding	0	0.0515077	0	0.109533	0.109992	0.0660448	1	0.00065942	1	FALSE	-0.078021	0.0815141	-0.078021
FGFR1	FGFR1-248	ENST00000674474.1	retained_intron	FGFR1	protein_coding	0.200199	0.0726031	0.0817586	0.0383459	0.0285152	0.0431574	1	0.00065942	1	FALSE	0.0815141	0.0815141	-0.078021
FGFR4	FGFR4-210	ENST00000508139.1	retained_intron	FGFR4	protein_coding	0.0593984	0.0556653	0.05931	0	0	0	1	0.0430179	1	FALSE	0.0581246	0.0581246	-0.19087
FGFR4	FGFR4-212	ENST00000510911.5	protein_coding	FGFR4	protein_coding	0.162335	0.154605	0.20615	0.421663	0.303462	0.370575	1	0.0430179	1	FALSE	-0.19087	0.0581246	-0.19087
FKBP7	FKBP7-203	ENST00000419184.1	nonsense_mediated_decay	FKBP7	protein_coding	0	0	0	0.0363348	0.0715348	0.0711838	1	0.0497862	1	FALSE	-0.0596845	0.133978	-0.117968
FKBP7	FKBP7-204	ENST00000424785.7	protein_coding	FKBP7	protein_coding	0.142471	0.351782	0.183852	0.0777074	0.124727	0.0737349	1	0.0497862	1	FALSE	0.133978	0.133978	-0.117968
FKBP7	FKBP7-208	ENST00000470945.1	processed_transcript	FKBP7	protein_coding	0	0	0	0.0370926	0.161581	0.15523	1	0.0497862	1	FALSE	-0.117968	0.133978	-0.117968
FKTN	FKTN-207	ENST00000490134.1	processed_transcript	FKTN	protein_coding	0	0.0986019	0.0823748	0.164276	0.215543	0.105907	1	0.000587556	1	FALSE	-0.101583	0.0322226	-0.101583
FKTN	FKTN-219	ENST00000675232.1	nonsense_mediated_decay	FKTN	protein_coding	0.111792	0.0707841	0.0816953	0.0546278	0.0503431	0.0626328	1	0.000587556	1	FALSE	0.0322226	0.0322226	-0.101583
FKTN	FKTN-223	ENST00000675736.1	nonsense_mediated_decay	FKTN	protein_coding	0.0987791	0.0795276	0.0818984	0.0778522	0.0643481	0.0661962	1	0.000587556	1	FALSE	0.0172695	0.0322226	-0.101583
FLACC1	FLACC1-202	ENST00000392257.8	protein_coding	FLACC1	protein_coding	0.133379	0.0290736	0.136337	0.217629	0.262468	0.222226	1	0.0148321	1	FALSE	-0.134511	0.214801	-0.134511
FLACC1	FLACC1-205	ENST00000418364.1	protein_coding	FLACC1	protein_coding	0.745711	0.944601	0.830363	0.646454	0.584773	0.645045	1	0.0148321	0.0080068	TRUE	0.214801	0.214801	-0.134511
FLJ40194	FLJ40194-201	ENST00000322227.6	lncRNA	FLJ40194	lncRNA	0.711504	1	0.898263	0.3525	0.451673	0.414202	1	1.11248e-06	2.44894e-07	TRUE	0.463798	0.463798	-0.152938
FLJ40194	FLJ40194-203	ENST00000511008.2	lncRNA	FLJ40194	lncRNA	0.0885964	0	0.0385476	0.128819	0.131256	0.155065	1	1.11248e-06	1	FALSE	-0.095999	0.463798	-0.152938
FLJ40194	FLJ40194-208	ENST00000658261.1	lncRNA	FLJ40194	lncRNA	0	0	0	0.15823	0.120436	0.180149	1	1.11248e-06	1	FALSE	-0.152938	0.463798	-0.152938
FLJ40194	FLJ40194-218	ENST00000668445.1	lncRNA	FLJ40194	lncRNA	0.0929391	0	0.063189	0.248431	0.234456	0.128113	1	1.11248e-06	1	FALSE	-0.151624	0.463798	-0.152938
FMN1	FMN1-203	ENST00000558197.1	protein_coding	FMN1	protein_coding	0.0607088	0.0619255	0.0674736	0.0558802	0.0439038	0.0422932	1	0.0196838	1	FALSE	0.0160103	0.0160103	-0.0902615
FMN1	FMN1-210	ENST00000561249.5	protein_coding	FMN1	protein_coding	0.0675843	0.0061539	0	0.148621	0.085487	0.110414	1	0.0196838	1	FALSE	-0.0902615	0.0160103	-0.0902615
FMO5	FMO5-203	ENST00000441068.6	protein_coding	FMO5	protein_coding	0.0938897	0.0165205	0.120923	0.147201	0.201761	0.219107	1	0.0472526	1	FALSE	-0.112245	0.159709	-0.112245
FMO5	FMO5-207	ENST00000533848.2	protein_coding	FMO5	protein_coding	0.0694298	0.245412	0.217917	0.0536322	0	0	1	0.0472526	0.0181364	TRUE	0.159709	0.159709	-0.112245
FMO5	FMO5-209	ENST00000619062.1	retained_intron	FMO5	protein_coding	0.205891	0.182371	0.177885	0.25688	0.354607	0.239345	1	0.0472526	1	FALSE	-0.094895	0.159709	-0.112245
FNDC3B	FNDC3B-206	ENST00000443501.1	protein_coding	FNDC3B	protein_coding	0	0	0	0.148725	0.051384	0.177689	1	0.000824114	1	FALSE	-0.125933		-0.125933
FOSB	FOSB-203	ENST00000443841.6	protein_coding	FOSB	protein_coding	0.303581	0.181883	0.130999	0	0	0	1	0.00135686	1	FALSE	0.205488	0.277084
FOSB	FOSB-205	ENST00000586113.1	retained_intron	FOSB	protein_coding	0.488541	0.388049	0.406362	0	0.204185	0.247514	1	0.00135686	0.672393	FALSE	0.277084	0.277084
FOXJ3	FOXJ3-208	ENST00000454417.1	protein_coding	FOXJ3	protein_coding	0.123273	0.1129	0.0868408	0.0741151	0.0825631	0.055235	1	0.0391372	1	FALSE	0.0370336	0.0370336
FOXP1	FOXP1-223	ENST00000620572.1	processed_transcript	FOXP1	protein_coding	0.0385003	0.0418529	0.0490438	0.117018	0.11389	0.173331	1	4.18245e-05	1	FALSE	-0.0916138	0.182411	-0.191306
FOXP1	FOXP1-231	ENST00000648107.1	protein_coding	FOXP1	protein_coding	0	0.0113476	0.0370222	0.291249	0.100532	0.230507	1	4.18245e-05	3.22088e-06	TRUE	-0.191306	0.182411	-0.191306
FOXP1	FOXP1-266	ENST00000649760.1	processed_transcript	FOXP1	protein_coding	0.688993	0.622662	0.495326	0.405967	0.401864	0.451919	1	4.18245e-05	0.262176	FALSE	0.182411	0.182411	-0.191306
FPGS	FPGS-203	ENST00000373247.7	protein_coding	FPGS	protein_coding	0.145427	0.0992087	0.152499	0	0	0	1	1.17408e-08	1	FALSE	0.132378	0.132378	-0.0787137
FPGS	FPGS-204	ENST00000393706.6	protein_coding	FPGS	protein_coding	0	0	0.0187319	0.0653565	0.03475	0.0636274	1	1.17408e-08	1	FALSE	-0.048334	0.132378	-0.0787137
FPGS	FPGS-209	ENST00000469310.1	processed_transcript	FPGS	protein_coding	0.116609	0.121309	0.056345	0.171851	0.172593	0.185959	1	1.17408e-08	1	FALSE	-0.0787137	0.132378	-0.0787137
FRMD3	FRMD3-201	ENST00000304195.8	protein_coding	FRMD3	protein_coding	0.247416	0.580201	0.365079	0.205122	0	0	1	0.00374675	0.04649	TRUE	0.329192	0.329192	-0.168031
FRMD3	FRMD3-203	ENST00000376434.5	protein_coding	FRMD3	protein_coding	0.109626	0	0.126871	0.143989	0.34945	0.247152	1	0.00374675	1	FALSE	-0.168031	0.329192	-0.168031
FRMD3	FRMD3-207	ENST00000621208.4	protein_coding	FRMD3	protein_coding	0	0	0.0905489	0.0948843	0.259534	0.24017	1	0.00374675	0.964084	FALSE	-0.168013	0.329192	-0.168031
FRMD5	FRMD5-202	ENST00000417257.6	protein_coding	FRMD5	protein_coding	0.352415	0.247772	0.189702	0.0606188	0.14746	0.15035	1	3.60026e-05	1	FALSE	0.14382	0.14382	-0.131238
FRMD5	FRMD5-203	ENST00000421674.5	nonsense_mediated_decay	FRMD5	protein_coding	0.105206	0.0778327	0.0658148	0	0	0	1	3.60026e-05	1	FALSE	0.0829511	0.14382	-0.131238
FRMD5	FRMD5-206	ENST00000458630.5	nonsense_mediated_decay	FRMD5	protein_coding	0	0	0	0.132979	0.0918914	0.168842	1	3.60026e-05	1	FALSE	-0.131238	0.14382	-0.131238
FRMD6	FRMD6-204	ENST00000553556.2	protein_coding	FRMD6	protein_coding	0.133271	0.0556423	0.199894	0.463066	0.302402	0.285699	1	0.00403837	0.0180551	TRUE	-0.220786		-0.220786
FRMD6	FRMD6-210	ENST00000555703.4	protein_coding	FRMD6	protein_coding	0	0	0	0.0222975	0.0890404	0.100169	1	0.00403837	1	FALSE	-0.0705025		-0.220786
FTSJ1	FTSJ1-204	ENST00000466371.5	processed_transcript	FTSJ1	protein_coding	0	0	0.0966147	0.197936	0.167015	0.169323	1	0.00374675	1	FALSE	-0.145886		-0.145886
FTSJ1	FTSJ1-209	ENST00000487353.5	processed_transcript	FTSJ1	protein_coding	0.137322	0.0973665	0.124717	0.174751	0.158697	0.164581	1	0.00374675	1	FALSE	-0.0462076		-0.145886
FTSJ1	FTSJ1-212	ENST00000492562.5	processed_transcript	FTSJ1	protein_coding	0	0	0	0.0903531	0.066961	0.0202336	1	0.00374675	1	FALSE	-0.0591826		-0.145886
FUZ	FUZ-203	ENST00000525130.5	nonsense_mediated_decay	FUZ	protein_coding	0	0	0	0.146277	0.055795	0.125817	1	0.0399576	1	FALSE	-0.109296		-0.218747
FUZ	FUZ-214	ENST00000529634.2	protein_coding	FUZ	protein_coding	0.393963	0.0523585	0.336256	0.435475	0.499336	0.504008	1	0.0399576	1	FALSE	-0.218747		-0.218747
FYB2	FYB2-204	ENST00000493000.5	processed_transcript	FYB2	protein_coding	0	0	0	0.308669	0.169128	0.0886902	1	0.00101689	1	FALSE	-0.188829	0.208084	-0.188829
FYB2	FYB2-205	ENST00000497991.1	processed_transcript	FYB2	protein_coding	0.739835	0.760956	0.729761	0.394688	0.518423	0.69319	1	0.00101689	0.78701	FALSE	0.208084	0.208084	-0.188829
FYCO1	FYCO1-203	ENST00000438446.1	protein_coding	FYCO1	protein_coding	0	0	0	0.0923637	0.115248	0.211578	1	0.0202203	1	FALSE	-0.13973		-0.13973
FZD6	FZD6-201	ENST00000358755.5	protein_coding	FZD6	protein_coding	0.474671	0.626069	0.433226	0.772291	0.81646	0.705768	1	0.00289732	0.748258	FALSE	-0.253518	0.249633	-0.253518
FZD6	FZD6-204	ENST00000522484.5	nonsense_mediated_decay	FZD6	protein_coding	0.392291	0.262333	0.248666	0	0.154391	0	1	0.00289732	0.00245509	TRUE	0.249633	0.249633	-0.253518
G2E3	G2E3-201	ENST00000206595.11	protein_coding	G2E3	protein_coding	0.144551	0.305937	0.225749	0.0872843	0.0917312	0.0754017	1	0.0046705	1	FALSE	0.140607	0.140607	-0.221233
G2E3	G2E3-204	ENST00000547532.5	protein_coding	G2E3	protein_coding	0.260142	0.0799388	0.283555	0.398991	0.420841	0.467505	1	0.0046705	0.00299334	TRUE	-0.221233	0.140607	-0.221233
G2E3	G2E3-212	ENST00000553504.5	protein_coding	G2E3	protein_coding	0.0578394	0.100286	0.108284	0.0371947	0.0562741	0.0487915	1	0.0046705	1	FALSE	0.0413829	0.140607	-0.221233
G3BP2	G3BP2-201	ENST00000357854.7	protein_coding	G3BP2	protein_coding	0.300574	0.214741	0.329629	0.0967591	0.158698	0.139048	1	0.0196069	1	FALSE	0.150147	0.150147	-0.126712
G3BP2	G3BP2-237	ENST00000677125.1	protein_coding	G3BP2	protein_coding	0.127106	0.0508236	0.0773206	0.255567	0.204596	0.175224	1	0.0196069	1	FALSE	-0.126712	0.150147	-0.126712
GABPB1	GABPB1-207	ENST00000558335.5	protein_coding	GABPB1	protein_coding	0	0.0334683	0.0475055	0.273969	0.208304	0.304082	1	0.0380731	0.0106216	TRUE	-0.235127		-0.235127
GABRA4	GABRA4-203	ENST00000508560.5	nonsense_mediated_decay	GABRA4	protein_coding	0		0	0.835377	1	0.605219	1	0.00590959	1	FALSE
GABRA4	GABRA4-204	ENST00000509316.1	processed_transcript	GABRA4	protein_coding	0.461852		1	0	0	0.394781	1	0.00590959	0.0492969	TRUE
GAD1	GAD1-207	ENST00000454603.5	protein_coding	GAD1	protein_coding	0.0812692	0	0.0987963	0.205632	0.471534	0.454257	1	0.0259081	0.0933695	FALSE	-0.317119	0.054636	-0.317119
GAD1	GAD1-215	ENST00000493270.1	retained_intron	GAD1	protein_coding	0.0642831	0.0637515	0.0358736	0	0	0	1	0.0259081	1	FALSE	0.054636	0.054636	-0.317119
GALNT15	GALNT15-205	ENST00000489467.1	retained_intron	GALNT15	protein_coding	0	0.0912338	0	0.380898	0.285561	0.292438	1	0.000285021	9.5941e-07	TRUE	-0.289221		-0.289221
GAPDH	GAPDH-201	ENST00000229239.10	protein_coding	GAPDH	protein_coding	0.838729	0.956371	0.920175	0.694721	0.737584	0.790762	1	0.00775806	0	TRUE	0.164069	0.164069	-0.164069
GAPDH	GAPDH-203	ENST00000396858.5	protein_coding	GAPDH	protein_coding	0.161271	0.0436293	0.0798249	0.305279	0.262416	0.209238	1	0.00775806	0	TRUE	-0.164069	0.164069	-0.164069
GAPDHP72	GAPDHP72-202	ENST00000636791.1	processed_transcript	GAPDHP72	transcribed_processed_pseudogene	1	0.694594	1	0.137777	0.377168	0.13743	1	2.27717e-05	0	TRUE	0.68074	0.68074	-0.68074
GAPDHP72	GAPDHP72-203	ENST00000638093.1	processed_transcript	GAPDHP72	transcribed_processed_pseudogene	0	0.305406	0	0.862223	0.622832	0.86257	1	2.27717e-05	0	TRUE	-0.68074	0.68074	-0.68074
GBGT1	GBGT1-205	ENST00000470431.5	protein_coding	GBGT1	protein_coding	0	0	0	0.166522	0.264377	0.157485	1	0.0121672	1	FALSE	-0.196128	0.28995	-0.196128
GBGT1	GBGT1-206	ENST00000472281.5	retained_intron	GBGT1	protein_coding	0.422529	0.204171	0.243149	0	0	0	1	0.0121672	1	FALSE	0.28995	0.28995	-0.196128
GBP2	GBP2-201	ENST00000370466.4	protein_coding	GBP2	protein_coding	0.780768	0.7001	0.665453	0.444419	0.506884	0.541487	1	0.000113949	0.223301	FALSE	0.217844	0.217844	-0.277001
GBP2	GBP2-204	ENST00000493802.5	processed_transcript	GBP2	protein_coding	0	0	0.190098	0.420988	0.370454	0.229659	1	0.000113949	7.73848e-07	TRUE	-0.277001	0.217844	-0.277001
GCC1	GCC1-201	ENST00000321407.3	protein_coding	GCC1	protein_coding	0.838426	0.8723	0.747264	0.546403	0.543977	0.507878	1	0.000268336	0.00121808	TRUE	0.286578	0.286578	-0.250746
GCC1	GCC1-203	ENST00000497650.1	processed_transcript	GCC1	protein_coding	0.0603001	0	0.11204	0.326844	0.306288	0.291447	1	0.000268336	1.77167e-05	TRUE	-0.250746	0.286578	-0.250746
GEMIN4	GEMIN4-204	ENST00000573482.5	protein_coding	GEMIN4	protein_coding	0.0729566	0	0.0776224	0.213439	0.166701	0.175001	1	0.0209613	1	FALSE	-0.134854	0.0597476	-0.134854
GEMIN4	GEMIN4-207	ENST00000576778.1	protein_coding	GEMIN4	protein_coding	0.117996	0.177568	0.169986	0.109689	0.0727057	0.103912	1	0.0209613	1	FALSE	0.0597476	0.0597476	-0.134854
GET1-SH3BGR	GET1-SH3BGR-201	ENST00000647779.1	protein_coding	GET1-SH3BGR	protein_coding	0.529587	1	0.876699	0	0.352588	0.190458	1	0.0150678	0	TRUE	0.62108	0.62108	-0.62108
GET1-SH3BGR	GET1-SH3BGR-202	ENST00000648253.1	nonsense_mediated_decay	GET1-SH3BGR	protein_coding	0.470413	0	0.123301	1	0.647412	0.809542	1	0.0150678	0	TRUE	-0.62108	0.62108	-0.62108
GGA3	GGA3-201	ENST00000537686.6	protein_coding	GGA3	protein_coding	0.201879	0.255362	0.231936	0.124529	0.173537	0.179226	1	0.0170106	1	FALSE	0.0706285	0.0706285	-0.139751
GGA3	GGA3-208	ENST00000579743.2	protein_coding	GGA3	protein_coding	0.0494224	0	0.0402355	0.105058	0.0735439	0.0803711	1	0.0170106	1	FALSE	-0.0564383	0.0706285	-0.139751
GGA3	GGA3-214	ENST00000582717.5	protein_coding	GGA3	protein_coding	0	0	0	0.087974	0.182716	0.148565	1	0.0170106	1	FALSE	-0.139751	0.0706285	-0.139751
GGNBP2	GGNBP2-211	ENST00000612563.1	retained_intron	GGNBP2	protein_coding	0.180119	0.123292	0.133588	0.0872185	0.10207	0.0798842	1	9.48838e-06	1	FALSE	0.0559419	0.0559419	-0.126762
GGNBP2	GGNBP2-212	ENST00000613102.5	protein_coding	GGNBP2	protein_coding	0.452889	0.441074	0.464954	0.46665	0.54263	0.473313	1	9.48838e-06	1	FALSE	-0.0412254	0.0559419	-0.126762
GGNBP2	GGNBP2-214	ENST00000616019.1	protein_coding	GGNBP2	protein_coding	0.0144526	0.0493499	0.0575702	0.143891	0.121111	0.236657	1	9.48838e-06	1	FALSE	-0.126762	0.0559419	-0.126762
GGNBP2	GGNBP2-217	ENST00000619573.1	retained_intron	GGNBP2	protein_coding	0.0674418	0.0540082	0.042783	0.0333727	0.0409238	0.0330256	1	9.48838e-06	1	FALSE	0.0189703	0.0559419	-0.126762
GGPS1	GGPS1-201	ENST00000282841.9	protein_coding	GGPS1	protein_coding	0.860083	0.859304	0.843428	0.59637	0.535909	0.561699	1	9.88383e-06	1.82025e-05	TRUE	0.289612	0.289612	-0.15413
GGPS1	GGPS1-204	ENST00000471812.5	protein_coding	GGPS1	protein_coding	0.020074	0.0673724	0	0.179731	0.195464	0.174641	1	9.88383e-06	1	FALSE	-0.15413	0.289612	-0.15413
GGPS1	GGPS1-206	ENST00000488594.5	protein_coding	GGPS1	protein_coding	0.119843	0.073324	0.156572	0.223899	0.268627	0.26366	1	9.88383e-06	1	FALSE	-0.135482	0.289612	-0.15413
GIGYF2	GIGYF2-210	ENST00000426102.1	processed_transcript	GIGYF2	protein_coding	0.0215275	0.168124	0.0118892	0.217768	0.298331	0.360857	1	1.58319e-06	1.97716e-09	TRUE	-0.225138	0.0852642	-0.225138
GIGYF2	GIGYF2-225	ENST00000474465.5	processed_transcript	GIGYF2	protein_coding	0.270476	0.261323	0.253963	0.200941	0.147455	0.181575	1	1.58319e-06	1	FALSE	0.0852642	0.0852642	-0.225138
GIGYF2	GIGYF2-226	ENST00000475359.6	protein_coding	GIGYF2	protein_coding	0.113754	0.0811794	0.0864446	0.0553626	0.0556206	0.0429428	1	1.58319e-06	1	FALSE	0.0424839	0.0852642	-0.225138
GIGYF2	GIGYF2-230	ENST00000482952.5	retained_intron	GIGYF2	protein_coding	0.0218927	0.0661174	0.0546594	0.117372	0.103234	0.0744777	1	1.58319e-06	1	FALSE	-0.0508046	0.0852642	-0.225138
GLDC	GLDC-212	ENST00000639364.1	processed_transcript	GLDC	protein_coding	0.158272	0.0304566	0.0986969	0	0	0	1	0.00391585	1	FALSE	0.0958084	0.0958084	-0.0905136
GLDC	GLDC-213	ENST00000639443.1	processed_transcript	GLDC	protein_coding	0.0218046	0.120789	0.0787172	0.226116	0.136053	0.130682	1	0.00391585	1	FALSE	-0.0905136	0.0958084	-0.0905136
GLDN	GLDN-201	ENST00000335449.11	protein_coding	GLDN	protein_coding	0.450357	0.755801	0.182629	0	0	0	1	0.0256711	1	FALSE	0.462929	0.462929	-0.328217
GLDN	GLDN-202	ENST00000396399.6	protein_coding	GLDN	protein_coding	0	0	0	0.287806	0.464889	0.231957	1	0.0256711	1	FALSE	-0.328217	0.462929	-0.328217
GLDN	GLDN-206	ENST00000559317.5	retained_intron	GLDN	protein_coding	0	0	0.252365	0.420188	0.535111	0.273247	1	0.0256711	1	FALSE	-0.325394	0.462929	-0.328217
GLE1	GLE1-201	ENST00000309971.9	protein_coding	GLE1	protein_coding	0.933884	0.989248	0.940964	0.805134	0.896827	0.859462	1	0.0468278	0	TRUE	0.100891	0.100891	-0.100891
GLE1	GLE1-202	ENST00000372770.4	protein_coding	GLE1	protein_coding	0.0661157	0.0107516	0.059036	0.194866	0.103173	0.140538	1	0.0468278	0	TRUE	-0.100891	0.100891	-0.100891
GLI3	GLI3-205	ENST00000479210.1	protein_coding	GLI3	protein_coding	0	0.13847	0	0.342832	0.180569	0.314344	1	0.0415919	0.0777103	FALSE	-0.233092		-0.233092
GLRX5	GLRX5-201	ENST00000331334.5	protein_coding	GLRX5	protein_coding	0.865646	1	0.990953	0.64025	0.877911	0.730832	0	0.00680149	0	TRUE	0.202535	0.202535	-0.202535
GLRX5	GLRX5-202	ENST00000553672.1	processed_transcript	GLRX5	protein_coding	0.134354	0	0.00904706	0.35975	0.122089	0.269168	0	0.00680149	0	TRUE	-0.202535	0.202535	-0.202535
GLUL	GLUL-204	ENST00000417584.6	protein_coding	GLUL	protein_coding	0.0772812	0.134824	0.0307943	0	0	0	1	2.68889e-10	1	FALSE	0.0809665	0.1631	-0.12828
GLUL	GLUL-209	ENST00000480604.5	processed_transcript	GLUL	protein_coding	0.110387	0	0	0.190678	0.157349	0.147201	1	2.68889e-10	1	FALSE	-0.12828	0.1631	-0.12828
GLUL	GLUL-211	ENST00000489818.5	processed_transcript	GLUL	protein_coding	0.227454	0.26386	0.297594	0.0926971	0.113485	0.0934261	1	2.68889e-10	1	FALSE	0.1631	0.1631	-0.12828
GLYR1	GLYR1-201	ENST00000321919.14	protein_coding	GLYR1	protein_coding	0.206893	0.243852	0.233859	0.188361	0.183122	0.189365	1	0.014618	1	FALSE	0.0412521	0.0412521
GNAI2	GNAI2-202	ENST00000313601.11	protein_coding	GNAI2	protein_coding	0.666473	0.799906	0.777675	0.53174	0.593202	0.555761	1	0.0240372	0.104781	FALSE	0.187784	0.187784	-0.172785
GNAI2	GNAI2-207	ENST00000451956.1	protein_coding	GNAI2	protein_coding	0.145322	0.0265028	0.040796	0.276225	0.205692	0.249059	1	0.0240372	0.0018487	TRUE	-0.172785	0.187784	-0.172785
GNG2	GNG2-204	ENST00000553560.5	protein_coding	GNG2	protein_coding	0.192078	0.0410046	0.258992	0.319344	0.315112	0.403813	1	0.00511884	0.109807	FALSE	-0.182065	0.224526	-0.182065
GNG2	GNG2-206	ENST00000554832.5	processed_transcript	GNG2	protein_coding	0.0622236	0.0442404	0.0666053	0.0763343	0.0731882	0.0939599	1	0.00511884	1	FALSE	-0.023471	0.224526	-0.182065
GNG2	GNG2-209	ENST00000555472.5	protein_coding	GNG2	protein_coding	0.0953063	0.0270388	0.0648834	0.199876	0.183106	0.205145	1	0.00511884	1	FALSE	-0.133633	0.224526	-0.182065
GNG2	GNG2-212	ENST00000556752.2	protein_coding	GNG2	protein_coding	0.348523	0.569208	0.3824	0.185572	0.271844	0.169135	1	0.00511884	0.117725	FALSE	0.224526	0.224526	-0.182065
GNG2	GNG2-213	ENST00000556766.5	protein_coding	GNG2	protein_coding	0.231205	0.309728	0.227119	0.112958	0.156749	0.127947	1	0.00511884	1	FALSE	0.123466	0.224526	-0.182065
GNL1	GNL1-202	ENST00000433809.1	protein_coding	GNL1	protein_coding	0.206307	0.248868	0.175309	0.289786	0.279731	0.303423	1	0.039413	1	FALSE	-0.0808186	0.07942	-0.0808186
GNL1	GNL1-204	ENST00000464231.1	retained_intron	GNL1	protein_coding	0.122579	0.188509	0.199095	0.108696	0.0947702	0.100796	1	0.039413	1	FALSE	0.06864	0.07942	-0.0808186
GNL1	GNL1-205	ENST00000487166.1	retained_intron	GNL1	protein_coding	0.206045	0.233115	0.26515	0.153182	0.160238	0.152631	1	0.039413	1	FALSE	0.07942	0.07942	-0.0808186
GNRH2	GNRH2-202	ENST00000359100.6	protein_coding	GNRH2	protein_coding	0	0	0	0.571292	0.390737	0.378733	1	0.0116315	1	FALSE	-0.446921		-0.446921
GORASP2	GORASP2-201	ENST00000234160.5	protein_coding	GORASP2	protein_coding	0.551371	0.585302	0.495828	0.408003	0.320988	0.318344	1	1.3604e-10	0.028884	TRUE	0.195055	0.195055	-0.336587
GORASP2	GORASP2-203	ENST00000444801.5	nonsense_mediated_decay	GORASP2	protein_coding	0.164363	0.245547	0.260629	0.0862197	0.131584	0.076738	1	1.3604e-10	1	FALSE	0.125332	0.195055	-0.336587
GORASP2	GORASP2-206	ENST00000471559.5	processed_transcript	GORASP2	protein_coding	0.118745	0	0.0510948	0.359356	0.345583	0.474662	1	1.3604e-10	1.23975e-14	TRUE	-0.336587	0.195055	-0.336587
GOSR2	GOSR2-209	ENST00000575949.6	protein_coding	GOSR2	protein_coding	0	0.163964	0.09705	0.210986	0.202019	0.245245	1	0.00301361	1	FALSE	-0.132412	0.115089	-0.132412
GOSR2	GOSR2-229	ENST00000639713.1	protein_coding	GOSR2	protein_coding	0.0731423	0.020869	0.0606848	0.124733	0.132141	0.0817432	1	0.00301361	1	FALSE	-0.0613073	0.115089	-0.132412
GOSR2	GOSR2-232	ENST00000640051.2	protein_coding	GOSR2	protein_coding	0.36049	0.277591	0.357362	0.207401	0.201889	0.240888	1	0.00301361	1	FALSE	0.115089	0.115089	-0.132412
GPATCH1	GPATCH1-202	ENST00000590062.1	retained_intron	GPATCH1	protein_coding	0.0960854	0.153691	0.0656482	0	0	0	1	0.000683586	1	FALSE	0.105142	0.105142	-0.122169
GPATCH1	GPATCH1-204	ENST00000592262.1	retained_intron	GPATCH1	protein_coding	0.520201	0.491126	0.421985	0.555882	0.581003	0.662933	1	0.000683586	1	FALSE	-0.122169	0.105142	-0.122169
GPC5	GPC5-201	ENST00000377067.9	protein_coding	GPC5	protein_coding	0.569263	0.681154	0.599097	0.749258	0.885101	0.892132	1	0.0347151	0.330979	FALSE	-0.225659	0.127473	-0.225659
GPC5	GPC5-202	ENST00000483422.1	processed_transcript	GPC5	protein_coding	0.185161	0.183726	0.186603	0.0381634	0.114899	0.107868	1	0.0347151	1	FALSE	0.0981864	0.127473	-0.225659
GPC5	GPC5-204	ENST00000618596.1	protein_coding	GPC5	protein_coding	0.245576	0.13512	0.2143	0.212579	0	0	0	0.0347151	0.0242072	TRUE	0.127473	0.127473	-0.225659
GPN1	GPN1-204	ENST00000436280.5	nonsense_mediated_decay	GPN1	protein_coding	0.182739	0.133812	0.217935	0.228306	0.249271	0.295909	1	5.90541e-07	1	FALSE	-0.0796663	0.287995	-0.212377
GPN1	GPN1-205	ENST00000458167.6	protein_coding	GPN1	protein_coding	0	0	0	0.252876	0.0533895	0.330864	1	5.90541e-07	1	FALSE	-0.212377	0.287995	-0.212377
GPN1	GPN1-212	ENST00000616939.4	protein_coding	GPN1	protein_coding	0.641582	0.591688	0.565886	0.327825	0.442649	0.164697	1	5.90541e-07	0.00184635	TRUE	0.287995	0.287995	-0.212377
GPR135	GPR135-201	ENST00000395116.1	protein_coding	GPR135	protein_coding	0.72755	0.711617	0.749491	0.49111	0.504125	0.435248	1	0.000383699	0	TRUE	0.252725	0.252725	-0.252725
GPR135	GPR135-202	ENST00000481661.1	nonsense_mediated_decay	GPR135	protein_coding	0.27245	0.288383	0.250509	0.50889	0.495875	0.564752	1	0.000383699	0	TRUE	-0.252725	0.252725	-0.252725
GPR161	GPR161-205	ENST00000478868.1	retained_intron	GPR161	protein_coding	0.0122263	0.0343946	0.0317315	0.143126	0.0349302	0.0562198	1	0.0452879	1	FALSE	-0.0519746		-0.0911795
GPR161	GPR161-207	ENST00000493800.1	retained_intron	GPR161	protein_coding	0	0	0	0.0885429	0.0303376	0.154658	1	0.0452879	1	FALSE	-0.0911795		-0.0911795
GPR61	GPR61-202	ENST00000469383.2	nonsense_mediated_decay	GPR61	protein_coding	0.307747	0.291226	0.420047	0	0	0	1	0.0490949	1	FALSE	0.339674	0.339674
GPRASP2	GPRASP2-203	ENST00000486814.1	processed_transcript	GPRASP2	protein_coding	0	0.351288	0	0.266325	0.275587	0.398341	0	0.0256317	0.00451934	TRUE	-0.196322		-0.196322
GPSM3	GPSM3-206	ENST00000375040.8	protein_coding	GPSM3	protein_coding	0.454694	0.683695	0.425892	0	0	0	1	0.00034673	1	FALSE	0.521427	0.521427
GRID1	GRID1-203	ENST00000552278.2	processed_transcript	GRID1	protein_coding	0.0579675	0.214961	0.099241	0	0	0	1	0.00513804	1	FALSE	0.124057	0.124057
GRID2	GRID2-202	ENST00000502699.5	nonsense_mediated_decay	GRID2	protein_coding	0.0169061	0	0	0.0508254	0.0977192	0.038608	1	0.000217739	1	FALSE	-0.0567489	0.27353	-0.0590075
GRID2	GRID2-204	ENST00000510992.5	protein_coding	GRID2	protein_coding	0	0	0	0.0578824	0.0634566	0.0556835	1	0.000217739	1	FALSE	-0.0590075	0.27353	-0.0590075
GRID2	GRID2-208	ENST00000611049.4	protein_coding	GRID2	protein_coding	0.13741	0.470122	0.302289	0.0366883	0.036786	0.0157558	1	0.000217739	0.00576636	TRUE	0.27353	0.27353	-0.0590075
GRIK2	GRIK2-201	ENST00000358361.7	protein_coding	GRIK2	protein_coding	0.752938	0.565844	0.711097	0.77921	0.827547	0.765427	1	0.0342212	1	FALSE	-0.114102	0.0744413	-0.114102
GRIK2	GRIK2-203	ENST00000369137.8	nonsense_mediated_decay	GRIK2	protein_coding	0.0436159	0.0622598	0.0382904	0.0700447	0.0695166	0.0939486	1	0.0342212	1	FALSE	-0.0297813	0.0744413	-0.114102
GRIK2	GRIK2-208	ENST00000455610.5	protein_coding	GRIK2	protein_coding	0.0984938	0.0842493	0.040581	0	0	0	1	0.0342212	1	FALSE	0.0744413	0.0744413	-0.114102
GRIK2	GRIK2-210	ENST00000487395.1	retained_intron	GRIK2	protein_coding	0.0864064	0.0559567	0.042116	0.0385226	0.0398864	0.0387389	1	0.0342212	1	FALSE	0.0224437	0.0744413	-0.114102
GRIK4	GRIK4-204	ENST00000527130.5	processed_transcript	GRIK4	protein_coding	0	0	0.0879059	0.236796	0.105977	0.256501	1	0.00483001	0.142251	FALSE	-0.170456		-0.170456
GRIK4	GRIK4-207	ENST00000533291.5	retained_intron	GRIK4	protein_coding	0.10521	0.115125	0.058178	0.212793	0.16313	0.156109	1	0.00483001	1	FALSE	-0.0845063		-0.170456
GRIN1	GRIN1-208	ENST00000371561.8	protein_coding	GRIN1	protein_coding	0	0	0	0.38347	0.178721	0.195309	1	0.00763214	1	FALSE	-0.2525		-0.2525
GRIN1	GRIN1-211	ENST00000471122.5	retained_intron	GRIN1	protein_coding	0.0814891	0.090132	0.0387318	0.38325	0.094481	0.106205	1	0.00763214	1	FALSE	-0.124528		-0.2525
GRIN2A	GRIN2A-211	ENST00000636273.2	retained_intron	GRIN2A	protein_coding	0	0.0683379	0	0.225589	0.220719	0.216433	1	0.00564884	0.0660682	FALSE	-0.198134	0.209863	-0.198134
GRIN2A	GRIN2A-216	ENST00000674742.1	protein_coding	GRIN2A	protein_coding	0.0975592	0.13451	0.158709	0.0726945	0.029072	0.0941557	1	0.00564884	1	FALSE	0.0649523	0.209863	-0.198134
GRIN2A	GRIN2A-217	ENST00000675189.1	retained_intron	GRIN2A	protein_coding	0.400369	0.245026	0.480423	0.148075	0.123702	0.224454	1	0.00564884	1	FALSE	0.209863	0.209863	-0.198134
GRM7	GRM7-209	ENST00000448328.6	protein_coding	GRM7	protein_coding	0.0669576	0.405426	0.0417306	0	0	0	1	0.00170739	1	FALSE	0.171371	0.171371	-0.516501
GRM7	GRM7-214	ENST00000471242.2	processed_transcript	GRM7	protein_coding	0	0	0.604724	0.846547	0.783048	0.524632	0	0.00170739	0.000577916	TRUE	-0.516501	0.171371	-0.516501
GSK3B	GSK3B-201	ENST00000264235.13	protein_coding	GSK3B	protein_coding	0.244085	0.247956	0.216006	0.138585	0.186382	0.138511	1	0.0156023	1	FALSE	0.081523	0.081523	-0.111201
GSK3B	GSK3B-206	ENST00000676566.1	processed_transcript	GSK3B	protein_coding	0	0.0071195	0.0131056	0.13205	0.088995	0.132784	1	0.0156023	1	FALSE	-0.111201	0.081523	-0.111201
GSK3B	GSK3B-233	ENST00000677788.1	processed_transcript	GSK3B	protein_coding	0.186272	0.156521	0.163866	0.131581	0.128484	0.144306	1	0.0156023	1	FALSE	0.034096	0.081523	-0.111201
GSKIP	GSKIP-203	ENST00000554182.5	protein_coding	GSKIP	protein_coding	0.154025	0.129004	0	0.229297	0.502512	0.62201	1	0.0086836	0.000519284	TRUE	-0.35693	0.326187	-0.35693
GSKIP	GSKIP-205	ENST00000555181.6	protein_coding	GSKIP	protein_coding	0.764198	0.652996	0.666078	0.568851	0.297947	0.237912	1	0.0086836	0.0962194	FALSE	0.326187	0.326187	-0.35693
GSKIP	GSKIP-207	ENST00000556095.5	protein_coding	GSKIP	protein_coding	0.0817768	0.102562	0.168778	0.0799803	0.0601098	0.0421437	1	0.0086836	1	FALSE	0.0569611	0.326187	-0.35693
GSTA3	GSTA3-202	ENST00000370968.5	protein_coding	GSTA3	protein_coding	0.461938	0.243741	0	0.636848	0.465376	0.912322	1	0.0377361	0.0102633	TRUE	-0.436289	0.25235	-0.436289
GSTA3	GSTA3-203	ENST00000431899.2	protein_coding	GSTA3	protein_coding	0.368136	0.323042	0.365198	0.159527	0.139799	0	1	0.0377361	0.537767	FALSE	0.25235	0.25235	-0.436289
GSTM3	GSTM3-204	ENST00000486823.5	processed_transcript	GSTM3	protein_coding	0.459017	0.466906	0.423808	0.588498	0.548686	0.567336	1	0.0389031	1	FALSE	-0.118263	0.0795081	-0.118263
GSTM3	GSTM3-206	ENST00000540225.2	protein_coding	GSTM3	protein_coding	0.359522	0.29448	0.409166	0.264163	0.289866	0.270614	1	0.0389031	1	FALSE	0.0795081	0.0795081	-0.118263
GSTO2	GSTO2-202	ENST00000369707.2	protein_coding	GSTO2	protein_coding	0.229187	0.249092	0.189626	0.0846666	0.124992	0.116964	1	0.00132122	1	FALSE	0.113761	0.123452	-0.282676
GSTO2	GSTO2-203	ENST00000450629.6	protein_coding	GSTO2	protein_coding	0.190283	0.0795261	0.329759	0.482662	0.430403	0.534529	1	0.00132122	9.82245e-05	TRUE	-0.282676	0.123452	-0.282676
GSTO2	GSTO2-207	ENST00000498052.1	retained_intron	GSTO2	protein_coding	0.243625	0.297926	0.237981	0.117787	0.156925	0.134463	1	0.00132122	1	FALSE	0.123452	0.123452	-0.282676
GTF2H2B	GTF2H2B-201	ENST00000504712.1	processed_transcript	GTF2H2B	transcribed_unprocessed_pseudogene	0.0328362	0	0.0591578	0.210112	0.0622422	0.134639	1	0.0181358	1	FALSE	-0.105		-0.258011
GTF2H2B	GTF2H2B-204	ENST00000513202.5	processed_transcript	GTF2H2B	transcribed_unprocessed_pseudogene	0.575465	0.444104	0	0.672782	0.632115	0.488706	0	0.0181358	0.0452002	TRUE	-0.258011		-0.258011
GUCD1	GUCD1-204	ENST00000407471.7	protein_coding	GUCD1	protein_coding	0.164957	0.136861	0.135796	0.102693	0.0490959	0.042614	1	0.00967111	1	FALSE	0.0810707	0.117192	-0.182294
GUCD1	GUCD1-206	ENST00000435822.6	protein_coding	GUCD1	protein_coding	0.595376	0.464256	0.460691	0.453775	0.343512	0.371459	1	0.00967111	1	FALSE	0.117192	0.117192	-0.182294
GUCD1	GUCD1-208	ENST00000468170.1	retained_intron	GUCD1	protein_coding	0.0362617	0.0145915	0.0357665	0.0948854	0.0573273	0.0794994	1	0.00967111	1	FALSE	-0.0483641	0.117192	-0.182294
GUCD1	GUCD1-211	ENST00000490922.1	processed_transcript	GUCD1	protein_coding	0	0.186202	0.169015	0.279662	0.304075	0.318363	1	0.00967111	0.0219315	TRUE	-0.182294	0.117192	-0.182294
GULP1	GULP1-206	ENST00000409830.6	protein_coding	GULP1	protein_coding	0	0.0927361	0.137598	0.228245	0.159096	0.170015	1	0.044018	1	FALSE	-0.109007	0.0679115	-0.109007
GULP1	GULP1-209	ENST00000410051.5	protein_coding	GULP1	protein_coding	0.172118	0.130757	0.116695	0.0660108	0.0792852	0.0705398	1	0.044018	1	FALSE	0.0679115	0.0679115	-0.109007
H2AC6	H2AC6-201	ENST00000314088.6	nonsense_mediated_decay	H2AC6	protein_coding	1	1	0.240239	0	0.625682	0.18523	0	0.000513448	0	TRUE	0.476442	0.476442	-0.476442
H2AC6	H2AC6-202	ENST00000377791.3	protein_coding	H2AC6	protein_coding	0	0	0.759761	1	0.374318	0.81477	0	0.000513448	0	TRUE	-0.476442	0.476442	-0.476442
H3-3B	H3-3B-201	ENST00000254810.8	protein_coding	H3-3B	protein_coding	0.209436	0.194022	0.209271	0.158005	0.146378	0.12493	1	0.000149201	1	FALSE	0.0611386	0.0685733	-0.1406
H3-3B	H3-3B-210	ENST00000591890.5	protein_coding	H3-3B	protein_coding	0.0585785	0.182664	0	0.198145	0.234583	0.230315	1	0.000149201	1	FALSE	-0.1406	0.0685733	-0.1406
H3-3B	H3-3B-212	ENST00000592643.5	protein_coding	H3-3B	protein_coding	0.185339	0.185428	0.232915	0.15915	0.152326	0.167432	1	0.000149201	1	FALSE	0.041591	0.0685733	-0.1406
H3-3B	H3-3B-213	ENST00000593254.1	processed_transcript	H3-3B	protein_coding	0.246953	0.245832	0.253811	0.184879	0.191534	0.164464	1	0.000149201	1	FALSE	0.0685733	0.0685733	-0.1406
H4C15	H4C15-201	ENST00000579512.2	protein_coding	H4C15	protein_coding	0.545593	0.537571	0.448588	0.719578	1	1	1	0.00604612	0	TRUE	-0.395942	0.395942	-0.395942
H4C15	H4C15-202	ENST00000612061.1	nonsense_mediated_decay	H4C15	protein_coding	0.454407	0.462429	0.551412	0.280422	0	0	1	0.00604612	0	TRUE	0.395942	0.395942	-0.395942
HBS1L	HBS1L-204	ENST00000367826.6	protein_coding	HBS1L	protein_coding	0.238931	0.227732	0.254539	0.217408	0.202503	0.202724	1	0.00499675	1	FALSE	0.0328558	0.0328558
HCFC2	HCFC2-201	ENST00000229330.9	protein_coding	HCFC2	protein_coding	0.360687	0.251139	0.318255	0.200567	0.172384	0.206846	1	0.0206246	1	FALSE	0.116761	0.116761	-0.242108
HCFC2	HCFC2-202	ENST00000544223.6	nonsense_mediated_decay	HCFC2	protein_coding	0.337935	0.244369	0.351202	0.54232	0.557338	0.560172	1	0.0206246	0.000375174	TRUE	-0.242108	0.116761	-0.242108
HCFC2	HCFC2-205	ENST00000550444.1	protein_coding	HCFC2	protein_coding	0.101588	0.101283	0.121604	0.0906712	0.0647349	0.0849393	1	0.0206246	1	FALSE	0.028043	0.116761	-0.242108
HCG20	HCG20-209	ENST00000656751.1	lncRNA	HCG20	lncRNA	0.776111	0	0	0.672379	1	0.832199	0	0.0400166	0.00685709	TRUE	-0.576156		-0.576156
HDAC11	HDAC11-201	ENST00000295757.8	protein_coding	HDAC11	protein_coding	0.203766	0.682557	0.344026	0.0572828	0.060698	0.110808	1	2.15735e-05	0.215208	FALSE	0.333853	0.333853	-0.215346
HDAC11	HDAC11-202	ENST00000402259.5	protein_coding	HDAC11	protein_coding	0.146335	0.147416	0.182601	0	0	0	1	2.15735e-05	1	FALSE	0.158784	0.333853	-0.215346
HDAC11	HDAC11-211	ENST00000433119.5	protein_coding	HDAC11	protein_coding	0.0329378	0	0.11748	0.242101	0.205999	0.133055	1	2.15735e-05	1	FALSE	-0.143579	0.333853	-0.215346
HDAC11	HDAC11-221	ENST00000522202.5	protein_coding	HDAC11	protein_coding	0.227878	0.0996451	0	0.265234	0.346032	0.362296	1	2.15735e-05	0.30478	FALSE	-0.215346	0.333853	-0.215346
HDAC2-AS2	HDAC2-AS2-203	ENST00000436876.6	lncRNA	HDAC2-AS2	lncRNA	0	0	0	0.0588788	0.0959761	0.0560441	1	0.000832791	1	FALSE	-0.0702997	0.072358	-0.120508
HDAC2-AS2	HDAC2-AS2-204	ENST00000449620.6	lncRNA	HDAC2-AS2	lncRNA	0	0	0	0.0829165	0.0699551	0.203884	1	0.000832791	1	FALSE	-0.118919	0.072358	-0.120508
HDAC2-AS2	HDAC2-AS2-209	ENST00000519270.1	lncRNA	HDAC2-AS2	lncRNA	0.0917472	0.104513	0.0769677	0.0427005	0.0524255	0.0382169	1	0.000832791	1	FALSE	0.0466283	0.072358	-0.120508
HDAC2-AS2	HDAC2-AS2-216	ENST00000522844.1	lncRNA	HDAC2-AS2	lncRNA	0.186022	0.0606178	0.0614797	0.226735	0.195185	0.247723	1	0.000832791	1	FALSE	-0.120508	0.072358	-0.120508
HDAC2-AS2	HDAC2-AS2-218	ENST00000606947.1	lncRNA	HDAC2-AS2	lncRNA	0.112223	0.0480453	0.110603	0.0111699	0.0120894	0.0305372	1	0.000832791	1	FALSE	0.072358	0.072358	-0.120508
HDAC4	HDAC4-207	ENST00000461113.5	retained_intron	HDAC4	protein_coding	0.0227861	0.0147251	0.0396554	0.19326	0.17549	0.166734	1	0.0103148	1	FALSE	-0.152772	0.120798	-0.152772
HDAC4	HDAC4-212	ENST00000495497.1	retained_intron	HDAC4	protein_coding	0.483701	0.527495	0.471859	0.362921	0.447306	0.310433	1	0.0103148	1	FALSE	0.120798	0.120798	-0.152772
HDAC4	HDAC4-215	ENST00000543185.6	protein_coding	HDAC4	protein_coding	0.0898756	0.113883	0.10056	0.045688	0.0893369	0.076893	1	0.0103148	1	FALSE	0.0308002	0.120798	-0.152772
HDAC7	HDAC7-202	ENST00000354334.7	protein_coding	HDAC7	protein_coding	0.111158	0.0253949	0.0859753	0	0	0	1	0.0134251	1	FALSE	0.0741759	0.0741759	-0.0460057
HDAC7	HDAC7-214	ENST00000445237.2	protein_coding	HDAC7	protein_coding	0	0.0542378	0.0506569	0.0749976	0.100862	0.0670523	1	0.0134251	1	FALSE	-0.0460057	0.0741759	-0.0460057
HDX	HDX-201	ENST00000297977.9	protein_coding	HDX	protein_coding	0.475578	0.380168	0.474831	0.289168	0.157297	0	1	0.00780819	1	FALSE	0.294704	0.294704	-0.262951
HDX	HDX-204	ENST00000465509.3	processed_transcript	HDX	protein_coding	0.158228	0	0	0.195472	0.213666	0.537943	1	0.00780819	0.180804	FALSE	-0.262951	0.294704	-0.262951
HERC2P9	HERC2P9-204	ENST00000529353.1	processed_transcript	HERC2P9	transcribed_unprocessed_pseudogene	0.0611302	0.04617	0.0522708	0	0.040159	0	1	0.0134449	1	FALSE	0.039804	0.039804
HIP1	HIP1-201	ENST00000336926.11	protein_coding	HIP1	protein_coding	0.491362	0.607596	0.460914	0.0869759	0.156812	0.176606	1	1.93983e-10	3.54897e-05	TRUE	0.379826	0.379826	-0.320952
HIP1	HIP1-202	ENST00000404944.3	retained_intron	HIP1	protein_coding	0.277121	0.0209062	0.155735	0.465176	0.397137	0.43089	1	1.93983e-10	0.00137058	TRUE	-0.279814	0.379826	-0.320952
HIP1	HIP1-203	ENST00000420909.1	protein_coding	HIP1	protein_coding	0.0579123	0.222703	0.160407	0.00684632	0.027418	0.036984	1	1.93983e-10	1	FALSE	0.123258	0.379826	-0.320952
HIP1	HIP1-205	ENST00000479835.1	processed_transcript	HIP1	protein_coding	0.053845	0.148795	0.196705	0.0319708	0.0402628	0.034067	1	1.93983e-10	1	FALSE	0.0976815	0.379826	-0.320952
HIP1	HIP1-207	ENST00000616821.4	protein_coding	HIP1	protein_coding	0.119759	0	0.026239	0.409031	0.378371	0.321453	1	1.93983e-10	2.463e-06	TRUE	-0.320952	0.379826	-0.320952
HIPK1	HIPK1-205	ENST00000369558.5	protein_coding	HIPK1	protein_coding	0.672404	0.82355	0.718827	0.576104	0.601788	0.562054	1	0.0318548	0.0162472	TRUE	0.158278	0.158278	-0.164462
HIPK1	HIPK1-206	ENST00000369559.8	protein_coding	HIPK1	protein_coding	0.259872	0.137158	0.221171	0.35111	0.340273	0.420205	1	0.0318548	0.00596346	TRUE	-0.164462	0.158278	-0.164462
HIPK3	HIPK3-202	ENST00000379016.7	protein_coding	HIPK3	protein_coding	0.347061	0.485547	0.468744	0.223811	0.316869	0.243593	1	0.0109794	1	FALSE	0.172359	0.172359
HIRIP3	HIRIP3-201	ENST00000279392.8	protein_coding	HIRIP3	protein_coding	0.444361	0.377534	0.414742	0.369813	0.288932	0.315362	1	0.00540557	1	FALSE	0.0875099	0.116709	-0.181558
HIRIP3	HIRIP3-204	ENST00000564026.1	protein_coding	HIRIP3	protein_coding	0.107501	0.207238	0.149701	0.334173	0.358814	0.316129	1	0.00540557	0.00171274	TRUE	-0.181558	0.116709	-0.181558
HIRIP3	HIRIP3-207	ENST00000568880.2	retained_intron	HIRIP3	protein_coding	0.286394	0.15798	0.242079	0.083725	0.132439	0.120161	1	0.00540557	1	FALSE	0.116709	0.116709	-0.181558
HLA-DQA1	HLA-DQA1-203	ENST00000395363.5	protein_coding	HLA-DQA1	protein_coding	0	0	0	0.0734467	0.0515869	0.111279	1	0.0356121	1	FALSE	-0.0787708		-0.0787708
HLA-DQA1	HLA-DQA1-206	ENST00000482745.5	nonsense_mediated_decay	HLA-DQA1	protein_coding	0.0306982	0.0330006	0	0.0432669	0.0571809	0.051716	1	0.0356121	1	FALSE	-0.0294883		-0.0787708
HLA-G	HLA-G-205	ENST00000428701.5	protein_coding	HLA-G	protein_coding	0	0	0	0.267332	0.0957675	0.264892	1	0.00820604	1	FALSE	-0.209331		-0.209331
HMGCL	HMGCL-203	ENST00000374490.8	protein_coding	HMGCL	protein_coding	0.518522	0.562275	0.533364	0.420908	0.457952	0.257124	1	0.0170161	0.581294	FALSE	0.159392	0.159392	-0.0581772
HMGCL	HMGCL-205	ENST00000479458.1	processed_transcript	HMGCL	protein_coding	0.0804205	0.0899381	0.0763473	0.0958944	0.116827	0.208516	1	0.0170161	1	FALSE	-0.0581772	0.159392	-0.0581772
HMGN2P46	HMGN2P46-204	ENST00000409454.5	processed_transcript	HMGN2P46	transcribed_processed_pseudogene	0.0077158	0.0524002	0.0404431	0.0697302	0.06401	0.0684853	1	0.0352028	1	FALSE	-0.0338888	0.160804	-0.0754193
HMGN2P46	HMGN2P46-205	ENST00000495658.2	processed_transcript	HMGN2P46	transcribed_processed_pseudogene	0.971604	0.9476	0.861924	0.696447	0.803997	0.79827	1	0.0352028	0.0682146	FALSE	0.160804	0.160804	-0.0754193
HMGN2P46	HMGN2P46-206	ENST00000564594.1	processed_transcript	HMGN2P46	transcribed_processed_pseudogene	0.0206801	0	0.0658605	0.131432	0.0765503	0.104817	1	0.0352028	1	FALSE	-0.0754193	0.160804	-0.0754193
HMGXB4	HMGXB4-202	ENST00000418170.5	nonsense_mediated_decay	HMGXB4	protein_coding	0.201299	0.164709	0.257434	0.28177	0.274317	0.381943	1	0.0125577	1	FALSE	-0.104863	0.0740078	-0.104863
HMGXB4	HMGXB4-204	ENST00000455359.5	protein_coding	HMGXB4	protein_coding	0.126861	0.0707625	0.0878673	0	0.0634677	0	1	0.0125577	1	FALSE	0.0740078	0.0740078	-0.104863
HMMR	HMMR-204	ENST00000432118.6	protein_coding	HMMR	protein_coding	0.130663	0.180458	0.195504	0	0.115255	0.0835996	1	0.00210152	1	FALSE	0.10259	0.10259	-0.17516
HMMR	HMMR-205	ENST00000517936.1	retained_intron	HMMR	protein_coding	0.0668207	0.116161	0.0677068	0.0105494	0.0132937	0.0302162	1	0.00210152	1	FALSE	0.0655432	0.10259	-0.17516
HMMR	HMMR-206	ENST00000520345.5	protein_coding	HMMR	protein_coding	0.100331	0.0585582	0.0713475	0.261632	0.298111	0.195975	1	0.00210152	0.0371471	TRUE	-0.17516	0.10259	-0.17516
HMOX2	HMOX2-208	ENST00000570646.6	protein_coding	HMOX2	protein_coding	0.275533	0.235155	0.421395	0.110412	0.100011	0.136151	1	4.2446e-06	0.644458	FALSE	0.19517	0.19517	-0.33397
HMOX2	HMOX2-214	ENST00000575129.5	protein_coding	HMOX2	protein_coding	0.20357	0	0.168138	0.433063	0.447694	0.492861	1	4.2446e-06	9.53177e-06	TRUE	-0.33397	0.19517	-0.33397
HNRNPA2B1	HNRNPA2B1-203	ENST00000360787.8	nonsense_mediated_decay	HNRNPA2B1	protein_coding	0.264175	0.220428	0.32156	0.213651	0.182799	0.11608	1	0.000614252	1	FALSE	0.0978777	0.0978777	-0.157989
HNRNPA2B1	HNRNPA2B1-207	ENST00000495810.2	retained_intron	HNRNPA2B1	protein_coding	0.234751	0.268201	0.169777	0.347721	0.335336	0.463638	1	0.000614252	0.000183663	TRUE	-0.157989	0.0978777	-0.157989
HNRNPA2B1	HNRNPA2B1-209	ENST00000618183.5	protein_coding	HNRNPA2B1	protein_coding	0.362769	0.353213	0.341826	0.243757	0.279324	0.259582	1	0.000614252	1	FALSE	0.0917148	0.0978777	-0.157989
HNRNPR	HNRNPR-209	ENST00000476660.1	processed_transcript	HNRNPR	protein_coding	0.0122903	0.0259424	0.0131237	0.0704091	0.0731507	0.103654	1	0.0410124	1	FALSE	-0.0652859		-0.0652859
HNRNPR	HNRNPR-211	ENST00000490652.1	retained_intron	HNRNPR	protein_coding	0.0247758	0.0540269	0.0228081	0.111157	0.0802364	0.0818074	1	0.0410124	1	FALSE	-0.0571968		-0.0652859
HNRNPUL1	HNRNPUL1-210	ENST00000595806.1	retained_intron	HNRNPUL1	protein_coding	0.151049	0.146415	0.137483	0.167477	0.152643	0.166711	1	0.0363268	1	FALSE	-0.0172951		-0.0836609
HNRNPUL1	HNRNPUL1-220	ENST00000602130.5	protein_coding	HNRNPUL1	protein_coding	0.0848795	0	0	0.127762	0.108184	0.099917	1	0.0363268	1	FALSE	-0.0836609		-0.0836609
HOMEZ	HOMEZ-201	ENST00000357460.7	protein_coding	HOMEZ	protein_coding	0.23322	0.44803	0.263967	0.140543	0.211905	0.178408	1	1.82427e-09	0.362227	FALSE	0.13812	0.13812	-0.207046
HOMEZ	HOMEZ-204	ENST00000606731.2	protein_coding	HOMEZ	protein_coding	0	0	0	0.269623	0.149805	0.201709	1	1.82427e-09	1	FALSE	-0.207046	0.13812	-0.207046
HOOK1	HOOK1-201	ENST00000371208.5	protein_coding	HOOK1	protein_coding	0.441684	0.780929	0.289797	0.166473	0.201537	0.183786	1	0.0115582	0.0515299	FALSE	0.320205	0.320205	-0.222625
HOOK1	HOOK1-202	ENST00000455990.5	protein_coding	HOOK1	protein_coding	0.0480531	0	0.149473	0.283577	0.273561	0.308264	1	0.0115582	0.0268142	TRUE	-0.222625	0.320205	-0.222625
HOOK2	HOOK2-202	ENST00000397668.8	protein_coding	HOOK2	protein_coding	0	0	0	0.0872958	0.0448431	0.120584	1	0.0195317	1	FALSE	-0.0842411		-0.0842411
HOXB3	HOXB3-201	ENST00000311626.8	protein_coding	HOXB3	protein_coding	0.133276	0.107931	0.0964615	0.0332293	0.0724525	0.0428631	1	0.0220034	1	FALSE	0.0630411	0.0630411	-0.212863
HOXB3	HOXB3-209	ENST00000478644.1	retained_intron	HOXB3	protein_coding	0.188784	0	0.11993	0.296601	0.344651	0.306053	1	0.0220034	0.0376969	TRUE	-0.212863	0.0630411	-0.212863
HOXB3	HOXB3-210	ENST00000489475.5	protein_coding	HOXB3	protein_coding	0.0581689	0.0818258	0.0505794	0.0114521	0.0492287	0.0266851	1	0.0220034	1	FALSE	0.0344028	0.0630411	-0.212863
HPS1	HPS1-201	ENST00000325103.10	protein_coding	HPS1	protein_coding	0.126963	0.155216	0.166312	0.108636	0	0	1	0.0003286	1	FALSE	0.113285	0.113285	-0.0753883
HPS1	HPS1-205	ENST00000414009.1	protein_coding	HPS1	protein_coding	0	0.0179592	0	0.0555678	0.0868132	0.101743	1	0.0003286	1	FALSE	-0.0753883	0.113285	-0.0753883
HPS4	HPS4-201	ENST00000336873.9	protein_coding	HPS4	protein_coding	0	0.0287752	0.105854	0.147563	0.149734	0.133884	1	0.0198464	1	FALSE	-0.0988504	0.0664192	-0.0988504
HPS4	HPS4-206	ENST00000439453.5	nonsense_mediated_decay	HPS4	protein_coding	0.200823	0.0910572	0.102585	0.0580754	0.0772452	0.0598863	1	0.0198464	1	FALSE	0.0664192	0.0664192	-0.0988504
HPS4	HPS4-209	ENST00000466781.5	retained_intron	HPS4	protein_coding	0.153481	0.18161	0.146561	0.138934	0.140852	0.115296	1	0.0198464	1	FALSE	0.0288567	0.0664192	-0.0988504
HSD52	HSD52-201	ENST00000425914.6	lncRNA	HSD52	lncRNA	0.485256	0.183849	0.313982	0.671176	0.707953	0.633956	1	0.0339304	0.012326	TRUE	-0.343333	0.360514	-0.343333
HSD52	HSD52-213	ENST00000671348.1	lncRNA	HSD52	lncRNA	0.467078	0.816151	0.612117	0.26451	0.254747	0.294549	1	0.0339304	0.00639403	TRUE	0.360514	0.360514	-0.343333
HSDL2	HSDL2-202	ENST00000398805.8	protein_coding	HSDL2	protein_coding	0.560739	0.701222	0.576432	0.275873	0.241832	0.415038	1	0.00613189	0.108159	FALSE	0.301883	0.301883	-0.182336
HSDL2	HSDL2-204	ENST00000480881.1	processed_transcript	HSDL2	protein_coding	0.0790735	0	0.156009	0.234874	0.34275	0.204466	1	0.00613189	0.0610964	FALSE	-0.182336	0.301883	-0.182336
HSDL2	HSDL2-205	ENST00000488101.5	processed_transcript	HSDL2	protein_coding	0	0.080653	0.0863777	0.222072	0.190738	0.16952	1	0.00613189	1	FALSE	-0.138433	0.301883	-0.182336
HSPA12A	HSPA12A-215	ENST00000674326.1	protein_coding	HSPA12A	protein_coding	0.0446775	0	0.0470618	0.175828	0.14053	0.103236	1	0.00237349	1	FALSE	-0.109285	0.0702239	-0.109285
HSPA12A	HSPA12A-222	ENST00000674400.1	processed_transcript	HSPA12A	protein_coding	0.239208	0.143776	0.147936	0.0970115	0.139655	0.0835823	1	0.00237349	1	FALSE	0.0702239	0.0702239	-0.109285
HSPA4L	HSPA4L-201	ENST00000296464.9	protein_coding	HSPA4L	protein_coding	0.299387	0.370225	0.268995	0.168291	0.182948	0.184421	1	0.00027252	1	FALSE	0.134315	0.134315	-0.170268
HSPA4L	HSPA4L-204	ENST00000508776.5	protein_coding	HSPA4L	protein_coding	0.189491	0.120406	0.168121	0.295319	0.291028	0.402477	1	0.00027252	3.17468e-05	TRUE	-0.170268	0.134315	-0.170268
HSPB7	HSPB7-201	ENST00000311890.14	protein_coding	HSPB7	protein_coding	0.612834	0.915315	0.705001	0.534801	0.453975	0.456466	1	0.0100954	0.181905	FALSE	0.262636	0.262636	-0.146093
HSPB7	HSPB7-202	ENST00000375718.4	protein_coding	HSPB7	protein_coding	0	0	0	0.06552	0.0601442	0.115668	1	0.0100954	1	FALSE	-0.080444	0.262636	-0.146093
HSPB7	HSPB7-207	ENST00000487046.1	protein_coding	HSPB7	protein_coding	0.309034	0	0.277115	0.360458	0.325257	0.338714	1	0.0100954	1	FALSE	-0.146093	0.262636	-0.146093
HSPG2	HSPG2-203	ENST00000374695.8	protein_coding	HSPG2	protein_coding	0.491829	0.534958	0.583148	0.426367	0.414854	0.449305	1	0.0378418	1	FALSE	0.10647	0.10647	-0.0816732
HSPG2	HSPG2-206	ENST00000439717.2	retained_intron	HSPG2	protein_coding	0.0590613	0.0150221	0	0.0881078	0.0929966	0.137999	1	0.0378418	1	FALSE	-0.0816732	0.10647	-0.0816732
HSPG2	HSPG2-213	ENST00000498495.1	retained_intron	HSPG2	protein_coding	0.0792399	0.102458	0.0986188	0.115986	0.131224	0.11705	1	0.0378418	1	FALSE	-0.0279814	0.10647	-0.0816732
HULC	HULC-235	ENST00000643761.1	lncRNA	HULC	lncRNA	0.163306	0.164531	0.213218	0.0917177	0.122848	0.0996883	1	0.00845006	1	FALSE	0.0756003	0.0756003
HVCN1	HVCN1-201	ENST00000242607.13	protein_coding	HVCN1	protein_coding	0.308716	0.333944	0.445897	0.512615	0.727224	0.459741	1	0.0421726	1	FALSE	-0.203674	0.171294	-0.203674
HVCN1	HVCN1-204	ENST00000546425.1	retained_intron	HVCN1	protein_coding	0.228969	0.33359	0.206397	0.166399	0.174317	0.1791	1	0.0421726	1	FALSE	0.0830469	0.171294	-0.203674
HVCN1	HVCN1-205	ENST00000546713.5	protein_coding	HVCN1	protein_coding	0.0231915	0.0624092	0.0274419	0.170417	0.0984586	0.0763656	1	0.0421726	1	FALSE	-0.0773995	0.171294	-0.203674
HVCN1	HVCN1-209	ENST00000620084.4	protein_coding	HVCN1	protein_coding	0.37987	0.270056	0.230823	0.107555	0	0.259312	0	0.0421726	0.0163535	TRUE	0.171294	0.171294	-0.203674
HYI	HYI-201	ENST00000372427.5	retained_intron	HYI	protein_coding	0.443862	0.346605	0.439379	0.266705	0.252746	0.326574	1	0.03327	1	FALSE	0.12794	0.12794
ICA1	ICA1-211	ENST00000446305.1	protein_coding	ICA1	protein_coding	0.0250431	0	0	0.120638	0.066122	0.075301	1	0.0195306	1	FALSE	-0.0790061	0.126781	-0.0790061
ICA1	ICA1-215	ENST00000470696.1	retained_intron	ICA1	protein_coding	0.210376	0.324777	0.246486	0.125018	0.137617	0.13866	1	0.0195306	1	FALSE	0.126781	0.126781	-0.0790061
ICA1	ICA1-218	ENST00000490041.1	retained_intron	ICA1	protein_coding	0.151764	0.176492	0.140403	0.0377294	0.0790635	0.126377	1	0.0195306	1	FALSE	0.0751632	0.126781	-0.0790061
ID2	ID2-203	ENST00000396290.2	protein_coding	ID2	protein_coding	0.695894	0.655056	0.920655	0.343532	0.378834	0.323584	1	0.00550534	0.00456883	TRUE	0.408552	0.408552	-0.180589
ID2	ID2-204	ENST00000472142.1	retained_intron	ID2	protein_coding	0	0.0776388	0	0.336962	0.205878	0.0765659	0	0.00550534	0.0353977	TRUE	-0.180589	0.408552	-0.180589
IDE	IDE-223	ENST00000678097.1	retained_intron	IDE	protein_coding	0.263962	0.331994	0.24687	0.236397	0.237025	0.201398	1	0.0109285	1	FALSE	0.056002	0.056002
IDI1	IDI1-201	ENST00000381344.7	protein_coding	IDI1	protein_coding	0.623928	0.694119	0.621333	0.463918	0.485248	0.353922	1	0.00250343	0.0018788	TRUE	0.212098	0.212098	-0.165795
IDI1	IDI1-205	ENST00000491735.1	processed_transcript	IDI1	protein_coding	0.0653119	0.11128	0.097462	0.238373	0.212202	0.320863	1	0.00250343	1	FALSE	-0.165795	0.212098	-0.165795
IFNAR1	IFNAR1-207	ENST00000652654.1	nonsense_mediated_decay	IFNAR1	protein_coding	0.0378199	0.0791029	0.17532	0	0	0	1	0.00644038	1	FALSE	0.0974142	0.0974142
IFT22	IFT22-201	ENST00000315322.10	protein_coding	IFT22	protein_coding	0.178941	0.177056	0.134514	0.083403	0.0939542	0.118585	1	4.8989e-06	1	FALSE	0.0648562	0.121329	-0.139931
IFT22	IFT22-202	ENST00000422177.5	nonsense_mediated_decay	IFT22	protein_coding	0.374006	0.253555	0.264721	0.166069	0.181754	0.18047	1	4.8989e-06	1	FALSE	0.121329	0.121329	-0.139931
IFT22	IFT22-203	ENST00000430911.5	nonsense_mediated_decay	IFT22	protein_coding	0.0562928	0.0498245	0.013118	0.199531	0.257122	0.0823758	1	4.8989e-06	1	FALSE	-0.139931	0.121329	-0.139931
IFT22	IFT22-205	ENST00000440362.5	retained_intron	IFT22	protein_coding	0.201599	0.291851	0.198263	0.121898	0.143885	0.145606	1	4.8989e-06	1	FALSE	0.0934413	0.121329	-0.139931
IFT22	IFT22-206	ENST00000468833.1	retained_intron	IFT22	protein_coding	0.0719652	0.129389	0.0877511	0.0589063	0.0588662	0.068525	1	4.8989e-06	1	FALSE	0.0342695	0.121329	-0.139931
IFT22	IFT22-209	ENST00000498704.6	protein_coding	IFT22	protein_coding	0.0883318	0.0422095	0.0716499	0.144567	0.112161	0.124463	1	4.8989e-06	1	FALSE	-0.0596668	0.121329	-0.139931
IFT43	IFT43-205	ENST00000553438.1	processed_transcript	IFT43	protein_coding	0.0984381	0.216581	0.122368	0.323581	0.340853	0.282056	1	0.0250548	0.00162648	TRUE	-0.169701	0.0506278	-0.169701
IFT43	IFT43-208	ENST00000554423.1	retained_intron	IFT43	protein_coding	0.0579602	0.0870784	0.0912203	0.0351136	0.0172898	0.0319722	1	0.0250548	1	FALSE	0.0506278	0.0506278	-0.169701
IGF2BP2	IGF2BP2-201	ENST00000346192.7	protein_coding	IGF2BP2	protein_coding	0.113973	0.12916	0.0418955	0	0	0	1	0.000668553	1	FALSE	0.0950095	0.0950095	-0.17525
IGF2BP2	IGF2BP2-202	ENST00000382199.7	protein_coding	IGF2BP2	protein_coding	0.227564	0.164326	0.197329	0.292462	0.230996	0.308383	1	0.000668553	1	FALSE	-0.0808741	0.0950095	-0.17525
IGF2BP2	IGF2BP2-206	ENST00000464166.1	processed_transcript	IGF2BP2	protein_coding	0.106437	0.0432789	0.0789119	0.032475	0.0227954	0.0276694	1	0.000668553	1	FALSE	0.0485625	0.0950095	-0.17525
IGF2BP2	IGF2BP2-210	ENST00000494906.1	processed_transcript	IGF2BP2	protein_coding	0.141166	0.0360152	0.162034	0.352123	0.259252	0.253591	1	0.000668553	0.418367	FALSE	-0.17525	0.0950095	-0.17525
IGSF11	IGSF11-202	ENST00000393775.7	protein_coding	IGSF11	protein_coding	0.247474	0.519468	0.338818	0.11663	0.176311	0.155632	1	0.00838238	0.0188439	TRUE	0.219062	0.219062	-0.0340527
IGSF11	IGSF11-209	ENST00000491903.1	protein_coding	IGSF11	protein_coding	0.0265412	0.0326701	0.0115964	0.0808375	0.0592345	0.0328937	1	0.00838238	1	FALSE	-0.0340527	0.219062	-0.0340527
IKZF1	IKZF1-201	ENST00000331340.8	protein_coding	IKZF1	protein_coding	0	0	0	0.111043	0.144673	0.0413047	1	0.0254722	1	FALSE	-0.0990069	0.158869	-0.0990069
IKZF1	IKZF1-202	ENST00000343574.9	protein_coding	IKZF1	protein_coding	0.149849	0.145517	0.18124	0	0	0	1	0.0254722	1	FALSE	0.158869	0.158869	-0.0990069
IL11RA	IL11RA-209	ENST00000555247.5	nonsense_mediated_decay	IL11RA	protein_coding	0	0	0.020143	0.0592207	0.0975416	0.20476	1	0.0165297	1	FALSE	-0.113793	0.0435259	-0.113793
IL11RA	IL11RA-210	ENST00000555579.1	retained_intron	IL11RA	protein_coding	0.147263	0.152126	0.218552	0.124055	0.12117	0.14214	1	0.0165297	1	FALSE	0.0435259	0.0435259	-0.113793
IL12A-AS1	IL12A-AS1-201	ENST00000462431.1	lncRNA	IL12A-AS1	lncRNA	0.969773	0.892518	0.858825	0.791677	0.732444	0.723498	1	0.0213657	1	FALSE	0.157832	0.157832	-0.0865898
IL12A-AS1	IL12A-AS1-214	ENST00000671614.1	lncRNA	IL12A-AS1	lncRNA	0	0	0	0.137467	0.0754383	0.0468641	1	0.0213657	1	FALSE	-0.0865898	0.157832	-0.0865898
IL13RA2	IL13RA2-201	ENST00000243213.2	protein_coding	IL13RA2	protein_coding	0.840905	1	1	0.907302	0.892408	0.739368	0	0.044776	0	TRUE	0.100609	0.100609	-0.100609
IL13RA2	IL13RA2-202	ENST00000371936.5	protein_coding	IL13RA2	protein_coding	0.159095	0	0	0.0926978	0.107592	0.260632	0	0.044776	0	TRUE	-0.100609	0.100609	-0.100609
IL16	IL16-210	ENST00000560115.5	nonsense_mediated_decay	IL16	protein_coding	0.0164487	0.0295637	0.0181256	0.0523963	0.084507	0.0592275	1	0.0440234	1	FALSE	-0.0439976	0.115064	-0.0439976
IL16	IL16-213	ENST00000560989.1	processed_transcript	IL16	protein_coding	0.407997	0.567528	0.499091	0.393735	0.339189	0.3965	1	0.0440234	1	FALSE	0.115064	0.115064	-0.0439976
IL33	IL33-201	ENST00000381434.7	protein_coding	IL33	protein_coding	0.294912	0.364524	0.351446	0.461163	0.634411	0.734349	1	1.11691e-05	0.304723	FALSE	-0.273014	0.232251	-0.273014
IL33	IL33-202	ENST00000417746.6	protein_coding	IL33	protein_coding	0.352552	0.138975	0.205227	0	0	0	1	1.11691e-05	1	FALSE	0.232251	0.232251	-0.273014
IL33	IL33-205	ENST00000611532.4	protein_coding	IL33	protein_coding	0.152882	0.123277	0.0878035	0	0	0	1	1.11691e-05	1	FALSE	0.121321	0.232251	-0.273014
ILF3	ILF3-203	ENST00000449870.5	protein_coding	ILF3	protein_coding	0.13209	0.0939258	0.11861	0.0887921	0.0702061	0.0671717	1	0.0121672	1	FALSE	0.0394851	0.0394851	-0.138303
ILF3	ILF3-224	ENST00000593199.5	protein_coding	ILF3	protein_coding	0.151934	0.152313	0.0221499	0.27339	0.263485	0.204432	1	0.0121672	1	FALSE	-0.138303	0.0394851	-0.138303
IMP4	IMP4-201	ENST00000259239.8	protein_coding	IMP4	protein_coding	0.377919	0.589464	0.409087	0.25933	0.113323	0.0765701	1	2.15735e-05	0.125524	FALSE	0.309082	0.309082	-0.273674
IMP4	IMP4-203	ENST00000409935.5	protein_coding	IMP4	protein_coding	0.265382	0.18515	0.26867	0.0458522	0.178524	0.0907296	1	2.15735e-05	1	FALSE	0.134699	0.309082	-0.273674
IMP4	IMP4-205	ENST00000452955.1	protein_coding	IMP4	protein_coding	0.0870387	0	0.0694963	0.420375	0.264614	0.292568	1	2.15735e-05	0.010301	TRUE	-0.273674	0.309082	-0.273674
IMPACT	IMPACT-201	ENST00000284202.9	protein_coding	IMPACT	protein_coding	0.74007	0.765368	0.742723	0.476625	0.578975	0.534169	1	0.0114935	0.00264275	TRUE	0.219464	0.219464	-0.218475
IMPACT	IMPACT-206	ENST00000585067.5	protein_coding	IMPACT	protein_coding	0.207354	0.180834	0.203823	0.476836	0.353415	0.417185	1	0.0114935	0.00148456	TRUE	-0.218475	0.219464	-0.218475
ING1	ING1-201	ENST00000333219.9	protein_coding	ING1	protein_coding	0.557483	0.648376	0.462934	0.288905	0.443862	0.322256	1	0.0246849	0.0706182	FALSE	0.20459	0.20459	-0.243284
ING1	ING1-202	ENST00000338450.7	protein_coding	ING1	protein_coding	0.263482	0.115056	0.317282	0.536748	0.414763	0.474161	1	0.0246849	0.00470021	TRUE	-0.243284	0.20459	-0.243284
INHBA	INHBA-201	ENST00000242208.5	protein_coding	INHBA	protein_coding	0.5819	0.721127	0.576349	0.362655	0.403602	0.417884	1	7.85517e-15	0.0219904	TRUE	0.231746	0.231746	-0.410795
INHBA	INHBA-202	ENST00000416150.1	processed_transcript	INHBA	protein_coding	0	0	0	0.443117	0.43222	0.357048	1	7.85517e-15	1	FALSE	-0.410795	0.231746	-0.410795
INHBA	INHBA-203	ENST00000442711.1	protein_coding	INHBA	protein_coding	0.18907	0.21636	0.218498	0	0.0260895	0.0262386	1	7.85517e-15	0.000250378	TRUE	0.190533	0.231746	-0.410795
INHBA	INHBA-205	ENST00000638023.1	protein_coding	INHBA	protein_coding	0.0500557	0	0.034839	0.110364	0.0932206	0.11635	1	7.85517e-15	1	FALSE	-0.0783466	0.231746	-0.410795
INPP4B	INPP4B-220	ENST00000513000.5	protein_coding	INPP4B	protein_coding	0.0805954	0.727132	0.0527705	0.0160553	0.0315567	0.0216961	1	0.023365	1	FALSE	0.26373	0.26373
INPP5B	INPP5B-209	ENST00000474758.1	processed_transcript	INPP5B	protein_coding	0.0601933	0.0511746	0.0605008	0.0338373	0	0	1	0.0190643	1	FALSE	0.0460104	0.0460104
INPP5K	INPP5K-202	ENST00000350761.9	nonsense_mediated_decay	INPP5K	protein_coding	0.0931644	0	0.0900426	0.206936	0.154677	0.147058	1	0.0388877	1	FALSE	-0.108488	0.0897241	-0.108488
INPP5K	INPP5K-204	ENST00000421807.7	protein_coding	INPP5K	protein_coding	0.218716	0.317391	0.228423	0.139725	0.142045	0.213588	1	0.0388877	1	FALSE	0.0897241	0.0897241	-0.108488
INPP5K	INPP5K-205	ENST00000445774.2	nonsense_mediated_decay	INPP5K	protein_coding	0.131056	0.163534	0.224853	0.113668	0.127245	0.114101	1	0.0388877	1	FALSE	0.0548097	0.0897241	-0.108488
INPP5K	INPP5K-215	ENST00000571274.5	protein_coding	INPP5K	protein_coding	0.0318322	0.0402027	0.0417718	0.183632	0.0845759	0.0823995	1	0.0388877	1	FALSE	-0.0789337	0.0897241	-0.108488
IP6K1	IP6K1-201	ENST00000321599.9	protein_coding	IP6K1	protein_coding	0.59209	0.615027	0.704629	0.515684	0.496551	0.519938	1	0.0107951	1	FALSE	0.126525	0.126525	-0.0815702
IP6K1	IP6K1-204	ENST00000468463.5	protein_coding	IP6K1	protein_coding	0.0175642	0.00590724	0	0.0656705	0.108103	0.0944089	1	0.0107951	1	FALSE	-0.0815702	0.126525	-0.0815702
IP6K1	IP6K1-207	ENST00000495798.1	retained_intron	IP6K1	protein_coding	0.0890257	0.0388755	0.0605784	0.106967	0.0901194	0.135385	1	0.0107951	1	FALSE	-0.0479971	0.126525	-0.0815702
IQCA1	IQCA1-205	ENST00000418802.2	protein_coding	IQCA1	protein_coding	0.184614	0	0.170393	0.385492	0.432236	0.307878	1	0.0265215	0.0417154	TRUE	-0.256866		-0.256866
IQCE	IQCE-202	ENST00000325997.13	nonsense_mediated_decay	IQCE	protein_coding	0.085481	0	0	0.157933	0.134443	0.12775	1	2.72267e-05	1	FALSE	-0.111548	0.0925287	-0.111548
IQCE	IQCE-207	ENST00000423196.1	protein_coding	IQCE	protein_coding	0.0913548	0.0499086	0.119193	0.162966	0.14871	0.132501	1	2.72267e-05	1	FALSE	-0.0612404	0.0925287	-0.111548
IQCE	IQCE-215	ENST00000497572.1	processed_transcript	IQCE	protein_coding	0.0799312	0.119936	0.102198	0.0659809	0.0786723	0.0736476	1	2.72267e-05	1	FALSE	0.0279214	0.0925287	-0.111548
IQCE	IQCE-217	ENST00000623361.3	protein_coding	IQCE	protein_coding	0.206472	0.245719	0.256032	0.126928	0.173765	0.129944	1	2.72267e-05	1	FALSE	0.0925287	0.0925287	-0.111548
IQCN	IQCN-204	ENST00000599528.1	protein_coding	IQCN	protein_coding	0.404762	0.652337	0.494166	0.239374	0.237421	0.290577	1	0.00708921	0.584311	FALSE	0.261298	0.261298
IQCN	IQCN-205	ENST00000599638.2	retained_intron	IQCN	protein_coding	0.105149	0.133565	0.107969	0.0874602	0.0645572	0.0827127	1	0.00708921	1	FALSE	0.0373176	0.261298
IQGAP2	IQGAP2-202	ENST00000379730.7	protein_coding	IQGAP2	protein_coding	0.0202276	0	0.0458495	0.154446	0.115786	0.118361	1	0.000668196	1	FALSE	-0.107505		-0.107505
IQGAP3	IQGAP3-203	ENST00000491900.1	nonsense_mediated_decay	IQGAP3	protein_coding	0.271854	0.125296	0.129897	0.0131123	0.119358	0.0504805	1	0.0247807	1	FALSE	0.114699	0.114699
IQGAP3	IQGAP3-204	ENST00000498755.1	processed_transcript	IQGAP3	protein_coding	0.109616	0.0454769	0.0586894	0	0.0369416	0	1	0.0247807	1	FALSE	0.058947	0.114699
IRF9	IRF9-206	ENST00000559863.1	retained_intron	IRF9	protein_coding	0.104604	0.0753384	0.0790283	0.129048	0.124185	0.135478	1	0.00549635	1	FALSE	-0.0432466	0.0716942	-0.0831974
IRF9	IRF9-208	ENST00000560311.1	retained_intron	IRF9	protein_coding	0.230306	0.219464	0.229901	0.213605	0.171108	0.0798763	1	0.00549635	1	FALSE	0.0716942	0.0716942	-0.0831974
IRF9	IRF9-209	ENST00000560365.5	retained_intron	IRF9	protein_coding	0	0.0856369	0	0.137655	0.105973	0.0916008	1	0.00549635	1	FALSE	-0.0831974	0.0716942	-0.0831974
IRF9	IRF9-214	ENST00000561412.1	retained_intron	IRF9	protein_coding	0.31463	0.280767	0.264221	0.387306	0.327362	0.361465	1	0.00549635	1	FALSE	-0.0721717	0.0716942	-0.0831974
ISG20L2	ISG20L2-201	ENST00000313146.10	protein_coding	ISG20L2	protein_coding	0.127888	0.342795	0.10963	0.0390532	0.0657874	0.0570335	1	0.00615294	0.273593	FALSE	0.13948	0.13948	-0.193158
ISG20L2	ISG20L2-203	ENST00000469074.1	processed_transcript	ISG20L2	protein_coding	0.299565	0.0463142	0.176405	0.376668	0.317218	0.407874	1	0.00615294	0.0187451	TRUE	-0.193158	0.13948	-0.193158
ISG20L2	ISG20L2-205	ENST00000472824.2	processed_transcript	ISG20L2	protein_coding	0.134186	0.291741	0.157628	0.0659689	0.077209	0.0578644	1	0.00615294	1	FALSE	0.127504	0.13948	-0.193158
ISLR2	ISLR2-210	ENST00000565540.1	protein_coding	ISLR2	protein_coding	0.0168861	0	0	0.11132	0.0828139	0.125636	1	0.0296631	1	FALSE	-0.100961		-0.100961
ISYNA1	ISYNA1-201	ENST00000338128.13	protein_coding	ISYNA1	protein_coding	0.285455	0.22835	0.277976	0.17019	0.199571	0.185613	1	0.000212719	1	FALSE	0.0788022	0.0788022	-0.0487429
ISYNA1	ISYNA1-203	ENST00000577820.5	nonsense_mediated_decay	ISYNA1	protein_coding	0.0131544	0.0194825	0	0.0605825	0.0640689	0.0542142	1	0.000212719	1	FALSE	-0.0487429	0.0788022	-0.0487429
ITGA1	ITGA1-206	ENST00000513737.5	processed_transcript	ITGA1	protein_coding	0.206859	0.264347	0.170091	0	0	0.153618	1	0.00763019	0.000188388	TRUE	0.16256	0.16256
ITGA6	ITGA6-205	ENST00000416789.1	protein_coding	ITGA6	protein_coding	0.0174444	0	0	0.0850107	0.045208	0.0631348	1	0.00696731	1	FALSE	-0.0586363		-0.0586363
ITGA7	ITGA7-207	ENST00000553893.5	nonsense_mediated_decay	ITGA7	protein_coding	0	0.0188569	0.0222091	0.176042	0.150054	0.177953	1	0.00808095	1	FALSE	-0.154328	0.0596378	-0.154328
ITGA7	ITGA7-219	ENST00000557488.1	retained_intron	ITGA7	protein_coding	0.0618494	0.153635	0.102366	0.0352332	0.0502598	0.0534441	1	0.00808095	1	FALSE	0.0596378	0.0596378	-0.154328
ITGB3BP	ITGB3BP-201	ENST00000271002.15	protein_coding	ITGB3BP	protein_coding	0.0978905	0.182758	0.220477	0.330722	0.324035	0.412607	1	9.15399e-07	0.0413992	TRUE	-0.188746	0.396753	-0.188746
ITGB3BP	ITGB3BP-211	ENST00000478538.1	processed_transcript	ITGB3BP	protein_coding	0.793459	0.530642	0.465307	0.219353	0.224341	0.155457	1	9.15399e-07	4.97706e-09	TRUE	0.396753	0.396753	-0.188746
ITGB3BP	ITGB3BP-212	ENST00000489099.5	nonsense_mediated_decay	ITGB3BP	protein_coding	0.0387867	0.0645266	0.0562281	0.166383	0.151236	0.159973	1	9.15399e-07	1	FALSE	-0.106017	0.396753	-0.188746
JAK2	JAK2-202	ENST00000476574.5	protein_coding	JAK2	protein_coding	0.483985	0.345661	0.465518	0.24248	0.27131	0.341686	1	0.0189108	1	FALSE	0.146563	0.146563	-0.1374
JAK2	JAK2-204	ENST00000636127.1	protein_coding	JAK2	protein_coding	0.0473208	0.0511159	0.0524573	0.221526	0.163767	0.177803	1	0.0189108	1	FALSE	-0.1374	0.146563	-0.1374
JAML	JAML-206	ENST00000526620.5	protein_coding	JAML	protein_coding	0	0	0	0.361199	0.0880986	0.0784571	1	0.0100952	1	FALSE	-0.175918		-0.175918
JKAMP	JKAMP-202	ENST00000425728.6	protein_coding	JKAMP	protein_coding	0.12522	0.090557	0.0849302	0	0.0363191	0.0727551	1	0.03559	1	FALSE	0.0638776	0.0638776	-0.0748417
JKAMP	JKAMP-211	ENST00000556985.5	protein_coding	JKAMP	protein_coding	0	0.0259229	0.0269136	0.0933625	0.0971377	0.0868614	1	0.03559	1	FALSE	-0.0748417	0.0638776	-0.0748417
JKAMP	JKAMP-214	ENST00000616435.5	protein_coding	JKAMP	protein_coding	0.0923576	0.0946615	0.101233	0.0786828	0.0471051	0.092016	1	0.03559	1	FALSE	0.0234828	0.0638776	-0.0748417
JUN	JUN-201	ENST00000371222.4	protein_coding	JUN	protein_coding	0.975771	1	0.820067	0.689748	0.500517	0.684172	1	0.000252568	0	TRUE	0.307133	0.307133	-0.307133
JUN	JUN-202	ENST00000678696.1	nonsense_mediated_decay	JUN	protein_coding	0.0242292	0	0.179933	0.310252	0.499483	0.315828	1	0.000252568	0	TRUE	-0.307133	0.307133	-0.307133
KALRN	KALRN-205	ENST00000393496.5	processed_transcript	KALRN	protein_coding	0.360722	0.425697	0.492502	0.225091	0.261467	0.234284	1	0.0145395	0.0669023	FALSE	0.186027	0.186027	-0.115901
KALRN	KALRN-212	ENST00000462213.2	processed_transcript	KALRN	protein_coding	0.155668	0.040926	0.134099	0.263649	0.201761	0.212984	1	0.0145395	1	FALSE	-0.115901	0.186027	-0.115901
KANK1	KANK1-202	ENST00000382286.2	protein_coding	KANK1	protein_coding	0.0836362	0.0751768	0.0905477	0.0293663	0.0691575	0.0397879	1	0.00122481	1	FALSE	0.0370163	0.113539	-0.122894
KANK1	KANK1-207	ENST00000467541.5	processed_transcript	KANK1	protein_coding	0.188547	0.123565	0.244557	0.328827	0.244973	0.351552	1	0.00122481	1	FALSE	-0.122894	0.113539	-0.122894
KANK1	KANK1-211	ENST00000674102.1	protein_coding	KANK1	protein_coding	0.11101	0.23262	0.0412622	0	0.0397895	0.00448462	1	0.00122481	1	FALSE	0.113539	0.113539	-0.122894
KAT2A	KAT2A-202	ENST00000465682.5	nonsense_mediated_decay	KAT2A	protein_coding	0.589279	0.555857	0.460513	0.650396	0.653099	0.700498	1	0.0152414	1	FALSE	-0.132781	0.0746587	-0.132781
KAT2A	KAT2A-204	ENST00000588759.1	nonsense_mediated_decay	KAT2A	protein_coding	0.0625363	0.0227257	0.138714	0	0	0	1	0.0152414	1	FALSE	0.0746587	0.0746587	-0.132781
KAT5	KAT5-201	ENST00000341318.9	protein_coding	KAT5	protein_coding	0.189792	0.226368	0.223509	0.267603	0.33964	0.243106	1	0.0344793	1	FALSE	-0.0702267		-0.137782
KAT5	KAT5-214	ENST00000534104.5	protein_coding	KAT5	protein_coding	0	0	0	0.157313	0.135815	0.12022	1	0.0344793	1	FALSE	-0.137782		-0.137782
KAT8	KAT8-201	ENST00000219797.9	protein_coding	KAT8	protein_coding	0.262163	0.216176	0.2365	0.158555	0.103937	0.137176	1	0.000272705	1	FALSE	0.105057	0.105057	-0.100384
KAT8	KAT8-202	ENST00000448516.6	protein_coding	KAT8	protein_coding	0.0929164	0.0958782	0.0840998	0.202285	0.179483	0.192278	1	0.000272705	1	FALSE	-0.100384	0.105057	-0.100384
KAT8	KAT8-208	ENST00000652764.1	protein_coding	KAT8	protein_coding	0.361855	0.318269	0.308098	0.266219	0.304605	0.273933	1	0.000272705	1	FALSE	0.0478217	0.105057	-0.100384
KATNA1	KATNA1-204	ENST00000420200.1	protein_coding	KATNA1	protein_coding	0	0	0.0728806	0.0889318	0.112441	0.0866194	1	0.0373774	1	FALSE	-0.0717037	0.0622199	-0.0717037
KATNA1	KATNA1-205	ENST00000444282.5	protein_coding	KATNA1	protein_coding	0.169946	0.21377	0.173661	0.117588	0.131065	0.122065	1	0.0373774	1	FALSE	0.0622199	0.0622199	-0.0717037
KATNAL2	KATNAL2-203	ENST00000585383.1	retained_intron	KATNAL2	protein_coding	0.216961	0.40838	0.242699	0.179539	0.140168	0.0895159	1	0.00508036	0.585197	FALSE	0.152939	0.152939	-0.11278
KATNAL2	KATNAL2-205	ENST00000586198.5	protein_coding	KATNAL2	protein_coding	0	0	0.131275	0.146632	0.155392	0.167592	1	0.00508036	1	FALSE	-0.11278	0.152939	-0.11278
KATNAL2	KATNAL2-208	ENST00000592005.5	protein_coding	KATNAL2	protein_coding	0.141424	0.123256	0.16833	0.0731167	0.104527	0.0759872	1	0.00508036	1	FALSE	0.0597933	0.152939	-0.11278
KAZALD1	KAZALD1-201	ENST00000370200.6	protein_coding	KAZALD1	protein_coding	0.496623	0.647178	0.572534	0.221133	0.467827	0.419034	1	0.0172921	1	FALSE	0.20278	0.20278	-0.317715
KAZALD1	KAZALD1-203	ENST00000470106.1	processed_transcript	KAZALD1	protein_coding	0	0	0	0.307334	0.295075	0.350737	1	0.0172921	1	FALSE	-0.317715	0.20278	-0.317715
KCNA2	KCNA2-216	ENST00000674674.1	processed_transcript	KCNA2	protein_coding	0.0750467	0	0	0.399355	0.277018	0.355002	1	0.00486628	0.00494523	TRUE	-0.318776		-0.318776
KCNE1	KCNE1-204	ENST00000399289.7	protein_coding	KCNE1	protein_coding	0.233208	0.214476	0.0462021	0	0	0	1	0.00281605	1	FALSE	0.164629	0.164629	-0.200933
KCNE1	KCNE1-207	ENST00000489175.1	processed_transcript	KCNE1	protein_coding	0.675539	0.481777	0.5984	0.763589	0.856099	0.738826	1	0.00281605	1	FALSE	-0.200933	0.164629	-0.200933
KCNH7	KCNH7-202	ENST00000332142.10	protein_coding	KCNH7	protein_coding	1	0.86022	0.373854	0	0.325589	0.0350749	1	0.00383623	0.000711162	TRUE	0.62447	0.62447	-0.560108
KCNH7	KCNH7-203	ENST00000477019.1	processed_transcript	KCNH7	protein_coding	0	0.13978	0.626146	0.925256	0.674411	0.846583	1	0.00383623	0.0324481	TRUE	-0.560108	0.62447	-0.560108
KCNQ5	KCNQ5-212	ENST00000445310.2	processed_transcript	KCNQ5	protein_coding	0.45488	0.219986	0.641351	1	1	0.873413	1	0.0466497	0.0216091	TRUE	-0.519065		-0.519065
KCNQ5-AS1	KCNQ5-AS1-203	ENST00000656650.1	lncRNA	KCNQ5-AS1	lncRNA	0	0	0	0.485625	0.144701	0.383073	1	0.00395112	1	FALSE	-0.3378		-0.3378
KCP	KCP-201	ENST00000460528.1	retained_intron	KCP	protein_coding	0.623525	0.401496	0.381624	0.326979	0.290298	0.282419	1	0.0437265	1	FALSE	0.168983	0.168983	-0.193377
KCP	KCP-203	ENST00000610776.4	protein_coding	KCP	protein_coding	0	0.0360921	0.0632796	0.0708744	0.0987181	0.104276	1	0.0437265	1	FALSE	-0.0581656	0.168983	-0.193377
KCP	KCP-207	ENST00000616669.4	retained_intron	KCP	protein_coding	0	0.155138	0.130271	0.309122	0.282996	0.273421	1	0.0437265	0.0163526	TRUE	-0.193377	0.168983	-0.193377
KCP	KCP-209	ENST00000676619.1	retained_intron	KCP	protein_coding	0.2342	0.313898	0.250143	0.218335	0.157786	0.204342	1	0.0437265	1	FALSE	0.0725928	0.168983	-0.193377
KDM8	KDM8-201	ENST00000286096.9	protein_coding	KDM8	protein_coding	0.439555	0.450746	0.51152	0.164993	0.215448	0.170268	1	0.000590493	0.654005	FALSE	0.283704	0.283704	-0.386611
KDM8	KDM8-206	ENST00000563881.1	processed_transcript	KDM8	protein_coding	0.138811	0	0	0.433086	0.482964	0.382593	1	0.000590493	9.62791e-05	TRUE	-0.386611	0.283704	-0.386611
KDM8	KDM8-207	ENST00000564961.1	retained_intron	KDM8	protein_coding	0.17615	0.223999	0.165629	0.10517	0.0746854	0.0539386	1	0.000590493	1	FALSE	0.110662	0.283704	-0.386611
KEAP1	KEAP1-205	ENST00000590237.1	retained_intron	KEAP1	protein_coding	0	0	0	0.040793	0.133193	0.058398	1	0.0140407	1	FALSE	-0.0774614		-0.0774614
KHSRP	KHSRP-204	ENST00000595112.5	retained_intron	KHSRP	protein_coding	0.278895	0.219245	0.206125	0.12012	0.18773	0.15888	1	0.0422474	1	FALSE	0.0791784	0.0791784	-0.0756702
KHSRP	KHSRP-207	ENST00000595548.5	protein_coding	KHSRP	protein_coding	0.101333	0.0111079	0.0424355	0.161969	0.106899	0.113019	1	0.0422474	1	FALSE	-0.0756702	0.0791784	-0.0756702
KIAA0753	KIAA0753-201	ENST00000361413.8	protein_coding	KIAA0753	protein_coding	0.312229	0.266934	0.360223	0.246695	0.247832	0.216851	1	3.92231e-05	1	FALSE	0.0760026	0.09558	-0.128632
KIAA0753	KIAA0753-203	ENST00000570455.1	retained_intron	KIAA0753	protein_coding	0.0759761	0.16286	0.104196	0.0118581	0	0.0444342	1	3.92231e-05	1	FALSE	0.09558	0.09558	-0.128632
KIAA0753	KIAA0753-209	ENST00000576281.5	protein_coding	KIAA0753	protein_coding	0.127639	0	0	0.149259	0.207841	0.156434	1	3.92231e-05	1	FALSE	-0.128632	0.09558	-0.128632
KIAA1549	KIAA1549-201	ENST00000422774.2	protein_coding	KIAA1549	protein_coding	0.364283	0.193811	0.223751	1	0.127354	1	0	0.0046705	0	TRUE	-0.448503	0.448503	-0.448503
KIAA1549	KIAA1549-202	ENST00000440172.5	protein_coding	KIAA1549	protein_coding	0.635717	0.806189	0.776249	0	0.872646	0	0	0.0046705	0	TRUE	0.448503	0.448503	-0.448503
KIF13A	KIF13A-201	ENST00000259711.11	protein_coding	KIF13A	protein_coding	0.197548	0.134013	0.140883	0.0997468	0.0962652	0.130012	1	1.01671e-06	1	FALSE	0.0488069	0.185737	-0.116953
KIF13A	KIF13A-203	ENST00000378814.9	protein_coding	KIF13A	protein_coding	0.442661	0.505689	0.397375	0.2489	0.307567	0.232044	1	1.01671e-06	0.254295	FALSE	0.185737	0.185737	-0.116953
KIF13A	KIF13A-212	ENST00000514714.1	processed_transcript	KIF13A	protein_coding	0	0	0	0.131033	0.111235	0.10859	1	1.01671e-06	1	FALSE	-0.116953	0.185737	-0.116953
KIF21B	KIF21B-201	ENST00000332129.6	protein_coding	KIF21B	protein_coding	0.0995527	0.168129	0.21554	0.0559214	0.0279256	0.0569541	1	6.99054e-14	1	FALSE	0.11414	0.299595	-0.466248
KIF21B	KIF21B-202	ENST00000360529.9	protein_coding	KIF21B	protein_coding	0.175564	0	0	0.62144	0.484898	0.467971	1	6.99054e-14	6.11885e-18	TRUE	-0.466248	0.299595	-0.466248
KIF21B	KIF21B-204	ENST00000461742.7	protein_coding	KIF21B	protein_coding	0.603653	0.707388	0.657325	0.263815	0.428753	0.377014	1	6.99054e-14	0.000149969	TRUE	0.299595	0.299595	-0.466248
KIF21B	KIF21B-205	ENST00000534043.1	retained_intron	KIF21B	protein_coding	0.12123	0.124482	0.127135	0.0588233	0.0584241	0.0980615	1	6.99054e-14	1	FALSE	0.052513	0.299595	-0.466248
KIF27	KIF27-201	ENST00000297814.7	protein_coding	KIF27	protein_coding	0.336513	0.26363	0.25788	0.189079	0.165797	0.125049	1	0.00220797	1	FALSE	0.126032	0.126032	-0.0937789
KIF27	KIF27-204	ENST00000413982.5	protein_coding	KIF27	protein_coding	0.157494	0.175738	0.153133	0.258838	0.260114	0.248749	1	0.00220797	1	FALSE	-0.0937789	0.126032	-0.0937789
KIF2A	KIF2A-202	ENST00000401507.7	protein_coding	KIF2A	protein_coding	0.229543	0.262855	0.311913	0.403156	0.324423	0.385237	1	0.000922195	1	FALSE	-0.102835	0.0846564	-0.102835
KIF2A	KIF2A-205	ENST00000506857.5	protein_coding	KIF2A	protein_coding	0.12924	0.106969	0.0506569	0.0121168	0.0060272	0.0147528	1	0.000922195	1	FALSE	0.0846564	0.0846564	-0.102835
KIF2A	KIF2A-219	ENST00000676122.1	retained_intron	KIF2A	protein_coding	0.166276	0.125753	0.109777	0.0966567	0.0825271	0.0978973	1	0.000922195	1	FALSE	0.0415749	0.0846564	-0.102835
KIF2A	KIF2A-220	ENST00000676271.1	protein_coding	KIF2A	protein_coding	0	0	0.059747	0.0942132	0.102896	0.0920637	1	0.000922195	1	FALSE	-0.0764752	0.0846564	-0.102835
KIF2C	KIF2C-201	ENST00000372217.5	protein_coding	KIF2C	protein_coding	0.320036	0.0117763	0.365871	0.520144	0.451294	0.549018	1	0.0174828	0.00263576	TRUE	-0.274258	0.209887	-0.274258
KIF2C	KIF2C-202	ENST00000372224.9	protein_coding	KIF2C	protein_coding	0.474864	0.595893	0.358615	0.25132	0.354493	0.193897	1	0.0174828	0.922023	FALSE	0.209887	0.209887	-0.274258
KIF5C	KIF5C-201	ENST00000435030.6	protein_coding	KIF5C	protein_coding	0.31814	0.33832	0.188371	0	0.173739	0	1	0.000115806	4.45188e-05	TRUE	0.223697	0.223697
KIF5C	KIF5C-237	ENST00000679236.1	retained_intron	KIF5C	protein_coding	0.183937	0.146437	0.23623	0.145255	0.126445	0.143067	1	0.000115806	1	FALSE	0.0506123	0.223697
KIZ	KIZ-215	ENST00000622184.4	processed_transcript	KIZ	protein_coding	0.148471	0.113666	0.111647	0	0.0844254	0	1	0.00695415	1	FALSE	0.0964529	0.0964529
KLF11	KLF11-206	ENST00000540845.5	protein_coding	KLF11	protein_coding	0	0	0.150439	0.351565	0.287914	0.160528	1	0.00458338	0.000155301	TRUE	-0.216523		-0.216523
KLF5	KLF5-201	ENST00000377687.6	protein_coding	KLF5	protein_coding	0.461473	0.825655	0.35998	0.15368	0.279327	0.232901	1	5.65954e-05	0.0258082	TRUE	0.327067	0.327067	-0.366909
KLF5	KLF5-204	ENST00000477333.5	processed_transcript	KLF5	protein_coding	0	0	0.089419	0.378971	0.413551	0.397626	1	5.65954e-05	2.26761e-06	TRUE	-0.366909	0.327067	-0.366909
KLF6	KLF6-203	ENST00000461124.1	processed_transcript	KLF6	protein_coding	0	0	0	0.16064	0.032851	0.0913462	1	0.00435561	1	FALSE	-0.0949457		-0.0949457
KLF8	KLF8-203	ENST00000462627.5	retained_intron	KLF8	protein_coding	0.410477	0.487637	0.473584	0.524648	0.536703	0.582302	1	0.0353179	1	FALSE	-0.0906517		-0.0906517
KLHDC9	KLHDC9-201	ENST00000368011.9	protein_coding	KLHDC9	protein_coding	0.145288	0.093035	0.0987135	0.258924	0.357747	0.343438	1	0.000311	0.000380356	TRUE	-0.207691	0.116713	-0.207691
KLHDC9	KLHDC9-207	ENST00000490724.6	processed_transcript	KLHDC9	protein_coding	0.362803	0.239989	0.287877	0.184359	0.193481	0.162691	1	0.000311	1	FALSE	0.116713	0.116713	-0.207691
KLHL12	KLHL12-201	ENST00000367258.1	protein_coding	KLHL12	protein_coding	0.219474	0	0.106717	0.316681	0.270883	0.194794	0	0.0443853	0.00958386	TRUE	-0.152056	0.130083	-0.152056
KLHL12	KLHL12-203	ENST00000367261.8	protein_coding	KLHL12	protein_coding	0.716724	0.928744	0.80371	0.666403	0.679341	0.713187	1	0.0443853	1	FALSE	0.130083	0.130083	-0.152056
KLHL22	KLHL22-202	ENST00000423364.1	protein_coding	KLHL22	protein_coding	0.235359	0.232151	0.23801	0.303492	0.273666	0.250494	1	0.043419	1	FALSE	-0.0407111	0.0482841	-0.0462606
KLHL22	KLHL22-203	ENST00000431430.1	protein_coding	KLHL22	protein_coding	0.0578307	0.0601695	0.0268521	0	0	0	1	0.043419	1	FALSE	0.0482841	0.0482841	-0.0462606
KLHL22	KLHL22-204	ENST00000443285.5	protein_coding	KLHL22	protein_coding	0.0374734	0.0482497	0.0213187	0.0851646	0.0788644	0.0817946	1	0.043419	1	FALSE	-0.0462606	0.0482841	-0.0462606
KLHL28	KLHL28-202	ENST00000396128.9	protein_coding	KLHL28	protein_coding	0.741217	0.573247	0.5784	0.427044	0.568753	0.380154	1	0.0243248	1	FALSE	0.172304	0.172304	-0.162011
KLHL28	KLHL28-204	ENST00000556239.5	protein_coding	KLHL28	protein_coding	0.054382	0	0	0.204182	0.108142	0.228089	1	0.0243248	1	FALSE	-0.162011	0.172304	-0.162011
KLHL3	KLHL3-202	ENST00000447439.6	retained_intron	KLHL3	protein_coding	0.11997	0.120461	0.0979106	0.0937354	0.0839969	0.0955664	1	0.0463347	1	FALSE	0.0216809	0.0577987	-0.142826
KLHL3	KLHL3-203	ENST00000502381.1	processed_transcript	KLHL3	protein_coding	0	0.0288991	0.0619057	0.106453	0.0821439	0.0808025	1	0.0463347	1	FALSE	-0.0595314	0.0577987	-0.142826
KLHL3	KLHL3-205	ENST00000504496.5	processed_transcript	KLHL3	protein_coding	0.0692266	0.0522692	0.0729536	0.0500912	0.036747	0.0430191	1	0.0463347	1	FALSE	0.0215307	0.0577987	-0.142826
KLHL3	KLHL3-206	ENST00000505853.1	protein_coding	KLHL3	protein_coding	0.139825	0.0722115	0.0649446	0.0270105	0.0531919	0.0581861	1	0.0463347	1	FALSE	0.0461974	0.0577987	-0.142826
KLHL3	KLHL3-209	ENST00000508657.5	protein_coding	KLHL3	protein_coding	0.204411	0.151366	0.169488	0.104657	0.148049	0.0991634	1	0.0463347	1	FALSE	0.0577987	0.0577987	-0.142826
KLHL3	KLHL3-213	ENST00000514149.1	processed_transcript	KLHL3	protein_coding	0.045902	0.110124	0.0611758	0.257941	0.13077	0.25697	1	0.0463347	1	FALSE	-0.142826	0.0577987	-0.142826
KLK11	KLK11-201	ENST00000319720.11	protein_coding	KLK11	protein_coding	0.300495	0.690241	0.333309	0.029832	0.220272	0	1	0.000629499	0.0153166	TRUE	0.35798	0.35798	-0.220167
KLK11	KLK11-202	ENST00000319756.7	nonsense_mediated_decay	KLK11	protein_coding	0	0	0	0.16037	0.113299	0.386833	1	0.000629499	1	FALSE	-0.220167	0.35798	-0.220167
KNSTRN	KNSTRN-201	ENST00000249776.12	protein_coding	KNSTRN	protein_coding	0.122965	0	0.203748	0.498555	0.290809	0.599877	1	0.000299029	3.94863e-06	TRUE	-0.354176	0.0925587	-0.354176
KNSTRN	KNSTRN-204	ENST00000557920.1	protein_coding	KNSTRN	protein_coding	0.123971	0.179695	0.19341	0.114839	0.0587259	0.0458349	1	0.000299029	1	FALSE	0.0925587	0.0925587	-0.354176
KNSTRN	KNSTRN-214	ENST00000561196.5	retained_intron	KNSTRN	protein_coding	0.100396	0.115672	0.0686262	0.024776	0.0416457	0.0478355	1	0.000299029	1	FALSE	0.0568124	0.0925587	-0.354176
KPNA1	KPNA1-201	ENST00000344337.11	protein_coding	KPNA1	protein_coding	0.221746	0.204731	0.224191	0.184194	0.175235	0.144523	1	2.26044e-05	1	FALSE	0.0489056	0.0489056	-0.240698
KPNA1	KPNA1-209	ENST00000493510.1	protein_coding	KPNA1	protein_coding	0	0.191034	0	0.205328	0.28582	0.42198	1	2.26044e-05	2.64456e-07	TRUE	-0.240698	0.0489056	-0.240698
KPNA5	KPNA5-201	ENST00000356348.6	protein_coding	KPNA5	protein_coding	0.0768192	0.039009	0.0813554	0.238118	0.174107	0.162036	1	0.00477667	1	FALSE	-0.125692	0.144754	-0.125692
KPNA5	KPNA5-202	ENST00000368564.7	protein_coding	KPNA5	protein_coding	0.902631	0.907257	0.872889	0.701664	0.788416	0.758433	1	0.00477667	1	FALSE	0.144754	0.144754	-0.125692
KPTN	KPTN-202	ENST00000594139.5	retained_intron	KPTN	protein_coding	0.429182	0.333135	0.380999	0.188604	0.156726	0.167792	1	0.00962847	1	FALSE	0.210065	0.210065	-0.135733
KPTN	KPTN-204	ENST00000595484.5	processed_transcript	KPTN	protein_coding	0	0.093307	0	0.132381	0.254012	0.114113	1	0.00962847	1	FALSE	-0.135733	0.210065	-0.135733
KRI1	KRI1-201	ENST00000312962.12	protein_coding	KRI1	protein_coding	0.19571	0.303967	0.273174	0	0.105815	0.0975186	1	0.0183511	0.00585383	TRUE	0.189839	0.189839	-0.117281
KRI1	KRI1-206	ENST00000537363.5	retained_intron	KRI1	protein_coding	0.0447548	0.0156987	0.0569163	0.119968	0.147427	0.201818	1	0.0183511	1	FALSE	-0.117281	0.189839	-0.117281
KRT7	KRT7-206	ENST00000548657.5	processed_transcript	KRT7	protein_coding	0	0	0	0.473402	0.098552	0.256353	1	0.00216851	1	FALSE	-0.276103		-0.45216
KRT7	KRT7-209	ENST00000550153.1	processed_transcript	KRT7	protein_coding	0	0	0	0.317943	0.50374	0.534796	1	0.00216851	1	FALSE	-0.45216		-0.45216
KRT8	KRT8-215	ENST00000552150.5	protein_coding	KRT8	protein_coding	0	0	0	0.0704447	0.0779862	0.118144	1	0.0255087	1	FALSE	-0.0888583		-0.0888583
KSR1	KSR1-201	ENST00000268763.10	protein_coding	KSR1	protein_coding	0	0	0	0.0845248	0.0792779	0.0521148	1	9.12162e-07	1	FALSE	-0.0719725	0.0798302	-0.0719725
KSR1	KSR1-206	ENST00000577823.5	nonsense_mediated_decay	KSR1	protein_coding	0.132346	0.117038	0.117793	0.0775285	0.0771477	0.116243	1	9.12162e-07	1	FALSE	0.0320859	0.0798302	-0.0719725
KSR1	KSR1-207	ENST00000578981.1	retained_intron	KSR1	protein_coding	0.0075253	0.0581409	0.0597637	0.0620748	0.0786041	0.0902358	1	9.12162e-07	1	FALSE	-0.0351616	0.0798302	-0.0719725
KSR1	KSR1-212	ENST00000580822.1	processed_transcript	KSR1	protein_coding	0.136666	0.196671	0.231683	0.111736	0.128523	0.126637	1	9.12162e-07	1	FALSE	0.0660418	0.0798302	-0.0719725
KSR1	KSR1-216	ENST00000583370.5	protein_coding	KSR1	protein_coding	0.0273214	0.035808	0.0498364	0.109183	0.123646	0.080279	1	9.12162e-07	1	FALSE	-0.0667141	0.0798302	-0.0719725
KSR1	KSR1-220	ENST00000644974.1	protein_coding	KSR1	protein_coding	0.0882179	0.159004	0.173122	0.0612936	0.058086	0.0614735	1	9.12162e-07	1	FALSE	0.0798302	0.0798302	-0.0719725
L3HYPDH	L3HYPDH-201	ENST00000247194.9	protein_coding	L3HYPDH	protein_coding	0.231166	0.261153	0.183789	0.143602	0.177409	0.165462	1	0.00590959	1	FALSE	0.0632118	0.0632118	-0.0625528
L3HYPDH	L3HYPDH-202	ENST00000463432.5	processed_transcript	L3HYPDH	protein_coding	0	0	0.0273809	0.0440627	0.0853223	0.0856542	1	0.00590959	1	FALSE	-0.0625528	0.0632118	-0.0625528
L3MBTL2-AS1	L3MBTL2-AS1-203	ENST00000657161.1	lncRNA	L3MBTL2-AS1	lncRNA	0.397714	0.251324	0.384151	0.140799	0	0	1	0.00456523	0	TRUE	0.297464	0.297464	-0.297464
L3MBTL2-AS1	L3MBTL2-AS1-204	ENST00000658453.1	lncRNA	L3MBTL2-AS1	lncRNA	0.602286	0.748676	0.615849	0.859201	1	1	1	0.00456523	0	TRUE	-0.297464	0.297464	-0.297464
LAMA4	LAMA4-210	ENST00000455073.1	protein_coding	LAMA4	protein_coding	0.0507789	0	0	0.169976	0.131106	0.151463	1	0.0273942	1	FALSE	-0.133922		-0.133922
LAMB4	LAMB4-203	ENST00000418464.1	protein_coding	LAMB4	protein_coding	0.709867	0.926397	0.760546	0.500648	0.481441	0.606279	1	0.0158141	0.117089	FALSE	0.269481	0.269481	-0.192763
LAMB4	LAMB4-204	ENST00000422975.1	protein_coding	LAMB4	protein_coding	0.198768	0	0.0733618	0.330466	0.233087	0.286866	1	0.0158141	0.0459407	TRUE	-0.192763	0.269481	-0.192763
LAPTM4B	LAPTM4B-203	ENST00000521545.7	protein_coding	LAPTM4B	protein_coding	0.807996	0.686536	0.704891	0.557987	0.628646	0.493295	1	0.0394022	0	TRUE	0.173165	0.173165	-0.173165
LAPTM4B	LAPTM4B-204	ENST00000619747.1	protein_coding	LAPTM4B	protein_coding	0.192004	0.313464	0.295109	0.442013	0.371354	0.506705	1	0.0394022	0	TRUE	-0.173165	0.173165	-0.173165
LARP1B	LARP1B-205	ENST00000506199.5	processed_transcript	LARP1B	protein_coding	0	0.0274821	0.0423784	0.0659651	0.0587672	0.0819332	1	0.000103756	1	FALSE	-0.0456017	0.105169	-0.0456017
LARP1B	LARP1B-207	ENST00000507377.1	protein_coding	LARP1B	protein_coding	0.0868316	0.0733814	0.0684206	0.116046	0.0938823	0.143679	1	0.000103756	1	FALSE	-0.0416577	0.105169	-0.0456017
LARP1B	LARP1B-212	ENST00000649983.1	protein_coding	LARP1B	protein_coding	0.393436	0.238188	0.217371	0.159229	0.216591	0.157668	1	0.000103756	1	FALSE	0.105169	0.105169	-0.0456017
LASP1	LASP1-201	ENST00000318008.11	protein_coding	LASP1	protein_coding	0.441082	0.62596	0.478258	0.423351	0.394933	0.265359	1	9.48838e-06	0.305296	FALSE	0.153886	0.153886	-0.250689
LASP1	LASP1-202	ENST00000419929.1	protein_coding	LASP1	protein_coding	0.0292739	0.0265627	0.0340438	0.270814	0.279059	0.292073	1	9.48838e-06	1.63237e-08	TRUE	-0.250689	0.153886	-0.250689
LCA5L	LCA5L-201	ENST00000288350.7	protein_coding	LCA5L	protein_coding	0	0.0402698	0.0842862	0.135567	0.160131	0.113783	1	0.000429734	1	FALSE	-0.0949748	0.112466	-0.0949748
LCA5L	LCA5L-214	ENST00000466954.5	processed_transcript	LCA5L	protein_coding	0.0901338	0.0818486	0.0705324	0.0332652	0.0641176	0.0215143	1	0.000429734	1	FALSE	0.0412059	0.112466	-0.0949748
LCA5L	LCA5L-216	ENST00000480612.1	retained_intron	LCA5L	protein_coding	0.176981	0.349015	0.227143	0.129125	0.134405	0.152212	1	0.000429734	1	FALSE	0.112466	0.112466	-0.0949748
LCA5L	LCA5L-219	ENST00000490184.5	processed_transcript	LCA5L	protein_coding	0.0412508	0.0699481	0.0621818	0.0236779	0.033491	0.0343549	1	0.000429734	1	FALSE	0.0272856	0.112466	-0.0949748
LCA5L	LCA5L-221	ENST00000495240.1	processed_transcript	LCA5L	protein_coding	0.00657831	0	0.0275109	0.0658576	0.0438372	0.0608713	1	0.000429734	1	FALSE	-0.0454923	0.112466	-0.0949748
LCP1	LCP1-203	ENST00000416500.5	protein_coding	LCP1	protein_coding	0.0623021	0.189154	0.0785542	0	0.00950673	0	1	0.000668553	1	FALSE	0.106835	0.106835	-0.133358
LCP1	LCP1-206	ENST00000469227.5	processed_transcript	LCP1	protein_coding	0.141095	0	0.0929917	0.287016	0.191315	0.155831	1	0.000668553	1	FALSE	-0.133358	0.106835	-0.133358
LCP1	LCP1-208	ENST00000674665.1	protein_coding	LCP1	protein_coding	0	0	0	0.0393722	0.104114	0.0683693	1	0.000668553	1	FALSE	-0.0706186	0.106835	-0.133358
LEF1-AS1	LEF1-AS1-203	ENST00000507799.1	lncRNA	LEF1-AS1	lncRNA	0	0	0.0310855	0.124252	0.16056	0.170846	1	0.000267679	1	FALSE	-0.141524		-0.141524
LEXM	LEXM-201	ENST00000358193.7	protein_coding	LEXM	protein_coding	0.165065	0	0	0.653499	0.281187	0.554662	1	0.00313041	0	TRUE	-0.441428	0.441428	-0.441428
LEXM	LEXM-202	ENST00000371273.3	protein_coding	LEXM	protein_coding	0.834935	1	1	0.346501	0.718813	0.445338	1	0.00313041	0	TRUE	0.441428	0.441428	-0.441428
LGALS8	LGALS8-204	ENST00000352231.6	protein_coding	LGALS8	protein_coding	0	0	0.0283598	0.0525958	0.136302	0.0715944	1	0.000746936	1	FALSE	-0.0773774	0.0557781	-0.0773774
LGALS8	LGALS8-213	ENST00000454943.6	protein_coding	LGALS8	protein_coding	0.051463	0	0.0450568	0.0904441	0.0587601	0.144439	1	0.000746936	1	FALSE	-0.0657079	0.0557781	-0.0773774
LGALS8	LGALS8-226	ENST00000529796.1	retained_intron	LGALS8	protein_coding	0.0771717	0.0707397	0.0717893	0.0460758	0.036548	0.0506849	1	0.000746936	1	FALSE	0.0287973	0.0557781	-0.0773774
LGALS8	LGALS8-227	ENST00000532640.1	retained_intron	LGALS8	protein_coding	0.106794	0.0725634	0.0980366	0.0476204	0	0.0624391	1	0.000746936	1	FALSE	0.0557781	0.0557781	-0.0773774
LHX6	LHX6-203	ENST00000373755.6	protein_coding	LHX6	protein_coding	0.873153	1	0.516868	0.240484	0.596845	0	0	0.00421525	0.0193114	TRUE	0.517564	0.517564	-0.390917
LHX6	LHX6-206	ENST00000482062.1	protein_coding	LHX6	protein_coding	0	0	0	0.483061	0.338783	0.350907	1	0.00421525	1	FALSE	-0.390917	0.517564	-0.390917
LIAS	LIAS-202	ENST00000340169.7	protein_coding	LIAS	protein_coding	0	0	0	0.0670718	0.166052	0.104505	1	0.00549635	1	FALSE	-0.112543	0.0298998	-0.112543
LIAS	LIAS-212	ENST00000638837.1	nonsense_mediated_decay	LIAS	protein_coding	0.116596	0.104689	0.0916092	0.0711039	0.0842142	0.0678771	1	0.00549635	1	FALSE	0.0298998	0.0298998	-0.112543
LIAS	LIAS-221	ENST00000640816.1	retained_intron	LIAS	protein_coding	0.136181	0.14644	0.121218	0.108269	0.101107	0.115424	1	0.00549635	1	FALSE	0.0263463	0.0298998	-0.112543
LIFR-AS1	LIFR-AS1-206	ENST00000658674.1	lncRNA	LIFR-AS1	lncRNA	0.298865	0.433462	0.165584	0	0	0.280581	0	4.59404e-07	0.0147266	TRUE	0.205777	0.273111	-0.284814
LIFR-AS1	LIFR-AS1-208	ENST00000661968.1	lncRNA	LIFR-AS1	lncRNA	0.326587	0.300591	0.398132	0.205976	0	0	1	4.59404e-07	0.00372623	TRUE	0.273111	0.273111	-0.284814
LIFR-AS1	LIFR-AS1-209	ENST00000666123.1	lncRNA	LIFR-AS1	lncRNA	0	0	0	0.195983	0.493452	0.165006	1	4.59404e-07	1	FALSE	-0.284814	0.273111	-0.284814
LILRB5	LILRB5-203	ENST00000449561.3	protein_coding	LILRB5	protein_coding	0	0	0.779157	0.861968	0.820016	0.798775	1	0.0157005	0.0113201	TRUE	-0.567201		-0.567201
LIN7A	LIN7A-201	ENST00000261203.7	nonsense_mediated_decay	LIN7A	protein_coding	0.459858	0.544958	0.594456	0.812846	0.822787	0.677193	1	0.0109651	0.30885	FALSE	-0.237851	0.155853	-0.237851
LIN7A	LIN7A-203	ENST00000552093.1	protein_coding	LIN7A	protein_coding	0.340648	0.156565	0.166448	0	0	0.196103	0	0.0109651	0.00171384	TRUE	0.155853	0.155853	-0.237851
LINC00221	LINC00221-201	ENST00000603633.3	lncRNA	LINC00221	lncRNA	0.412131	0.437329	0.373419	0.701799	0.56478	0.594479	1	0.0471451	0.0153344	TRUE	-0.212726	0.142779	-0.212726
LINC00221	LINC00221-202	ENST00000619530.1	lncRNA	LINC00221	lncRNA	0.22352	0.2159	0.200247	0.144925	0.192829	0.146135	1	0.0471451	1	FALSE	0.0519257	0.142779	-0.212726
LINC00221	LINC00221-203	ENST00000620337.5	lncRNA	LINC00221	lncRNA	0.296236	0.215856	0.288635	0.120064	0.133532	0.118795	1	0.0471451	1	FALSE	0.142779	0.142779	-0.212726
LINC00299	LINC00299-212	ENST00000662336.1	lncRNA	LINC00299	lncRNA	0.0859382	0.142301	0.087705	0.0345317	0.0382717	0.0493664	1	0.0278135	1	FALSE	0.0645914	0.0645914	-0.0773802
LINC00299	LINC00299-216	ENST00000666457.1	lncRNA	LINC00299	lncRNA	0.0376943	0	0.0738019	0.125844	0.126556	0.0912374	1	0.0278135	1	FALSE	-0.0773802	0.0645914	-0.0773802
LINC00299	LINC00299-219	ENST00000668575.1	lncRNA	LINC00299	lncRNA	0.205863	0.242352	0.226548	0.19245	0.131655	0.176966	1	0.0278135	1	FALSE	0.0578971	0.0645914	-0.0773802
LINC00299	LINC00299-220	ENST00000669954.1	lncRNA	LINC00299	lncRNA	0.148201	0.0766913	0.110362	0.195278	0.162978	0.159707	1	0.0278135	1	FALSE	-0.0609026	0.0645914	-0.0773802
LINC00326	LINC00326-205	ENST00000656014.1	lncRNA	LINC00326	lncRNA	0.595088		0.120258	0	0	0	1	0.0229401	1	FALSE
LINC00326	LINC00326-210	ENST00000665546.1	lncRNA	LINC00326	lncRNA	0.203227		0.388982	0.81087	0.591752	0.512929	1	0.0229401	1	FALSE
LINC00378	LINC00378-203	ENST00000654911.1	lncRNA	LINC00378	lncRNA	0.0510461	0	0	0.171158	0.0603363	0.0658403	1	0.00315614	1	FALSE	-0.0820962	0.365672	-0.137337
LINC00378	LINC00378-205	ENST00000656845.1	lncRNA	LINC00378	lncRNA	0.824797	0.949674	0.751931	0.397743	0.567698	0.463946	1	0.00315614	0.0296773	TRUE	0.365672	0.365672	-0.137337
LINC00378	LINC00378-208	ENST00000663355.1	lncRNA	LINC00378	lncRNA	0	0	0.124582	0.165014	0.208456	0.163124	1	0.00315614	1	FALSE	-0.137337	0.365672	-0.137337
LINC00378	LINC00378-210	ENST00000669309.1	lncRNA	LINC00378	lncRNA	0	0	0.0294103	0.0975485	0.16351	0.0852368	1	0.00315614	1	FALSE	-0.105628	0.365672	-0.137337
LINC00467	LINC00467-201	ENST00000423222.5	lncRNA	LINC00467	lncRNA	0.0737451	0.11299	0.0422405	0.0320374	0.032845	0.0344744	1	4.45465e-07	1	FALSE	0.0432062	0.0646384	-0.292164
LINC00467	LINC00467-210	ENST00000656082.1	lncRNA	LINC00467	lncRNA	0.118859	0.02794	0.143365	0.370965	0.422035	0.373656	1	4.45465e-07	3.80629e-11	TRUE	-0.292164	0.0646384	-0.292164
LINC00467	LINC00467-217	ENST00000661331.1	lncRNA	LINC00467	lncRNA	0.0781144	0.205524	0.0695286	0.0461978	0.0612379	0.0518159	1	4.45465e-07	1	FALSE	0.0646384	0.0646384	-0.292164
LINC00467	LINC00467-223	ENST00000665802.1	lncRNA	LINC00467	lncRNA	0.0736913	0.0306606	0.05673	0.0939117	0.0908143	0.118089	1	4.45465e-07	1	FALSE	-0.0472444	0.0646384	-0.292164
LINC00598	LINC00598-204	ENST00000542632.5	lncRNA	LINC00598	lncRNA	0.02495	0.0449481	0.048007	0.108621	0.0602933	0.0627823	1	4.46822e-06	1	FALSE	-0.0379305	0.0738251	-0.105147
LINC00598	LINC00598-211	ENST00000636621.1	lncRNA	LINC00598	lncRNA	0.22489	0.205389	0.212764	0.160365	0.117415	0.143788	1	4.46822e-06	1	FALSE	0.0738251	0.0738251	-0.105147
LINC00598	LINC00598-212	ENST00000637124.1	lncRNA	LINC00598	lncRNA	0.0450667	0.0428396	0.0357902	0.112078	0.108597	0.104453	1	4.46822e-06	1	FALSE	-0.067144	0.0738251	-0.105147
LINC00598	LINC00598-216	ENST00000638163.1	lncRNA	LINC00598	lncRNA	0	0	0	0.11227	0.0678454	0.135326	1	4.46822e-06	1	FALSE	-0.105147	0.0738251	-0.105147
LINC00608	LINC00608-201	ENST00000419101.3	lncRNA	LINC00608	lncRNA	0.00576079	0	0.0266092	0.0642381	0.0609948	0.0599612	1	2.09081e-07	1	FALSE	-0.0509414	0.515733	-0.169222
LINC00608	LINC00608-205	ENST00000626251.1	lncRNA	LINC00608	lncRNA	0.239696	0.85457	0.524483	0	0	0.0715515	1	2.09081e-07	6.88725e-10	TRUE	0.515733	0.515733	-0.169222
LINC00608	LINC00608-206	ENST00000627043.2	lncRNA	LINC00608	lncRNA	0.0878341	0.00902641	0.0981905	0.162776	0.199055	0.190276	1	2.09081e-07	1	FALSE	-0.119019	0.515733	-0.169222
LINC00608	LINC00608-208	ENST00000654913.1	lncRNA	LINC00608	lncRNA	0.229305	0	0.111189	0.301516	0.266116	0.280529	1	2.09081e-07	0.130163	FALSE	-0.169222	0.515733	-0.169222
LINC00616	LINC00616-201	ENST00000503208.1	lncRNA	LINC00616	lncRNA	0.361832		0.241452	0.0868657	0	0	1	0.0032225	0.106703	FALSE
LINC00616	LINC00616-205	ENST00000514600.5	lncRNA	LINC00616	lncRNA	0.13173		0.234594	0.0489126	0.126009	0.0998356	1	0.0032225	1	FALSE
LINC00616	LINC00616-227	ENST00000664696.1	lncRNA	LINC00616	lncRNA	0		0	0.0414083	0.139483	0.110016	1	0.0032225	1	FALSE
LINC00616	LINC00616-239	ENST00000668713.1	lncRNA	LINC00616	lncRNA	0		0	0.133423	0.239448	0.149417	1	0.0032225	1	FALSE
LINC00654	LINC00654-201	ENST00000379053.4	lncRNA	LINC00654	lncRNA	0.461868	0.48525	0.480052	0.364815	0.342903	0.395274	1	0.0243556	1	FALSE	0.10806	0.10806	-0.077184
LINC00654	LINC00654-207	ENST00000663299.1	lncRNA	LINC00654	lncRNA	0.0641389	0	0.0296347	0.0938104	0.0901206	0.141395	1	0.0243556	1	FALSE	-0.077184	0.10806	-0.077184
LINC00658	LINC00658-231	ENST00000663522.1	lncRNA	LINC00658	lncRNA	0	0	0	0.0275254	0.390793	0.189589	1	0.00973081	1	FALSE	-0.202636	0.358605	-0.202636
LINC00658	LINC00658-254	ENST00000669585.1	lncRNA	LINC00658	lncRNA	0.137317	1	0.171857	0.0302318	0.11159	0.0915389	1	0.00973081	1	FALSE	0.358605	0.358605	-0.202636
LINC00683	LINC00683-218	ENST00000659606.1	lncRNA	LINC00683	lncRNA	0	0	0	0.0778779	0.0696254	0.0235312	1	0.0383129	1	FALSE	-0.0570115		-0.0570115
LINC00690	LINC00690-206	ENST00000660612.1	lncRNA	LINC00690	lncRNA	0	0	0	0.241902	0.357562	0.353922	1	0.000160761	1	FALSE	-0.317795		-0.317795
LINC00690	LINC00690-213	ENST00000669122.1	lncRNA	LINC00690	lncRNA	0.0719574	0	0	0.189486	0.133654	0.0802687	1	0.000160761	1	FALSE	-0.110484		-0.317795
LINC00692	LINC00692-201	ENST00000451284.6	lncRNA	LINC00692	lncRNA	0	0.295318	0.553055	0.797112	1	0.559472	1	0.0240759	0	TRUE	-0.502737	0.502737	-0.502737
LINC00692	LINC00692-203	ENST00000655652.1	lncRNA	LINC00692	lncRNA	1	0.704682	0.446945	0.202888	0	0.440528	1	0.0240759	0	TRUE	0.502737	0.502737	-0.502737
LINC00710	LINC00710-202	ENST00000441855.2	lncRNA	LINC00710	lncRNA	0.350785	0.272684	0	0.409979	0.390308	0.478727	1	0.00081349	0.371689	FALSE	-0.218515	0.454621	-0.218515
LINC00710	LINC00710-232	ENST00000658432.1	lncRNA	LINC00710	lncRNA	0	0	0	0.0855514	0.130578	0.148215	1	0.00081349	1	FALSE	-0.121448	0.454621	-0.218515
LINC00710	LINC00710-243	ENST00000663230.1	lncRNA	LINC00710	lncRNA	0.519808	0.727316	0.720208	0.18698	0.218302	0.198188	1	0.00081349	0.0949137	FALSE	0.454621	0.454621	-0.218515
LINC00710	LINC00710-244	ENST00000663943.1	lncRNA	LINC00710	lncRNA	0	0	0.100798	0.141389	0.127035	0.114708	1	0.00081349	1	FALSE	-0.0941113	0.454621	-0.218515
LINC00847	LINC00847-211	ENST00000657229.1	lncRNA	LINC00847	lncRNA	0	0	0.188394	0.315743	0.199587	0.338995	1	0.0105629	0.0406063	TRUE	-0.221977	0.0892596	-0.221977
LINC00847	LINC00847-219	ENST00000661810.1	lncRNA	LINC00847	lncRNA	0.0946874	0.169074	0.0487788	0	0.0447612	0	1	0.0105629	1	FALSE	0.0892596	0.0892596	-0.221977
LINC00928	LINC00928-204	ENST00000561201.5	lncRNA	LINC00928	lncRNA	0.435406		0.38146	0	0	0	1	0.00124792	1	FALSE
LINC00928	LINC00928-205	ENST00000660770.1	lncRNA	LINC00928	lncRNA	0.266387		0.178804	0	0	0	1	0.00124792	1	FALSE
LINC00928	LINC00928-206	ENST00000661183.1	lncRNA	LINC00928	lncRNA	0.168845		0.163398	0.310609	0.178314	0.602583	1	0.00124792	1	FALSE
LINC00930	LINC00930-203	ENST00000653070.1	lncRNA	LINC00930	lncRNA	0	0.119845	0	0.285979	0.22672	0.114947	0	0.000272705	6.19697e-06	TRUE	-0.169267	0.176196	-0.169267
LINC00930	LINC00930-204	ENST00000654017.1	lncRNA	LINC00930	lncRNA	0.950225	0.846613	0.964236	0.686222	0.715989	0.830275	1	0.000272705	0.0210174	TRUE	0.176196	0.176196	-0.169267
LINC00943	LINC00943-213	ENST00000655433.1	lncRNA	LINC00943	lncRNA	0.0583289	0	0	0.0846133	0.154694	0.122087	1	0.021883	1	FALSE	-0.101022	0.394622	-0.101022
LINC00943	LINC00943-248	ENST00000669031.1	lncRNA	LINC00943	lncRNA	0.346804	0.96213	0.529925	0.164586	0.260872	0.229534	1	0.021883	0.326541	FALSE	0.394622	0.394622	-0.101022
LINC00964	LINC00964-248	ENST00000663141.1	lncRNA	LINC00964	lncRNA	0	0	0	0.115637	0.0823402	0.032483	1	0.0412614	1	FALSE	-0.0768199		-0.0768199
LINC01013	LINC01013-204	ENST00000447481.1	lncRNA	LINC01013	lncRNA	0	0.0180424	0	0.0634994	0.0849595	0.0686734	1	0.0422474	1	FALSE	-0.0663633	0.337047	-0.0669192
LINC01013	LINC01013-227	ENST00000666560.1	lncRNA	LINC01013	lncRNA	0	0	0	0.0399917	0.0628886	0.0978773	1	0.0422474	1	FALSE	-0.0669192	0.337047	-0.0669192
LINC01013	LINC01013-229	ENST00000667763.1	lncRNA	LINC01013	lncRNA	0.658829	0.971925	0.761024	0.43426	0.576198	0.370178	1	0.0422474	0.0923856	FALSE	0.337047	0.337047	-0.0669192
LINC01016	LINC01016-202	ENST00000525746.1	lncRNA	LINC01016	lncRNA	0.288555	0.112558	0	0.510586	0.429453	0.356317	1	0.000442888	0.000312438	TRUE	-0.298415	0.140618	-0.298415
LINC01016	LINC01016-206	ENST00000655885.1	lncRNA	LINC01016	lncRNA	0.0377976	0	0	0.080783	0.107605	0.0614708	1	0.000442888	1	FALSE	-0.070687	0.140618	-0.298415
LINC01016	LINC01016-212	ENST00000671143.1	lncRNA	LINC01016	lncRNA	0.317502	0.480404	0.352232	0.22065	0.262275	0.24536	1	0.000442888	1	FALSE	0.140618	0.140618	-0.298415
LINC01115	LINC01115-205	ENST00000655894.1	lncRNA	LINC01115	lncRNA	0	0.476629	0	0.310243	0.518556	0.634934	0	0.0174565	0.00333816	TRUE	-0.329035		-0.329035
LINC01151	LINC01151-202	ENST00000656927.1	lncRNA	LINC01151	lncRNA	0	0	0	0.0731805	0.0975164	0.073969	1	0.0339304	1	FALSE	-0.0815553	0.297846	-0.0815553
LINC01151	LINC01151-204	ENST00000663430.1	lncRNA	LINC01151	lncRNA	0.0328964	0	0.0412221	0.0576728	0.0863644	0.0898847	1	0.0339304	1	FALSE	-0.0532678	0.297846	-0.0815553
LINC01151	LINC01151-208	ENST00000667010.1	lncRNA	LINC01151	lncRNA	0.698711	0.761539	0.749401	0.511401	0.37362	0.431091	1	0.0339304	0.121864	FALSE	0.297846	0.297846	-0.0815553
LINC01193	LINC01193-221	ENST00000662062.1	lncRNA	LINC01193	lncRNA	0	0	0	0.0745355	0.120031	0.097748	1	0.000637918	1	FALSE	-0.0974383		-0.0974383
LINC01210	LINC01210-201	ENST00000465283.6	lncRNA	LINC01210	lncRNA	0.143577	0	0.149201	0.192646	0.307105	0.201278	1	0.0103148	1	FALSE	-0.136083		-0.136083
LINC01275	LINC01275-202	ENST00000615503.1	lncRNA	LINC01275	lncRNA	0.565031	0.327677	0.593046	0	0	0	1	0.000141393	1	FALSE	0.495251	0.495251	-0.458018
LINC01275	LINC01275-206	ENST00000670975.1	lncRNA	LINC01275	lncRNA	0	0	0	0.561691	0.263762	0.5486	1	0.000141393	1	FALSE	-0.458018	0.495251	-0.458018
LINC01301	LINC01301-204	ENST00000530725.6	lncRNA	LINC01301	lncRNA	0.357224	0.413072	0.35824	0.32755	0.302264	0.226458	1	0.0244412	1	FALSE	0.0907547	0.0907547	-0.203754
LINC01301	LINC01301-206	ENST00000532232.1	lncRNA	LINC01301	lncRNA	0.229583	0.0571299	0.186886	0.367814	0.386249	0.330798	1	0.0244412	0.0063591	TRUE	-0.203754	0.0907547	-0.203754
LINC01301	LINC01301-211	ENST00000670404.1	lncRNA	LINC01301	lncRNA	0.115665	0.0776326	0.0685113	0.0202567	0.0281052	0.0353697	1	0.0244412	1	FALSE	0.059359	0.0907547	-0.203754
LINC01304	LINC01304-208	ENST00000588796.2	lncRNA	LINC01304	lncRNA	0.145524	0	0	0.307592	0.26224	0.280946	1	0.000619038	0.00416298	TRUE	-0.235085	0.244039	-0.235085
LINC01304	LINC01304-211	ENST00000592948.3	lncRNA	LINC01304	lncRNA	0.219812	0	0	0.253631	0.328313	0.193505	0	0.000619038	0.0239567	TRUE	-0.185212	0.244039	-0.235085
LINC01304	LINC01304-213	ENST00000659600.1	lncRNA	LINC01304	lncRNA	0.210169	0.702685	0.314147	0.167259	0.171226	0.156397	1	0.000619038	1	FALSE	0.244039	0.244039	-0.235085
LINC01344	LINC01344-201	ENST00000420760.1	lncRNA	LINC01344	lncRNA	0	0	0	0.362028	0.24655	0.10713	1	2.90435e-05	1	FALSE	-0.238569	0.284306	-0.238569
LINC01344	LINC01344-203	ENST00000608183.1	lncRNA	LINC01344	lncRNA	0.375381	0.61364	0.504233	0.14861	0.23325	0.258476	1	2.90435e-05	0.191528	FALSE	0.284306	0.284306	-0.238569
LINC01344	LINC01344-206	ENST00000663078.1	lncRNA	LINC01344	lncRNA	0	0	0	0.0409636	0.0502678	0.179351	1	2.90435e-05	1	FALSE	-0.090194	0.284306	-0.238569
LINC01445	LINC01445-202	ENST00000458615.5	lncRNA	LINC01445	lncRNA	0	0	0.0680344	0.271173	0.201725	0.204969	1	0.0108054	0	TRUE	-0.203277	0.203277	-0.203277
LINC01445	LINC01445-205	ENST00000659445.1	lncRNA	LINC01445	lncRNA	1	1	0.931966	0.728827	0.798275	0.795031	1	0.0108054	0	TRUE	0.203277	0.203277	-0.203277
LINC01470	LINC01470-202	ENST00000506723.6	lncRNA	LINC01470	lncRNA	1	1	0.8293	0.762931	0.812858	0.697963	1	0.0265806	0.202396	FALSE	0.185183	0.185183	-0.146032
LINC01470	LINC01470-203	ENST00000511419.5	lncRNA	LINC01470	lncRNA	0	0	0	0.124927	0.119826	0.193343	1	0.0265806	1	FALSE	-0.146032	0.185183	-0.146032
LINC01478	LINC01478-201	ENST00000587877.2	lncRNA	LINC01478	lncRNA	0		0	0.160061	0.100075	0.0635515	1	0.00229021	1	FALSE
LINC01478	LINC01478-205	ENST00000654586.1	lncRNA	LINC01478	lncRNA	0		0	0.0628491	0.175657	0.0276657	1	0.00229021	1	FALSE
LINC01478	LINC01478-223	ENST00000666688.1	lncRNA	LINC01478	lncRNA	0.0982697		0.299032	0.0799221	0.0467132	0	1	0.00229021	1	FALSE
LINC01478	LINC01478-228	ENST00000669315.1	lncRNA	LINC01478	lncRNA	0.322582		0.299553	0.505157	0.64063	0.56439	1	0.00229021	1	FALSE
LINC01487	LINC01487-205	ENST00000665154.1	lncRNA	LINC01487	lncRNA	0.253598		0.476	0.115748	0.0319168	0.146475	1	0.0489398	1	FALSE
LINC01487	LINC01487-206	ENST00000669141.1	lncRNA	LINC01487	lncRNA	0		0	0.19724	0.193058	0.2032	1	0.0489398	1	FALSE
LINC01499	LINC01499-201	ENST00000528720.5	lncRNA	LINC01499	lncRNA	0	0	0.0437756	0.210281	0.239271	0.255205	1	0.0110867	0.00594912	TRUE	-0.220327	0.333384	-0.220327
LINC01499	LINC01499-202	ENST00000529282.1	lncRNA	LINC01499	lncRNA	0.672998	0.932579	0.813012	0.538542	0.428175	0.45172	1	0.0110867	0.0298418	TRUE	0.333384	0.333384	-0.220327
LINC01517	LINC01517-208	ENST00000643204.1	lncRNA	LINC01517	lncRNA	0.0788993	0.0620013	0.0899726	0.0187621	0.0339857	0.0168484	1	0.043719	1	FALSE	0.053759	0.053759
LINC01517	LINC01517-210	ENST00000645413.1	lncRNA	LINC01517	lncRNA	0.0483262	0.0851198	0.0888947	0.0302754	0.0250132	0.0177275	1	0.043719	1	FALSE	0.0497748	0.053759
LINC01553	LINC01553-202	ENST00000444900.1	lncRNA	LINC01553	lncRNA	0.523937	0	0.372513	0.759972	0.603364	0.685114	1	0.0455628	0	TRUE	-0.384	0.384	-0.384
LINC01553	LINC01553-203	ENST00000521074.1	lncRNA	LINC01553	lncRNA	0.476063	1	0.627487	0.240028	0.396636	0.314886	1	0.0455628	0	TRUE	0.384	0.384	-0.384
LINC01568	LINC01568-203	ENST00000557393.1	lncRNA	LINC01568	lncRNA	0.0990749	0.0960993	0.0613596	0.00977639	0.0564726	0.0428672	1	0.0458316	1	FALSE	0.0491392	0.178458	-0.161031
LINC01568	LINC01568-205	ENST00000562661.1	lncRNA	LINC01568	lncRNA	0.0371656	0	0	0.274169	0.0824818	0.163608	1	0.0458316	0.0065283	TRUE	-0.161031	0.178458	-0.161031
LINC01568	LINC01568-216	ENST00000667695.1	lncRNA	LINC01568	lncRNA	0.767382	0.83098	0.713395	0.514007	0.679644	0.582733	1	0.0458316	1	FALSE	0.178458	0.178458	-0.161031
LINC01603	LINC01603-204	ENST00000659866.1	lncRNA	LINC01603	lncRNA	0.538656		0.257954	0.829736	0.797035	0.725193	1	0.0421726	1	FALSE
LINC01603	LINC01603-205	ENST00000666807.1	lncRNA	LINC01603	lncRNA	0.192653		0.591092	0	0	0	1	0.0421726	1	FALSE
LINC01646	LINC01646-201	ENST00000420522.1	lncRNA	LINC01646	lncRNA	0.1826	1	0.346098	0	0	0.0545477	1	0.00700461	0.0167146	TRUE	0.491383	0.491383	-0.185146
LINC01646	LINC01646-205	ENST00000659083.1	lncRNA	LINC01646	lncRNA	0	0	0	0.326398	0.0302134	0.198826	1	0.00700461	1	FALSE	-0.185146	0.491383	-0.185146
LINC01664	LINC01664-204	ENST00000662102.1	lncRNA	LINC01664	lncRNA	0	0	0	0.342653	0.239608	0.212118	1	0.0422474	1	FALSE	-0.264793		-0.264793
LINC01685	LINC01685-201	ENST00000452971.2	lncRNA	LINC01685	lncRNA	0.512145		0.329801	0	0	0.32274	1	0.00729365	0.348562	FALSE
LINC01685	LINC01685-215	ENST00000665359.1	lncRNA	LINC01685	lncRNA	0		0	0.457677	0.219255	0.387912	1	0.00729365	1	FALSE
LINC01712	LINC01712-201	ENST00000446227.3	lncRNA	LINC01712	lncRNA	0		0	0.841296	0.712979	0.92861	1	1.0359e-05	1	FALSE
LINC01712	LINC01712-202	ENST00000660423.1	lncRNA	LINC01712	lncRNA	0.888243		1	0.158704	0.287021	0	1	1.0359e-05	2.07091e-05	TRUE
LINC01723	LINC01723-201	ENST00000432244.1	lncRNA	LINC01723	lncRNA	0.653559	0	0.572946	0.729007	0.875517	0.872123	1	0.0203529	0.382397	FALSE	-0.416714	0.14012	-0.416714
LINC01723	LINC01723-207	ENST00000660848.1	lncRNA	LINC01723	lncRNA	0.206551	0	0.268908	0.0550989	0	0	0	0.0203529	0.00200253	TRUE	0.14012	0.14012	-0.416714
LINC01811	LINC01811-211	ENST00000658638.1	lncRNA	LINC01811	lncRNA	0.0467266	0	0.0183603	0.0903749	0.183913	0.0517841	1	0.00557667	1	FALSE	-0.0869952		-0.0869952
LINC01811	LINC01811-223	ENST00000664996.1	lncRNA	LINC01811	lncRNA	0	0	0	0.0791077	0.0797096	0.0474251	1	0.00557667	1	FALSE	-0.0687475		-0.0869952
LINC01837	LINC01837-205	ENST00000593211.1	lncRNA	LINC01837	lncRNA	0	0	0	0.0452615	0.0620437	0.192811	1	1.0172e-05	1	FALSE	-0.100039	0.116335	-0.170204
LINC01837	LINC01837-208	ENST00000651930.1	lncRNA	LINC01837	lncRNA	0.174861	0.211238	0.1486	0.066979	0.0634666	0.055249	1	1.0172e-05	1	FALSE	0.116335	0.116335	-0.170204
LINC01837	LINC01837-218	ENST00000656360.1	lncRNA	LINC01837	lncRNA	0	0	0	0.198736	0.106708	0.205168	1	1.0172e-05	1	FALSE	-0.170204	0.116335	-0.170204
LINC01837	LINC01837-219	ENST00000657281.1	lncRNA	LINC01837	lncRNA	0	0	0	0.0427775	0.0664887	0.10542	1	1.0172e-05	1	FALSE	-0.071562	0.116335	-0.170204
LINC01837	LINC01837-223	ENST00000659249.1	lncRNA	LINC01837	lncRNA	0.10567	0.152538	0.1188	0.0566372	0	0	1	1.0172e-05	1	FALSE	0.10679	0.116335	-0.170204
LINC01837	LINC01837-226	ENST00000663136.1	lncRNA	LINC01837	lncRNA	0.089248	0	0.0393616	0.120677	0.0995113	0.100984	1	1.0172e-05	1	FALSE	-0.0641876	0.116335	-0.170204
LINC01847	LINC01847-202	ENST00000523311.3	lncRNA	LINC01847	lncRNA	0.693281	1	0.489904	0.139955	0.102646	0.187034	1	0.0319555	0.0046459	TRUE	0.584517	0.584517	-0.351647
LINC01847	LINC01847-203	ENST00000641163.1	lncRNA	LINC01847	lncRNA	0.0702452	0	0.370304	0.390475	0.593117	0.511899	1	0.0319555	0.370556	FALSE	-0.351647	0.584517	-0.351647
LINC01847	LINC01847-204	ENST00000653075.1	lncRNA	LINC01847	lncRNA	0.145412	0	0.123732	0.345163	0.214651	0.228257	1	0.0319555	1	FALSE	-0.172976	0.584517	-0.351647
LINC01905	LINC01905-202	ENST00000588139.2	lncRNA	LINC01905	lncRNA	0	0	0	0.238279	0.270878	0.247258	1	0.000145647	1	FALSE	-0.252138		-0.252138
LINC01905	LINC01905-235	ENST00000666707.1	lncRNA	LINC01905	lncRNA	0	0	0	0.181823	0.172432	0.197016	1	0.000145647	1	FALSE	-0.183757		-0.252138
LINC01919	LINC01919-206	ENST00000658566.1	lncRNA	LINC01919	lncRNA	0		0	0.125704	0.11385	0.210541	1	0.00347448	1	FALSE
LINC01919	LINC01919-210	ENST00000669727.1	lncRNA	LINC01919	lncRNA	0.138678		0.106347	0.214401	0.299655	0.323162	1	0.00347448	1	FALSE
LINC01919	LINC01919-211	ENST00000671590.1	lncRNA	LINC01919	lncRNA	0.231478		0.594684	0	0	0	1	0.00347448	1	FALSE
LINC01926	LINC01926-201	ENST00000589476.1	lncRNA	LINC01926	lncRNA	0	0.534589	0	0.690592	1	0.589282	1	0.0319979	0	TRUE	-0.581761	0.581761	-0.581761
LINC01926	LINC01926-202	ENST00000659493.1	lncRNA	LINC01926	lncRNA	1	0.465411	1	0.309408	0	0.410718	1	0.0319979	0	TRUE	0.581761	0.581761	-0.581761
LINC01937	LINC01937-201	ENST00000448543.1	lncRNA	LINC01937	lncRNA	0	0	0.188095	0.513692	0.79016	0.520064	1	0.016808	0	TRUE	-0.545274	0.545274	-0.545274
LINC01937	LINC01937-202	ENST00000653335.1	lncRNA	LINC01937	lncRNA	1	1	0.811905	0.486308	0.20984	0.479936	1	0.016808	0	TRUE	0.545274	0.545274	-0.545274
LINC01964	LINC01964-201	ENST00000567718.1	lncRNA	LINC01964	lncRNA	1	1	0.845979	0.550575	0.500584	0.404884	1	0.00971931	0	TRUE	0.463312	0.463312	-0.463312
LINC01964	LINC01964-202	ENST00000650835.1	lncRNA	LINC01964	lncRNA	0	0	0.154021	0.449425	0.499416	0.595116	1	0.00971931	0	TRUE	-0.463312	0.463312	-0.463312
LINC02002	LINC02002-204	ENST00000653536.1	lncRNA	LINC02002	lncRNA	0.164006	0.281993	0.47306	0	0	0	1	0.00172817	1	FALSE	0.306353	0.306353
LINC02008	LINC02008-202	ENST00000494340.2	lncRNA	LINC02008	lncRNA	0	0	0.129787	0.498032	0.375312	0.423467	1	0.00195672	0.000161344	TRUE	-0.389008	0.192259	-0.389008
LINC02008	LINC02008-204	ENST00000654980.1	lncRNA	LINC02008	lncRNA	0.547307	0.571032	0.408392	0.310159	0.313541	0.326256	1	0.00195672	1	FALSE	0.192259	0.192259	-0.389008
[truncated: 1,991 more rows]
