# Supplementary material for: Transcriptome analyses in infertile men reveal germ cell–specific expression and splicing patterns
Source: Life Sci Alliance. 2022 Nov 29;6(2):e202201633. doi: 10.26508/lsa.202201633 (PMC9713473; doi:10.26508/lsa.202201633)
Supplement: Supplementary file 13 [file LSA-2022-01633_TableS13.xlsx]

## Sheet: Tabelle1
Supplementary Table S13: Primer sets and amplicon sizes for validation of DTUs via qPCR.
Target	Amplicon size	Forward Primer	Reverse Primer
SOX15	103 bp	5' - CCAGCTACTCGACAGCCTACCT - 3'	5' -TGGAGCCTAGGGTCACTCTGA - 3'
SOX15-201	66 bp	5' - CCAGACAGCGGATTTTGCAT - 3'	5' - GGAGCCTTTGCTTCCAACCT - 3'
SYCP3	82 bp	5'- TTGTTCAGAGCCAGAGATTGA - 3'	5' - TGATTCTTCTCCAACTCTTCCA - 3´
SYCP3-204	235 bp	5'- AGCATTGATTTTTAACACTTTCTTTT - 3'	5' - TGATTCTTCTCCAACTCTTCCA - 3´
